# Supplementary material for: Identification of a terpene synthase arsenal using long-read sequencing and genome assembly of Aspergillus wentii
Source: BMC Genomics. 2024 Nov 26;25:1141. doi: 10.1186/s12864-024-11064-w (PMC11600568; doi:10.1186/s12864-024-11064-w)
Supplement: Supplementary file 2 — Supplementary Material 2. Supplementary Dataset 1: Gene ontology analysis generated through Eggnog-mapper on the predicted proteome. [file 12864_2024_11064_MOESM2_ESM.xlsx]

## Sheet: eggnog_new.emapper.annotations
##
#query	seed_ortholog	evalue	score	eggNOG_OGs	max_annot_lvl	COG_category	Description	Preferred_name	GOs	EC	KEGG_ko	KEGG_Pathway	KEGG_Module	KEGG_Reaction	KEGG_rclass	BRITE	KEGG_TC	CAZy	BiGG_Reaction	PFAMs
AWENTII_000001-T1	1108849.XP_002561059.1	0	934	KOG0254@1|root,KOG0254@2759|Eukaryota,3AFAY@33154|Opisthokonta,3PB11@4751|Fungi,3RJDU@4890|Ascomycota,20B09@147545|Eurotiomycetes,3S6MJ@5042|Eurotiales	4751|Fungi	P	Belongs to the major facilitator superfamily. Sugar transporter (TC 2.A.1.1) family	-	-	-	-	-	-	-	-	-	-	-	-	Sugar_tr
AWENTII_000002-T1	1108849.XP_002557702.1	8.67e-295	807	COG2377@1|root,2QUN9@2759|Eukaryota,39RYP@33154|Opisthokonta,3NX8Z@4751|Fungi,3QKUS@4890|Ascomycota,20E8H@147545|Eurotiomycetes,3S6QQ@5042|Eurotiales	4751|Fungi	O	UPF0075 domain protein	-	-	-	-	-	-	-	-	-	-	-	-	AnmK
AWENTII_000003-T1	1108849.XP_002557700.1	0	907	2C17K@1|root,2QTPC@2759|Eukaryota,38C8V@33154|Opisthokonta,3NUYY@4751|Fungi,3QRZ2@4890|Ascomycota,20G12@147545|Eurotiomycetes,3S806@5042|Eurotiales	4751|Fungi	K	Transcription factor	-	-	-	-	-	-	-	-	-	-	-	-	Fungal_trans,Zn_clus
AWENTII_000003-T2	1108849.XP_002561060.1	5.54e-263	736	2C17K@1|root,2QTPC@2759|Eukaryota,38C8V@33154|Opisthokonta,3NUYY@4751|Fungi,3QRZ2@4890|Ascomycota,20G12@147545|Eurotiomycetes,3S806@5042|Eurotiales	4751|Fungi	K	Transcription factor	-	-	-	-	-	-	-	-	-	-	-	-	Fungal_trans,Zn_clus
AWENTII_000003-T3	1108849.XP_002557700.1	2.11e-268	752	2C17K@1|root,2QTPC@2759|Eukaryota,38C8V@33154|Opisthokonta,3NUYY@4751|Fungi,3QRZ2@4890|Ascomycota,20G12@147545|Eurotiomycetes,3S806@5042|Eurotiales	4751|Fungi	K	Transcription factor	-	-	-	-	-	-	-	-	-	-	-	-	Fungal_trans,Zn_clus
AWENTII_000004-T1	5059.CADAFLAP00000256	1.87e-173	490	2CXGT@1|root,2RXB8@2759|Eukaryota,39K1F@33154|Opisthokonta,3Q4E7@4751|Fungi	4751|Fungi	S	Ubiquitin 3 binding protein But2 C-terminal domain	-	-	-	-	-	-	-	-	-	-	-	-	But2
AWENTII_000005-T1	199306.XP_003070406.1	0	1149	COG1554@1|root,KOG4125@2759|Eukaryota,38G0F@33154|Opisthokonta,3NUMQ@4751|Fungi,3QMNA@4890|Ascomycota,20CCQ@147545|Eurotiomycetes,3AZAW@33183|Onygenales,3FKT9@34383|Onygenales incertae sedis	4751|Fungi	G	Acid trehalase	ATH1	GO:0000322,GO:0000323,GO:0000324,GO:0001101,GO:0003674,GO:0003824,GO:0004553,GO:0004555,GO:0005575,GO:0005576,GO:0005618,GO:0005622,GO:0005623,GO:0005737,GO:0005773,GO:0005975,GO:0005984,GO:0005991,GO:0005993,GO:0006950,GO:0007154,GO:0008150,GO:0008152,GO:0009056,GO:0009266,GO:0009269,GO:0009277,GO:0009311,GO:0009313,GO:0009409,GO:0009414,GO:0009415,GO:0009605,GO:0009628,GO:0009636,GO:0009987,GO:…	3.2.1.28	ko:K01194	ko00500,ko01100,map00500,map01100	-	R00010	RC00049	ko00000,ko00001,ko00537,ko01000	-	GH37	-	Glyco_hydro_65C,Glyco_hydro_65N,Glyco_hydro_65m
AWENTII_000006-T1	264951.V5HYP0	9.16e-55	193	COG2072@1|root,KOG1399@2759|Eukaryota,38CJ1@33154|Opisthokonta,3NWP7@4751|Fungi,3QN2K@4890|Ascomycota,20C3Z@147545|Eurotiomycetes,3S54D@5042|Eurotiales	4751|Fungi	Q	Belongs to the FMO family	-	-	-	-	-	-	-	-	-	-	-	-	FMO-like,Pyr_redox_3
AWENTII_000007-T1	40384.G7XR42	1.63e-82	265	29IUV@1|root,2RS2N@2759|Eukaryota,3A91D@33154|Opisthokonta	33154|Opisthokonta	E	Transferase family	-	GO:0003674,GO:0003824,GO:0006807,GO:0008150,GO:0008152,GO:0009058,GO:0009709,GO:0009820,GO:0009821,GO:0009987,GO:0016740,GO:0016746,GO:0016747,GO:0019748,GO:0034641,GO:0035834,GO:0035835,GO:0035836,GO:0035837,GO:0044237,GO:0044249,GO:0044271,GO:0044550,GO:0046447,GO:0071704,GO:1901564,GO:1901566,GO:1901576	2.3.1.205	ko:K19184	-	-	-	-	ko00000,ko01000	-	-	-	Transferase
AWENTII_000008-T1	5061.CADANGAP00013077	2.32e-10	61.6	29IUV@1|root,2RS2N@2759|Eukaryota,3A91D@33154|Opisthokonta	33154|Opisthokonta	E	Transferase family	-	GO:0003674,GO:0003824,GO:0006807,GO:0008150,GO:0008152,GO:0009058,GO:0009709,GO:0009820,GO:0009821,GO:0009987,GO:0016740,GO:0016746,GO:0016747,GO:0019748,GO:0034641,GO:0035834,GO:0035835,GO:0035836,GO:0035837,GO:0044237,GO:0044249,GO:0044271,GO:0044550,GO:0046447,GO:0071704,GO:1901564,GO:1901566,GO:1901576	2.3.1.205	ko:K19184	-	-	-	-	ko00000,ko01000	-	-	-	Transferase
AWENTII_000009-T1	40483.S8FRH2	1.27e-09	61.2	COG0251@1|root,KOG2317@2759|Eukaryota,3A5RT@33154|Opisthokonta,3P5AT@4751|Fungi,3V1QC@5204|Basidiomycota,229S8@155619|Agaricomycetes,3H5N8@355688|Agaricomycetes incertae sedis	4751|Fungi	J	YjgF-like protein	-	-	3.5.99.10	ko:K09022	-	-	R11098,R11099	RC03275,RC03354	ko00000,ko01000	-	-	-	Ribonuc_L-PSP
AWENTII_000010-T1	293227.XP_008718996.1	4.48e-28	112	COG0657@1|root,KOG1515@2759|Eukaryota,3A4ZN@33154|Opisthokonta,3P4YR@4751|Fungi,3QRXK@4890|Ascomycota,20H8F@147545|Eurotiomycetes,3MWWX@451870|Chaetothyriomycetidae	4751|Fungi	I	alpha/beta hydrolase fold	-	-	-	-	-	-	-	-	-	-	-	-	Abhydrolase_3,LRR_8,MAPEG,Peptidase_S9
AWENTII_000011-T1	1108849.XP_002559540.1	2.13e-35	130	COG0657@1|root,KOG1515@2759|Eukaryota,3A4ZN@33154|Opisthokonta,3P4YR@4751|Fungi,3QRXK@4890|Ascomycota,20H8F@147545|Eurotiomycetes	4751|Fungi	I	alpha/beta hydrolase fold	-	-	-	-	-	-	-	-	-	-	-	-	Abhydrolase_3,LRR_8,MAPEG,Peptidase_S9
AWENTII_000012-T1	33178.CADATEAP00005333	1.29e-191	555	2CMJD@1|root,2QQIE@2759|Eukaryota,392QS@33154|Opisthokonta,3NV1N@4751|Fungi,3QJHI@4890|Ascomycota,20BHB@147545|Eurotiomycetes,3S87F@5042|Eurotiales	4751|Fungi	S	Protein of unknown function (DUF4246)	-	-	-	-	-	-	-	-	-	-	-	-	DUF4246
AWENTII_000013-T1	29875.EHK22550	2.56e-98	294	2EIZJ@1|root,2SP9R@2759|Eukaryota,3A3JB@33154|Opisthokonta,3P49V@4751|Fungi,3QWJU@4890|Ascomycota,21Q9E@147550|Sordariomycetes,3TTVE@5125|Hypocreales,3U351@5129|Hypocreaceae	4751|Fungi	G	Phosphotransferase enzyme family	-	-	-	-	-	-	-	-	-	-	-	-	APH
AWENTII_000015-T1	40384.G7XS18	6.33e-187	534	KOG0255@1|root,KOG0255@2759|Eukaryota,38D5E@33154|Opisthokonta,3NTW3@4751|Fungi,3QJFG@4890|Ascomycota,20CG5@147545|Eurotiomycetes,3S2SW@5042|Eurotiales	4751|Fungi	S	Transporter	-	-	-	-	-	-	-	-	-	-	-	-	MFS_1
AWENTII_000016-T1	36630.CADNFIAP00000508	5.31e-13	71.6	KOG0255@1|root,KOG0255@2759|Eukaryota,38D5E@33154|Opisthokonta,3NTW3@4751|Fungi,3QJFG@4890|Ascomycota,20CG5@147545|Eurotiomycetes,3S2SW@5042|Eurotiales	4751|Fungi	S	Transporter	-	-	-	-	-	-	-	-	-	-	-	-	MFS_1
AWENTII_000017-T1	5059.CADAFLAP00011306	7.21e-260	746	COG4529@1|root,2RAZA@2759|Eukaryota,3AXE4@33154|Opisthokonta,3PZYX@4751|Fungi,3RPX4@4890|Ascomycota,20KZA@147545|Eurotiomycetes,3SATH@5042|Eurotiales	4751|Fungi	S	Formyl transferase	-	-	-	-	-	-	-	-	-	-	-	-	Formyl_trans_N,NAD_binding_9
AWENTII_000018-T1	5059.CADAFLAP00002041	3.45e-46	150	2EQPM@1|root,2STNI@2759|Eukaryota,3AA7A@33154|Opisthokonta,3P7CE@4751|Fungi,3QYMD@4890|Ascomycota,20INT@147545|Eurotiomycetes	4751|Fungi	S	Stress responsive A B barrel	-	-	-	-	-	-	-	-	-	-	-	-	Dabb
AWENTII_000019-T1	34506.g1494	1.26e-39	154	COG0753@1|root,KOG0047@2759|Eukaryota,38BMC@33154|Opisthokonta,3BFAV@33208|Metazoa,3CSMT@33213|Bilateria,40FGD@6231|Nematoda,1M6ND@119089|Chromadorea,4152V@6236|Rhabditida	33208|Metazoa	P	Catalase	-	-	1.11.1.6	ko:K03781	ko00380,ko00630,ko01110,ko01130,ko01200,ko04011,ko04016,ko04068,ko04146,ko04211,ko04212,ko04213,ko05014,map00380,map00630,map01110,map01130,map01200,map04011,map04016,map04068,map04146,map04211,map04212,map04213,map05014	M00532	R00009,R00602,R02670	RC00034,RC00767,RC02141,RC02755	ko00000,ko00001,ko00002,ko01000	-	-	-	Catalase,Catalase-rel
AWENTII_000020-T1	1144313.PMI10_01117	1.9e-28	118	COG0753@1|root,COG0753@2|Bacteria,4NFQX@976|Bacteroidetes,1HWVN@117743|Flavobacteriia,2NTPG@237|Flavobacterium	976|Bacteroidetes	P	Serves to protect cells from the toxic effects of hydrogen peroxide	-	-	1.11.1.6	ko:K03781	ko00380,ko00630,ko01110,ko01130,ko01200,ko04011,ko04016,ko04068,ko04146,ko04211,ko04212,ko04213,ko05014,map00380,map00630,map01110,map01130,map01200,map04011,map04016,map04068,map04146,map04211,map04212,map04213,map05014	M00532	R00009,R00602,R02670	RC00034,RC00767,RC02141,RC02755	ko00000,ko00001,ko00002,ko01000	-	-	-	Catalase,Catalase-rel
AWENTII_000021-T1	40384.G7XQG2	3.65e-256	727	COG2303@1|root,KOG1238@2759|Eukaryota,38B4J@33154|Opisthokonta,3NU19@4751|Fungi,3QRUX@4890|Ascomycota,20JJX@147545|Eurotiomycetes,3S5YW@5042|Eurotiales	4751|Fungi	E	Belongs to the GMC oxidoreductase family	-	-	-	-	-	-	-	-	-	-	-	-	GMC_oxred_C,GMC_oxred_N
AWENTII_000022-T1	5059.CADAFLAP00012214	2.13e-122	355	2CY0N@1|root,2S15T@2759|Eukaryota,39X7D@33154|Opisthokonta,3P3PS@4751|Fungi,3QUKR@4890|Ascomycota,20HVP@147545|Eurotiomycetes,3S8B5@5042|Eurotiales	4751|Fungi	S	Alpha/beta hydrolase family	-	-	-	-	-	-	-	-	-	-	-	-	Abhydrolase_6
AWENTII_000023-T1	5057.CADACLAP00003395	2.31e-19	92.4	KOG1339@1|root,KOG1339@2759|Eukaryota,38D42@33154|Opisthokonta,3NW5J@4751|Fungi,3QKGP@4890|Ascomycota,20DE2@147545|Eurotiomycetes,3S6U3@5042|Eurotiales	4751|Fungi	O	Belongs to the peptidase A1 family	APR1	GO:0000322,GO:0000323,GO:0000324,GO:0003674,GO:0003824,GO:0004175,GO:0004190,GO:0005575,GO:0005576,GO:0005618,GO:0005622,GO:0005623,GO:0005737,GO:0005739,GO:0005773,GO:0005783,GO:0005886,GO:0006508,GO:0006807,GO:0006914,GO:0006950,GO:0007154,GO:0008104,GO:0008150,GO:0008152,GO:0008233,GO:0009056,GO:0009057,GO:0009267,GO:0009277,GO:0009605,GO:0009897,GO:0009986,GO:0009987,GO:0009991,GO:0012505,GO:…	3.4.23.25	ko:K01381	ko04138,map04138	-	-	-	ko00000,ko00001,ko01000,ko01002	-	-	-	Asp
AWENTII_000024-T1	40384.G7XWC0	8.98e-150	453	KOG0254@1|root,KOG0254@2759|Eukaryota,38KCZ@33154|Opisthokonta,3PN8B@4751|Fungi,3R39F@4890|Ascomycota	4751|Fungi	U	Major Facilitator Superfamily	-	-	-	-	-	-	-	-	-	-	-	-	MFS_1
AWENTII_000025-T1	97096.XP_007795676.1	6.54e-13	73.9	KOG2551@1|root,KOG2551@2759|Eukaryota,39PHQ@33154|Opisthokonta,3Q5UD@4751|Fungi,3RNVU@4890|Ascomycota,21CBT@147550|Sordariomycetes	4751|Fungi	E	Serine hydrolase (FSH1)	-	-	-	-	-	-	-	-	-	-	-	-	FSH1
AWENTII_000026-T1	5059.CADAFLAP00009864	9.4e-293	879	COG3321@1|root,KOG1202@2759|Eukaryota,38D6P@33154|Opisthokonta,3NWJ7@4751|Fungi,3QPHI@4890|Ascomycota,20DXY@147545|Eurotiomycetes,3S6ZB@5042|Eurotiales	4751|Fungi	Q	polyketide synthase	-	-	-	-	-	-	-	-	-	-	-	-	ADH_zinc_N,ADH_zinc_N_2,Acyl_transf_1,KAsynt_C_assoc,KR,Ketoacyl-synt_C,Methyltransf_12,PP-binding,PS-DH,ketoacyl-synt
AWENTII_000027-T1	5059.CADAFLAP00009864	0	1661	COG3321@1|root,KOG1202@2759|Eukaryota,38D6P@33154|Opisthokonta,3NWJ7@4751|Fungi,3QPHI@4890|Ascomycota,20DXY@147545|Eurotiomycetes,3S6ZB@5042|Eurotiales	4751|Fungi	Q	polyketide synthase	-	-	-	-	-	-	-	-	-	-	-	-	ADH_zinc_N,ADH_zinc_N_2,Acyl_transf_1,KAsynt_C_assoc,KR,Ketoacyl-synt_C,Methyltransf_12,PP-binding,PS-DH,ketoacyl-synt
AWENTII_000029-T1	63402.XP_003170761.1	1.13e-56	198	KOG3178@1|root,KOG3178@2759|Eukaryota,39XEY@33154|Opisthokonta,3P06B@4751|Fungi,3QPBY@4890|Ascomycota,20CNX@147545|Eurotiomycetes,3B4M3@33183|Onygenales,3FXZE@34384|Arthrodermataceae	4751|Fungi	H	O-methyltransferase	-	-	-	-	-	-	-	-	-	-	-	-	Methyltransf_2
AWENTII_000030-T1	1108849.XP_002557948.1	3.54e-06	55.8	KOG1558@1|root,KOG1558@2759|Eukaryota,39VYY@33154|Opisthokonta,3NY83@4751|Fungi,3QJCV@4890|Ascomycota,20BKP@147545|Eurotiomycetes,3S7F7@5042|Eurotiales	4751|Fungi	P	Plasma membrane zinc ion transporter	-	-	-	-	-	-	-	-	-	-	-	-	Zip
AWENTII_000031-T1	36630.CADNFIAP00005052	4.52e-262	735	COG1786@1|root,2RQJN@2759|Eukaryota,3AG0Q@33154|Opisthokonta,3PAZ2@4751|Fungi,3QQSI@4890|Ascomycota,20KAW@147545|Eurotiomycetes,3SAJP@5042|Eurotiales	4751|Fungi	S	Protein of unknown function (DUF521)	-	-	-	ko:K09123	-	-	-	-	ko00000	-	-	-	DUF126,DUF521
AWENTII_000032-T1	5062.CADAORAP00001868	9.19e-206	573	COG1064@1|root,KOG0023@2759|Eukaryota,39UK1@33154|Opisthokonta,3NUUT@4751|Fungi,3QMSW@4890|Ascomycota,20E4X@147545|Eurotiomycetes,3SCI2@5042|Eurotiales	4751|Fungi	Q	Alcohol dehydrogenase GroES-like domain	-	-	1.1.1.2	ko:K00002	ko00010,ko00040,ko00561,ko00930,ko01100,ko01110,ko01120,ko01130,ko01220,map00010,map00040,map00561,map00930,map01100,map01110,map01120,map01130,map01220	M00014	R00746,R01041,R01481,R05231	RC00087,RC00088,RC00099,RC00108	ko00000,ko00001,ko00002,ko01000,ko04147	-	-	-	ADH_N,ADH_zinc_N
AWENTII_000033-T1	176275.XP_008603314.1	1.09e-05	49.7	COG0328@1|root,KOG3752@2759|Eukaryota,3A4IK@33154|Opisthokonta,3P42J@4751|Fungi,3QVS3@4890|Ascomycota,215MB@147550|Sordariomycetes,3TI54@5125|Hypocreales	4751|Fungi	L	RNase H	-	-	3.1.26.4	ko:K03469	ko03030,map03030	-	-	-	ko00000,ko00001,ko01000,ko03032	-	-	-	RNase_H
AWENTII_000035-T1	69781.S8AXB4	7.62e-315	867	KOG0255@1|root,KOG0255@2759|Eukaryota,38YZR@33154|Opisthokonta,3P0FR@4751|Fungi,3QPGA@4890|Ascomycota,20JHZ@147545|Eurotiomycetes,3S3JS@5042|Eurotiales	4751|Fungi	S	Major Facilitator Superfamily	-	-	-	-	-	-	-	-	-	-	-	-	MFS_1
AWENTII_000036-T1	5059.CADAFLAP00008680	2.75e-67	207	COG0526@1|root,KOG0907@2759|Eukaryota,3A886@33154|Opisthokonta,3P5A0@4751|Fungi,3QX8W@4890|Ascomycota,20PWZ@147545|Eurotiomycetes,3S9AV@5042|Eurotiales	4751|Fungi	O	Belongs to the thioredoxin family	TRX3	GO:0003674,GO:0003824,GO:0004791,GO:0005575,GO:0005622,GO:0005623,GO:0005737,GO:0005739,GO:0006950,GO:0006979,GO:0008150,GO:0008152,GO:0009636,GO:0009987,GO:0015035,GO:0015036,GO:0016209,GO:0016491,GO:0016651,GO:0016667,GO:0016668,GO:0016671,GO:0019725,GO:0033554,GO:0034599,GO:0042221,GO:0042592,GO:0043226,GO:0043227,GO:0043229,GO:0043231,GO:0044424,GO:0044444,GO:0044464,GO:0045454,GO:0047134,GO:…	-	ko:K03671	ko04621,ko05418,map04621,map05418	-	-	-	ko00000,ko00001,ko03110	-	-	-	Thioredoxin
AWENTII_000037-T1	5059.CADAFLAP00010408	8.67e-162	469	KOG1337@1|root,KOG1337@2759|Eukaryota,39SYA@33154|Opisthokonta,3NXBM@4751|Fungi,3QPDA@4890|Ascomycota,20CXF@147545|Eurotiomycetes,3S59I@5042|Eurotiales	4751|Fungi	S	SET domain	-	GO:0003674,GO:0003824,GO:0005575,GO:0005622,GO:0005623,GO:0005634,GO:0005730,GO:0005737,GO:0006464,GO:0006479,GO:0006807,GO:0008150,GO:0008152,GO:0008168,GO:0008170,GO:0008213,GO:0008276,GO:0008757,GO:0009987,GO:0016278,GO:0016279,GO:0016740,GO:0016741,GO:0018022,GO:0018023,GO:0018026,GO:0018193,GO:0018205,GO:0019538,GO:0022613,GO:0031974,GO:0031981,GO:0032259,GO:0036211,GO:0042254,GO:0043170,GO:…	-	-	-	-	-	-	-	-	-	-	SET
AWENTII_000038-T1	5057.CADACLAP00000029	6.73e-133	381	KOG3178@1|root,KOG3178@2759|Eukaryota,38ZRJ@33154|Opisthokonta,3NX0G@4751|Fungi,3QU1X@4890|Ascomycota,20ETH@147545|Eurotiomycetes,3S3PU@5042|Eurotiales	4751|Fungi	S	AdoMet dependent proline di-methyltransferase	-	GO:0002181,GO:0003674,GO:0003824,GO:0005575,GO:0005622,GO:0005623,GO:0005737,GO:0005829,GO:0006412,GO:0006464,GO:0006479,GO:0006480,GO:0006518,GO:0006807,GO:0008150,GO:0008152,GO:0008168,GO:0008213,GO:0008276,GO:0008757,GO:0009058,GO:0009059,GO:0009987,GO:0010467,GO:0016740,GO:0016741,GO:0018016,GO:0018193,GO:0018208,GO:0019538,GO:0031365,GO:0032259,GO:0034641,GO:0034645,GO:0035568,GO:0036211,GO:…	2.1.1.244	ko:K16219	-	-	-	-	ko00000,ko01000	-	-	-	Methyltransf_PK
AWENTII_000039-T1	63402.XP_003176818.1	4.46e-05	52.8	29E34@1|root,2RM7N@2759|Eukaryota,38QWS@33154|Opisthokonta,3PSPQ@4751|Fungi,3RC3Z@4890|Ascomycota,20PJY@147545|Eurotiomycetes,3B6F7@33183|Onygenales,3FY7R@34384|Arthrodermataceae	4751|Fungi	-	-	-	-	-	-	-	-	-	-	-	-	-	-	-
AWENTII_000040-T1	5062.CADAORAP00008014	3.41e-171	498	COG0531@1|root,KOG1287@2759|Eukaryota,38BBK@33154|Opisthokonta,3NVPN@4751|Fungi,3QTII@4890|Ascomycota,20RSX@147545|Eurotiomycetes,3SEY7@5042|Eurotiales	4751|Fungi	E	amino acid	-	-	-	-	-	-	-	-	-	-	-	-	AA_permease_2
AWENTII_000041-T1	264951.V5G8L4	2.66e-136	395	COG0451@1|root,2SH7R@2759|Eukaryota,39K54@33154|Opisthokonta,3Q4HY@4751|Fungi,3RMRE@4890|Ascomycota	4751|Fungi	GM	GDP-mannose 4,6 dehydratase	-	-	-	-	-	-	-	-	-	-	-	-	Epimerase
AWENTII_000042-T1	264951.V5G9W9	2.79e-149	432	2EGW0@1|root,2SMQG@2759|Eukaryota,39Y0P@33154|Opisthokonta,3NWYS@4751|Fungi,3QQJ8@4890|Ascomycota,20IHH@147545|Eurotiomycetes,3S896@5042|Eurotiales	4751|Fungi	S	integral membrane protein	-	-	-	-	-	-	-	-	-	-	-	-	-
AWENTII_000043-T1	5061.CADANGAP00007017	6.4e-315	874	COG2303@1|root,KOG1238@2759|Eukaryota,38UEK@33154|Opisthokonta,3NWDN@4751|Fungi,3QJNB@4890|Ascomycota,20BXA@147545|Eurotiomycetes,3S52K@5042|Eurotiales	4751|Fungi	E	Dehydrogenase	-	-	-	-	-	-	-	-	-	-	-	-	GMC_oxred_C,GMC_oxred_N
AWENTII_000044-T1	43229.XP_007723777.1	1.15e-238	669	28QNI@1|root,2QXBB@2759|Eukaryota,38G4M@33154|Opisthokonta,3NYTR@4751|Fungi,3QR1U@4890|Ascomycota,20EG7@147545|Eurotiomycetes	4751|Fungi	S	Protein of unknown function (DUF1593)	-	-	-	-	-	-	-	-	-	-	-	-	DUF1593
AWENTII_000045-T1	36630.CADNFIAP00002932	1.3e-263	734	COG2234@1|root,KOG2195@2759|Eukaryota,38HFE@33154|Opisthokonta,3NV3A@4751|Fungi,3QJAX@4890|Ascomycota,20EWN@147545|Eurotiomycetes,3SA2X@5042|Eurotiales	4751|Fungi	O	Belongs to the peptidase M28 family	APE3	GO:0000322,GO:0000323,GO:0000324,GO:0003674,GO:0003824,GO:0004177,GO:0005575,GO:0005622,GO:0005623,GO:0005737,GO:0005773,GO:0006508,GO:0006807,GO:0007039,GO:0008150,GO:0008152,GO:0008233,GO:0008238,GO:0009056,GO:0009057,GO:0009987,GO:0016787,GO:0019538,GO:0030163,GO:0043170,GO:0043226,GO:0043227,GO:0043229,GO:0043231,GO:0044237,GO:0044238,GO:0044248,GO:0044257,GO:0044260,GO:0044265,GO:0044267,GO:…	3.4.11.15	ko:K01264	-	-	-	-	ko00000,ko01000,ko01002	-	-	-	PA,Peptidase_M28
AWENTII_000047-T1	5059.CADAFLAP00001787	5.26e-119	355	COG2940@1|root,KOG2084@2759|Eukaryota,3A9H2@33154|Opisthokonta,3P7EK@4751|Fungi,3RMMB@4890|Ascomycota,20N09@147545|Eurotiomycetes,3SCMA@5042|Eurotiales	4751|Fungi	B	SET (Su(var)3-9, Enhancer-of-zeste, Trithorax) domain	-	-	2.1.1.144	ko:K00598,ko:K11426	-	-	-	-	ko00000,ko01000,ko03036	-	-	-	SET
AWENTII_000049-T1	33188.XP_002541393.1	3.78e-07	58.2	293NV@1|root,2RAJN@2759|Eukaryota,3AWZ3@33154|Opisthokonta,3PWXR@4751|Fungi,3RFX7@4890|Ascomycota,20IY6@147545|Eurotiomycetes,3B44U@33183|Onygenales	4751|Fungi	-	-	-	-	-	-	-	-	-	-	-	-	-	-	-
AWENTII_000050-T1	5057.CADACLAP00005403	1.12e-125	368	2D1R6@1|root,2SIYQ@2759|Eukaryota,3A342@33154|Opisthokonta,3P2WV@4751|Fungi,3QNRZ@4890|Ascomycota,20SGH@147545|Eurotiomycetes,3S7JT@5042|Eurotiales	4751|Fungi	S	Integral membrane protein	-	-	-	-	-	-	-	-	-	-	-	-	-
AWENTII_000051-T1	5059.CADAFLAP00009920	5.41e-185	520	COG0451@1|root,KOG1429@2759|Eukaryota,38E6E@33154|Opisthokonta,3NW3G@4751|Fungi,3QR38@4890|Ascomycota	4751|Fungi	GM	GDP-mannose 4,6 dehydratase	-	-	4.1.1.35	ko:K08678	ko00520,ko01100,map00520,map01100	M00361	R01384	RC00508	ko00000,ko00001,ko00002,ko01000	-	-	-	GDP_Man_Dehyd,Nucleotid_trans
AWENTII_000052-T1	5062.CADAORAP00000500	2.17e-246	690	COG1004@1|root,KOG2666@2759|Eukaryota,38BE6@33154|Opisthokonta,3NWU3@4751|Fungi,3QN2B@4890|Ascomycota,20AIR@147545|Eurotiomycetes	4751|Fungi	GT	Udp-glucose	-	-	1.1.1.22	ko:K00012	ko00040,ko00053,ko00520,ko01100,map00040,map00053,map00520,map01100	M00014,M00129,M00361,M00362	R00286	RC00291	ko00000,ko00001,ko00002,ko01000	-	-	-	UDPG_MGDP_dh,UDPG_MGDP_dh_C,UDPG_MGDP_dh_N
AWENTII_000053-T1	5061.CADANGAP00001513	7.39e-211	585	COG3491@1|root,KOG0143@2759|Eukaryota,39RQX@33154|Opisthokonta,3NVNG@4751|Fungi,3QQCM@4890|Ascomycota,20GBS@147545|Eurotiomycetes,3S92H@5042|Eurotiales	4751|Fungi	E	Belongs to the iron ascorbate-dependent oxidoreductase family	-	-	-	-	-	-	-	-	-	-	-	-	2OG-FeII_Oxy,DIOX_N
AWENTII_000054-T1	33178.CADATEAP00005801	1.29e-92	290	2EKD2@1|root,2SQAQ@2759|Eukaryota,3A6C0@33154|Opisthokonta,3P5B3@4751|Fungi,3QX7A@4890|Ascomycota,20MQY@147545|Eurotiomycetes	4751|Fungi	-	-	-	-	-	-	-	-	-	-	-	-	-	-	BTB
AWENTII_000055-T1	1108849.XP_002565754.1	5.29e-105	320	COG1409@1|root,KOG1432@2759|Eukaryota,38FSF@33154|Opisthokonta,3NXHX@4751|Fungi,3QQHF@4890|Ascomycota,20FGQ@147545|Eurotiomycetes,3S7J0@5042|Eurotiales	4751|Fungi	S	Calcineurin-like phosphoesterase	-	-	-	-	-	-	-	-	-	-	-	-	Metallophos
AWENTII_000056-T1	33178.CADATEAP00007348	1.06e-76	258	COG1946@1|root,KOG3016@2759|Eukaryota,39PNU@33154|Opisthokonta,3Q5Y3@4751|Fungi,3RP0D@4890|Ascomycota,20SMV@147545|Eurotiomycetes	4751|Fungi	I	Thioesterase-like superfamily	-	-	-	-	-	-	-	-	-	-	-	-	4HBT_3
AWENTII_000057-T1	5127.CCT67353	9.36e-30	121	2C5CD@1|root,2T4VZ@2759|Eukaryota,38YP6@33154|Opisthokonta,3PY9P@4751|Fungi,3RHCM@4890|Ascomycota,21I7K@147550|Sordariomycetes,3TP3E@5125|Hypocreales,1FVG0@110618|Nectriaceae	4751|Fungi	-	-	-	-	-	-	-	-	-	-	-	-	-	-	-
AWENTII_000058-T1	5059.CADAFLAP00006631	2.5e-108	320	KOG4366@1|root,KOG4366@2759|Eukaryota,3A0UF@33154|Opisthokonta,3NZBS@4751|Fungi,3QR97@4890|Ascomycota,20G28@147545|Eurotiomycetes,3SC9R@5042|Eurotiales	4751|Fungi	S	Thioesterase-like superfamily	-	-	-	-	-	-	-	-	-	-	-	-	4HBT_2
AWENTII_000059-T1	5518.FGSG_02672P0	1.79e-78	255	COG2124@1|root,KOG0156@2759|Eukaryota,39T19@33154|Opisthokonta,3NYGX@4751|Fungi,3QR4Q@4890|Ascomycota,21303@147550|Sordariomycetes,3TG1E@5125|Hypocreales,1FQUH@110618|Nectriaceae	4751|Fungi	Q	Belongs to the cytochrome P450 family	-	-	-	-	-	-	-	-	-	-	-	-	p450
AWENTII_000060-T1	5061.CADANGAP00006487	7.11e-21	95.9	COG2124@1|root,KOG0157@2759|Eukaryota,3A1BD@33154|Opisthokonta,3P210@4751|Fungi,3R1RD@4890|Ascomycota,20TZK@147545|Eurotiomycetes	4751|Fungi	Q	terpene cyclase ausL lead to the formation of protoaustinoid A. Protoaustinoid A is then oxidized to spiro-lactone preaustinoid A3 by the combined action of the FAD-binding monooxygenases ausB and ausC, and the dioxygenase ausE. Acid-catalyzed keto-rearrangement and ring contraction of the tetraketide portion of preaustinoid A3 by ausJ lead to the formation of preaustinoid A4. The aldo-keto reduc…	-	GO:0008150,GO:0008152,GO:0009058,GO:0019748,GO:0044550,GO:0071704,GO:1900558,GO:1900560,GO:1900561,GO:1900563,GO:1901576	-	-	-	-	-	-	-	-	-	-	p450
AWENTII_000061-T1	5062.CADAORAP00005349	4e-46	160	28PHV@1|root,2RZAD@2759|Eukaryota,3A1YB@33154|Opisthokonta,3P2W7@4751|Fungi,3QVDT@4890|Ascomycota,20N1U@147545|Eurotiomycetes	4751|Fungi	S	integral membrane protein	-	-	-	ko:K18387	ko00403,ko01100,ko01110,map00403,map01100,map01110	M00661	R10352,R10353	RC03135,RC03136	ko00000,ko00001,ko00002	-	-	-	-
AWENTII_000062-T1	40384.G7X9U1	1.27e-172	500	COG0654@1|root,KOG2614@2759|Eukaryota,39S0S@33154|Opisthokonta,3NUGQ@4751|Fungi,3R7T5@4890|Ascomycota,20JNK@147545|Eurotiomycetes,3S80H@5042|Eurotiales	4751|Fungi	C	FAD binding domain	-	GO:0003674,GO:0003824,GO:0004497,GO:0008150,GO:0008152,GO:0009058,GO:0016491,GO:0019748,GO:0044550,GO:0055114,GO:0071704,GO:1900558,GO:1900560,GO:1900561,GO:1900563,GO:1901576	-	ko:K18386	ko00403,ko01100,ko01110,map00403,map01100,map01110	M00661	R10350,R10351	RC00201,RC03133	ko00000,ko00001,ko00002,ko01000	-	-	-	FAD_binding_3
AWENTII_000063-T1	1108849.XP_002566182.1	3.14e-93	286	COG0382@1|root,KOG1381@2759|Eukaryota,38HKY@33154|Opisthokonta,3P01V@4751|Fungi,3QQNU@4890|Ascomycota,20KPQ@147545|Eurotiomycetes,3S7DI@5042|Eurotiales	4751|Fungi	H	Encoded by	-	GO:0008150,GO:0008152,GO:0009058,GO:0019748,GO:0044550,GO:0071704,GO:1900558,GO:1900560,GO:1900561,GO:1900563,GO:1901576	2.5.1.39	ko:K06125	ko00130,ko01100,ko01110,map00130,map01100,map01110	M00128	R05000,R05616,R07273	RC00209,RC02895	ko00000,ko00001,ko00002,ko01000,ko01006	-	-	-	UbiA
AWENTII_000064-T1	199306.XP_003068966.1	0	1872	COG3321@1|root,KOG1202@2759|Eukaryota,39M2B@33154|Opisthokonta,3Q5FY@4751|Fungi,3RJG4@4890|Ascomycota,20T4E@147545|Eurotiomycetes,3AZAV@33183|Onygenales,3FPZ4@34383|Onygenales incertae sedis	4751|Fungi	Q	Dienelactone hydrolase family	-	-	-	-	-	-	-	-	-	-	-	-	Abhydrolase_3,Acyl_transf_1,KAsynt_C_assoc,Ketoacyl-synt_C,Methyltransf_12,PP-binding,PS-DH,Peptidase_S9,SAT,ketoacyl-synt
AWENTII_000065-T1	69781.S7ZBQ3	1.01e-65	213	2B8PC@1|root,2S9IZ@2759|Eukaryota,3A1U3@33154|Opisthokonta,3P2SP@4751|Fungi	4751|Fungi	-	-	-	-	-	-	-	-	-	-	-	-	-	-	Methyltransf_25
AWENTII_000066-T1	5061.CADANGAP00008574	2.68e-293	816	COG0464@1|root,KOG0730@2759|Eukaryota,38H1M@33154|Opisthokonta,3NX31@4751|Fungi,3RM47@4890|Ascomycota,20U2P@147545|Eurotiomycetes,3S7TK@5042|Eurotiales	4751|Fungi	O	AAA family	-	-	-	-	-	-	-	-	-	-	-	-	AAA
AWENTII_000067-T1	264951.V5HSF0	3.65e-127	379	COG0277@1|root,KOG1231@2759|Eukaryota,38DB4@33154|Opisthokonta,3NZZV@4751|Fungi,3QJU5@4890|Ascomycota,20BJ7@147545|Eurotiomycetes,3SA4M@5042|Eurotiales	4751|Fungi	C	FAD binding domain	-	-	-	-	-	-	-	-	-	-	-	-	FAD-oxidase_C,FAD_binding_4
AWENTII_000068-T1	264951.V5HSF0	1.46e-142	419	COG0277@1|root,KOG1231@2759|Eukaryota,38DB4@33154|Opisthokonta,3NZZV@4751|Fungi,3QJU5@4890|Ascomycota,20BJ7@147545|Eurotiomycetes,3SA4M@5042|Eurotiales	4751|Fungi	C	FAD binding domain	-	-	-	-	-	-	-	-	-	-	-	-	FAD-oxidase_C,FAD_binding_4
AWENTII_000069-T1	5059.CADAFLAP00010175	8.16e-174	529	2EMKJ@1|root,2SR83@2759|Eukaryota,3AA76@33154|Opisthokonta,3P7MZ@4751|Fungi	4751|Fungi	-	-	-	-	-	-	-	-	-	-	-	-	-	-	F-box
AWENTII_000070-T1	61459.XP_007782908.1	1.31e-218	619	COG2272@1|root,KOG4389@2759|Eukaryota,39STH@33154|Opisthokonta,3NZBF@4751|Fungi,3QNBI@4890|Ascomycota,20G6M@147545|Eurotiomycetes,3MUBT@451870|Chaetothyriomycetidae	4751|Fungi	G	Belongs to the type-B carboxylesterase lipase family	-	-	-	-	-	-	-	-	-	-	-	-	COesterase
AWENTII_000071-T1	36630.CADNFIAP00010357	5.3e-34	142	29FWG@1|root,2RP2B@2759|Eukaryota,38SS7@33154|Opisthokonta,3PUGR@4751|Fungi,3RDS5@4890|Ascomycota,20Q4V@147545|Eurotiomycetes,3SAS0@5042|Eurotiales	4751|Fungi	-	-	-	-	-	-	-	-	-	-	-	-	-	-	-
AWENTII_000072-T1	5016.M2TTP2	7.28e-14	79.3	2CIIG@1|root,2R1B3@2759|Eukaryota,38MXF@33154|Opisthokonta,3PPTK@4751|Fungi,3R950@4890|Ascomycota,207N8@147541|Dothideomycetes,4KHY4@92860|Pleosporales	4751|Fungi	-	-	-	-	-	-	-	-	-	-	-	-	-	-	-
AWENTII_000073-T1	162425.CADANIAP00005179	5.42e-90	287	2A1IN@1|root,2RY0W@2759|Eukaryota,38H9J@33154|Opisthokonta,3NWCE@4751|Fungi,3QJMQ@4890|Ascomycota,20CS9@147545|Eurotiomycetes,3S5MH@5042|Eurotiales	4751|Fungi	-	-	-	-	-	-	-	-	-	-	-	-	-	-	7tm_2,Frizzled,Fz
AWENTII_000074-T1	1173701.A0A066XME3	9.84e-113	350	COG0277@1|root,2QRA9@2759|Eukaryota,39K5M@33154|Opisthokonta,3Q4IH@4751|Fungi,3RMS6@4890|Ascomycota,21RWX@147550|Sordariomycetes	4751|Fungi	C	Belongs to the oxygen-dependent FAD-linked oxidoreductase family	-	-	-	-	-	-	-	-	-	-	-	-	BBE,FAD_binding_4
AWENTII_000075-T1	5059.CADAFLAP00003336	1.7e-182	512	COG2116@1|root,2QUGF@2759|Eukaryota,39BWA@33154|Opisthokonta,3NV7V@4751|Fungi,3QQMY@4890|Ascomycota,20GIH@147545|Eurotiomycetes,3S77R@5042|Eurotiales	4751|Fungi	P	Formate nitrite	-	-	-	-	-	-	-	-	-	-	-	-	Form_Nir_trans
AWENTII_000076-T1	5062.CADAORAP00004875	7.71e-06	57.4	COG0666@1|root,KOG0504@2759|Eukaryota	2759|Eukaryota	I	protein ubiquitination	-	-	1.11.1.5	ko:K00428,ko:K15503	-	-	-	-	ko00000,ko01000,ko01009,ko03400	-	-	-	Ank_2,Ank_4
AWENTII_000077-T1	1108849.XP_002560847.1	0	1014	2EBSI@1|root,2SHT7@2759|Eukaryota,39KY4@33154|Opisthokonta,3NXDT@4751|Fungi,3QRZE@4890|Ascomycota,20B42@147545|Eurotiomycetes,3S363@5042|Eurotiales	4751|Fungi	-	-	-	-	-	-	-	-	-	-	-	-	-	-	-
AWENTII_000079-T1	5057.CADACLAP00005794	3.99e-44	164	2CM5C@1|root,2SPRK@2759|Eukaryota,3A7DR@33154|Opisthokonta,3P6HD@4751|Fungi,3QZJB@4890|Ascomycota,20JBK@147545|Eurotiomycetes	4751|Fungi	-	-	-	-	-	-	-	-	-	-	-	-	-	-	-
AWENTII_000080-T1	655981.L8FQB2	4.41e-39	145	28NRU@1|root,2QVBV@2759|Eukaryota,39YYT@33154|Opisthokonta,3NXQJ@4751|Fungi,3QNGC@4890|Ascomycota,210P9@147548|Leotiomycetes	4751|Fungi	G	GDSL-like Lipase/Acylhydrolase family	-	-	-	-	-	-	-	-	-	-	-	-	Lipase_GDSL_2
AWENTII_000081-T1	655981.L8FQB2	8.48e-110	345	28NRU@1|root,2QVBV@2759|Eukaryota,39YYT@33154|Opisthokonta,3NXQJ@4751|Fungi,3QNGC@4890|Ascomycota,210P9@147548|Leotiomycetes	4751|Fungi	G	GDSL-like Lipase/Acylhydrolase family	-	-	-	-	-	-	-	-	-	-	-	-	Lipase_GDSL_2
AWENTII_000082-T1	655981.L8FSP3	1.29e-203	582	COG3325@1|root,KOG2806@2759|Eukaryota,38BJK@33154|Opisthokonta,3NVAI@4751|Fungi,3QMBI@4890|Ascomycota,20YTN@147548|Leotiomycetes	4751|Fungi	G	Glycosyl hydrolases family 18	-	-	3.2.1.14	ko:K01183	ko00520,ko01100,map00520,map01100	-	R01206,R02334	RC00467	ko00000,ko00001,ko01000	-	GH18	-	Chitin_bind_1,Glyco_hydro_18
AWENTII_000083-T1	35720.XP_003655012.1	1.78e-21	101	2C302@1|root,2S2ST@2759|Eukaryota,3AC5D@33154|Opisthokonta,3P50W@4751|Fungi,3QY46@4890|Ascomycota,21BSZ@147550|Sordariomycetes,3UCGV@5139|Sordariales,3HFSS@35718|Chaetomiaceae	4751|Fungi	-	-	-	-	-	-	-	-	-	-	-	-	-	-	Astacin
AWENTII_000084-T1	430498.S8CCX5	3.38e-12	78.2	2ECWC@1|root,2SINF@2759|Eukaryota,39VYZ@33154|Opisthokonta,3P0FH@4751|Fungi,3QSDA@4890|Ascomycota	4751|Fungi	S	LysM domain-containing protein	-	-	-	-	-	-	-	-	-	-	-	-	Pectate_lyase_3
AWENTII_000085-T1	33178.CADATEAP00007932	0	981	KOG0253@1|root,KOG0253@2759|Eukaryota,38BRT@33154|Opisthokonta,3NUH8@4751|Fungi,3QK8T@4890|Ascomycota,20B5W@147545|Eurotiomycetes,3S4CQ@5042|Eurotiales	4751|Fungi	S	Transporter	-	-	-	-	-	-	-	-	-	-	-	-	MFS_1,Sugar_tr
AWENTII_000086-T1	746128.CADAFUBP00006693	6e-228	646	COG0647@1|root,KOG1618@2759|Eukaryota,39SVY@33154|Opisthokonta,3NWHC@4751|Fungi,3QKZM@4890|Ascomycota,20FTA@147545|Eurotiomycetes,3S34X@5042|Eurotiales	4751|Fungi	G	Haloacid dehalogenase-like hydrolase	-	-	-	-	-	-	-	-	-	-	-	-	Hydrolase_6,Hydrolase_like
AWENTII_000087-T1	35725.K2SA35	1.68e-14	75.5	2DQ0Z@1|root,2S6AN@2759|Eukaryota,3A4AC@33154|Opisthokonta,3P4MX@4751|Fungi,3QWGJ@4890|Ascomycota,20360@147541|Dothideomycetes	4751|Fungi	S	NUDIX domain	-	-	-	-	-	-	-	-	-	-	-	-	NUDIX
AWENTII_000088-T1	5061.CADANGAP00009808	7.49e-23	101	2D1NP@1|root,2SIQP@2759|Eukaryota,38D3G@33154|Opisthokonta,3NZSA@4751|Fungi,3QPNX@4890|Ascomycota,20RVI@147545|Eurotiomycetes	4751|Fungi	S	Heterokaryon incompatibility protein (HET)	-	-	-	-	-	-	-	-	-	-	-	-	HET
AWENTII_000089-T1	1047171.Mycgr3P17273	1.57e-50	171	KOG1944@1|root,KOG1944@2759|Eukaryota,3A1NR@33154|Opisthokonta,3P34R@4751|Fungi,3QS9X@4890|Ascomycota,2028H@147541|Dothideomycetes,3MJVM@451867|Dothideomycetidae	4751|Fungi	S	Belongs to the peroxisomal membrane protein PXMP2 4 family	-	-	-	ko:K13348	ko04146,map04146	-	-	-	ko00000,ko00001	-	-	-	Mpv17_PMP22
AWENTII_000090-T1	393283.XP_007831333.1	2.04e-200	588	2D1HW@1|root,2SI6E@2759|Eukaryota,3AEUY@33154|Opisthokonta,3PB3I@4751|Fungi,3QP2A@4890|Ascomycota,2151N@147550|Sordariomycetes	4751|Fungi	B	Fungal specific transcription factor domain	-	-	-	-	-	-	-	-	-	-	-	-	Fungal_trans,Zn_clus
AWENTII_000092-T1	28564.XP_002480259.1	3.56e-183	535	COG0285@1|root,COG1028@1|root,KOG0725@2759|Eukaryota,KOG2525@2759|Eukaryota,38C4C@33154|Opisthokonta,3NWPB@4751|Fungi,3QSMU@4890|Ascomycota,20CTH@147545|Eurotiomycetes,3S8EI@5042|Eurotiales	4751|Fungi	H	Catalyzes conversion of folates to polyglutamate derivatives allowing concentration of folate compounds in the cell and the intracellular retention of these cofactors, which are important substrates for most of the folate-dependent enzymes that are involved in one-carbon transfer reactions involved in purine, pyrimidine and amino acid synthesis	-	-	6.3.2.17	ko:K01930	ko00790,ko01100,ko01523,map00790,map01100,map01523	-	R00942,R02237,R04241	RC00064,RC00090,RC00162	ko00000,ko00001,ko01000	-	-	-	Mur_ligase_C,Mur_ligase_M
AWENTII_000092-T2	5037.XP_001536946.1	2.2e-115	355	COG0285@1|root,KOG2525@2759|Eukaryota,38C4C@33154|Opisthokonta,3NWPB@4751|Fungi,3QSMU@4890|Ascomycota,20CTH@147545|Eurotiomycetes,3B1MI@33183|Onygenales	4751|Fungi	H	Folylpolyglutamate synthase	-	-	6.3.2.17	ko:K01930	ko00790,ko01100,ko01523,map00790,map01100,map01523	-	R00942,R02237,R04241	RC00064,RC00090,RC00162	ko00000,ko00001,ko01000	-	-	-	Mur_ligase_C,Mur_ligase_M
AWENTII_000092-T3	28564.XP_002480259.1	7.83e-142	425	COG0285@1|root,COG1028@1|root,KOG0725@2759|Eukaryota,KOG2525@2759|Eukaryota,38C4C@33154|Opisthokonta,3NWPB@4751|Fungi,3QSMU@4890|Ascomycota,20CTH@147545|Eurotiomycetes,3S8EI@5042|Eurotiales	4751|Fungi	H	Catalyzes conversion of folates to polyglutamate derivatives allowing concentration of folate compounds in the cell and the intracellular retention of these cofactors, which are important substrates for most of the folate-dependent enzymes that are involved in one-carbon transfer reactions involved in purine, pyrimidine and amino acid synthesis	-	-	6.3.2.17	ko:K01930	ko00790,ko01100,ko01523,map00790,map01100,map01523	-	R00942,R02237,R04241	RC00064,RC00090,RC00162	ko00000,ko00001,ko01000	-	-	-	Mur_ligase_C,Mur_ligase_M
AWENTII_000093-T1	5037.XP_001544770.1	1.34e-08	56.2	28VGA@1|root,2R27U@2759|Eukaryota,38JYI@33154|Opisthokonta,3Q03T@4751|Fungi,3R5KJ@4890|Ascomycota,20PAV@147545|Eurotiomycetes	4751|Fungi	-	-	-	-	-	-	-	-	-	-	-	-	-	-	-
AWENTII_000094-T1	5062.CADAORAP00004592	1.63e-116	343	COG0604@1|root,KOG1198@2759|Eukaryota,39UT6@33154|Opisthokonta,3NZHE@4751|Fungi,3QSZM@4890|Ascomycota,20F1Z@147545|Eurotiomycetes,3S88N@5042|Eurotiales	4751|Fungi	C	Zinc-binding oxidoreductase	-	-	-	-	-	-	-	-	-	-	-	-	ADH_zinc_N_2
AWENTII_000095-T1	5059.CADAFLAP00010963	0	884	COG0477@1|root,KOG2533@2759|Eukaryota,39RV3@33154|Opisthokonta,3NXNX@4751|Fungi,3QJT6@4890|Ascomycota,20EFD@147545|Eurotiomycetes,3S7MC@5042|Eurotiales	4751|Fungi	G	MFS transporter	-	-	-	-	-	-	-	-	-	-	-	-	MFS_1
AWENTII_000096-T1	33178.CADATEAP00004958	7.93e-94	279	COG4122@1|root,2RZAN@2759|Eukaryota,3A0IW@33154|Opisthokonta,3P243@4751|Fungi,3QSBB@4890|Ascomycota,20FKJ@147545|Eurotiomycetes,3S45W@5042|Eurotiales	4751|Fungi	H	O-methyltransferase	-	-	-	-	-	-	-	-	-	-	-	-	Methyltransf_24,Methyltransf_3
AWENTII_000097-T1	474922.ELA35628	2.59e-55	196	28K08@1|root,2QSEP@2759|Eukaryota,39WY9@33154|Opisthokonta,3P4EN@4751|Fungi,3QT8W@4890|Ascomycota,21AGK@147550|Sordariomycetes	4751|Fungi	S	Transferase family	-	-	2.3.1.133	ko:K13065	ko00940,ko00941,ko00945,ko01100,ko01110,map00940,map00941,map00945,map01100,map01110	M00039	R01945,R02416,R07432,R07433	RC00004,RC00055,RC02864	ko00000,ko00001,ko00002,ko01000	-	-	-	Transferase
AWENTII_000098-T1	5061.CADANGAP00010193	1.94e-197	574	2EIWI@1|root,2SP7J@2759|Eukaryota,3AFBY@33154|Opisthokonta,3PBQJ@4751|Fungi,3R0Z2@4890|Ascomycota,20JN9@147545|Eurotiomycetes,3SAV5@5042|Eurotiales	4751|Fungi	K	Transcription factor	-	-	-	-	-	-	-	-	-	-	-	-	Fungal_trans,Zn_clus
AWENTII_000099-T1	5059.CADAFLAP00011381	8.3e-224	632	COG0477@1|root,KOG2533@2759|Eukaryota,38EDR@33154|Opisthokonta,3NU3S@4751|Fungi	4751|Fungi	G	Transporter	-	-	-	-	-	-	-	-	-	-	-	-	MFS_1
AWENTII_000102-T1	393283.XP_007836452.1	3.42e-08	58.2	KOG3178@1|root,KOG3178@2759|Eukaryota,39REH@33154|Opisthokonta,3P0F5@4751|Fungi,3QNI1@4890|Ascomycota,2124N@147550|Sordariomycetes	4751|Fungi	Q	O-methyltransferase	-	-	-	-	-	-	-	-	-	-	-	-	Dimerisation2,Methyltransf_2
AWENTII_000103-T1	33178.CADATEAP00000684	5.32e-76	233	2D5PY@1|root,2SZ82@2759|Eukaryota,3ACX8@33154|Opisthokonta,3P8VG@4751|Fungi,3R0M4@4890|Ascomycota,20HHV@147545|Eurotiomycetes	4751|Fungi	-	-	-	-	-	-	-	-	-	-	-	-	-	-	-
AWENTII_000104-T1	5059.CADAFLAP00010966	0	899	KOG0254@1|root,KOG0254@2759|Eukaryota,3998G@33154|Opisthokonta,3NXMN@4751|Fungi,3QMEI@4890|Ascomycota	4751|Fungi	P	Belongs to the major facilitator superfamily. Sugar transporter (TC 2.A.1.1) family	-	-	-	-	-	-	-	-	-	-	-	-	Sugar_tr
AWENTII_000105-T1	33178.CADATEAP00000458	1.53e-194	551	29JB2@1|root,2RSJA@2759|Eukaryota,39UPS@33154|Opisthokonta,3P0KW@4751|Fungi,3QQII@4890|Ascomycota,20B5H@147545|Eurotiomycetes,3S7F3@5042|Eurotiales	4751|Fungi	-	-	-	-	-	-	-	-	-	-	-	-	-	-	-
AWENTII_000106-T1	69781.S7ZI70	0	884	COG2072@1|root,KOG1399@2759|Eukaryota,39UT7@33154|Opisthokonta,3NYC2@4751|Fungi,3QQ76@4890|Ascomycota,20CHR@147545|Eurotiomycetes,3S7AS@5042|Eurotiales	4751|Fungi	Q	Flavin-binding monooxygenase-like protein	-	-	-	-	-	-	-	-	-	-	-	-	FMO-like,Pyr_redox_3
AWENTII_000106-T2	69781.S7ZI70	5.26e-284	790	COG2072@1|root,KOG1399@2759|Eukaryota,39UT7@33154|Opisthokonta,3NYC2@4751|Fungi,3QQ76@4890|Ascomycota,20CHR@147545|Eurotiomycetes,3S7AS@5042|Eurotiales	4751|Fungi	Q	Flavin-binding monooxygenase-like protein	-	-	-	-	-	-	-	-	-	-	-	-	FMO-like,Pyr_redox_3
AWENTII_000107-T1	36630.CADNFIAP00008702	3.69e-253	725	2D2D6@1|root,2SMG3@2759|Eukaryota,390ZK@33154|Opisthokonta,3P0WP@4751|Fungi,3QN1B@4890|Ascomycota,20RZ1@147545|Eurotiomycetes,3S721@5042|Eurotiales	4751|Fungi	K	Transcription factor	-	-	-	-	-	-	-	-	-	-	-	-	Fungal_trans,Zn_clus
AWENTII_000108-T1	474922.ELA27870	2.04e-73	237	COG0667@1|root,2R41Z@2759|Eukaryota,39RUK@33154|Opisthokonta,3NUT1@4751|Fungi,3QPJK@4890|Ascomycota,215XM@147550|Sordariomycetes,1F6QP@1028384|Glomerellales	4751|Fungi	C	Aldo/keto reductase family	-	-	-	ko:K15303	ko00980,map00980	-	R09412,R09413,R09414,R09415	RC00099	ko00000,ko00001	-	-	-	Aldo_ket_red
AWENTII_000109-T1	36630.CADNFIAP00009098	2.51e-252	697	COG0654@1|root,KOG2614@2759|Eukaryota,39YP6@33154|Opisthokonta,3P105@4751|Fungi,3QR6B@4890|Ascomycota,20KGY@147545|Eurotiomycetes	4751|Fungi	C	FAD binding domain	-	-	1.14.13.1	ko:K00480	ko00621,ko00624,ko00626,ko01100,ko01120,ko01220,map00621,map00624,map00626,map01100,map01120,map01220	-	R00818,R05632,R06915,R06936,R06939	RC00389	ko00000,ko00001,ko01000	-	-	-	FAD_binding_3
AWENTII_000110-T1	5059.CADAFLAP00000349	1.46e-254	707	COG0654@1|root,KOG2614@2759|Eukaryota,39VWK@33154|Opisthokonta,3NXRU@4751|Fungi,3QMHA@4890|Ascomycota,20SJV@147545|Eurotiomycetes,3SF87@5042|Eurotiales	4751|Fungi	C	FAD binding domain	-	-	-	-	-	-	-	-	-	-	-	-	FAD_binding_2,FAD_binding_3
AWENTII_000111-T1	746128.CADAFUBP00009372	9.46e-117	354	KOG1721@1|root,KOG1721@2759|Eukaryota,39S18@33154|Opisthokonta,3NYSC@4751|Fungi,3QRHJ@4890|Ascomycota,20BZS@147545|Eurotiomycetes,3SFB9@5042|Eurotiales	4751|Fungi	S	C2H2 finger domain protein	-	-	-	-	-	-	-	-	-	-	-	-	zf-C2H2
AWENTII_000113-T1	5062.CADAORAP00009533	2.53e-141	416	2EDHH@1|root,2SJ4R@2759|Eukaryota,3A2MW@33154|Opisthokonta,3PGI7@4751|Fungi,3QVXF@4890|Ascomycota,20NQI@147545|Eurotiomycetes	4751|Fungi	-	-	-	-	-	-	-	-	-	-	-	-	-	-	-
AWENTII_000113-T2	5062.CADAORAP00009533	3.12e-121	361	2EDHH@1|root,2SJ4R@2759|Eukaryota,3A2MW@33154|Opisthokonta,3PGI7@4751|Fungi,3QVXF@4890|Ascomycota,20NQI@147545|Eurotiomycetes	4751|Fungi	-	-	-	-	-	-	-	-	-	-	-	-	-	-	-
AWENTII_000114-T1	5059.CADAFLAP00010575	1.15e-170	532	2D9AF@1|root,2TDMC@2759|Eukaryota,3AR46@33154|Opisthokonta,3PFZ0@4751|Fungi,3R4NJ@4890|Ascomycota,20NRF@147545|Eurotiomycetes	4751|Fungi	-	-	-	-	-	-	-	-	-	-	-	-	-	-	-
AWENTII_000115-T1	1173701.A0A066XRD4	1.79e-58	231	COG0666@1|root,KOG4177@2759|Eukaryota,38HUR@33154|Opisthokonta,3P113@4751|Fungi,3QJXZ@4890|Ascomycota,216CN@147550|Sordariomycetes,1EZES@1028384|Glomerellales	4751|Fungi	S	Nacht and ankyrin domain protein	-	-	-	-	-	-	-	-	-	-	-	-	Ank_2,Ank_4,NACHT,PNP_UDP_1
AWENTII_000116-T1	162425.CADANIAP00002858	4.39e-134	386	COG1028@1|root,KOG0725@2759|Eukaryota,39S2Z@33154|Opisthokonta,3NUW0@4751|Fungi,3QRYR@4890|Ascomycota,20AU6@147545|Eurotiomycetes,3S3QV@5042|Eurotiales	4751|Fungi	Q	Enoyl-(Acyl carrier protein) reductase	-	-	-	-	-	-	-	-	-	-	-	-	adh_short,adh_short_C2
AWENTII_000117-T1	35725.K2R9D7	1.53e-72	228	KOG4754@1|root,KOG4754@2759|Eukaryota,3A2VG@33154|Opisthokonta,3P3C7@4751|Fungi,3QVSI@4890|Ascomycota,201WQ@147541|Dothideomycetes	4751|Fungi	G	Phosphoglycerate mutase family	-	-	-	-	-	-	-	-	-	-	-	-	His_Phos_1
AWENTII_000118-T1	63400.XP_003011215.1	0	1130	2A2IN@1|root,2RY35@2759|Eukaryota,38D54@33154|Opisthokonta,3P0C2@4751|Fungi,3QMFK@4890|Ascomycota,20KGF@147545|Eurotiomycetes,3B8MV@33183|Onygenales,3FW6P@34384|Arthrodermataceae	4751|Fungi	O	von Willebrand factor (vWF) type A domain	-	-	-	-	-	-	-	-	-	-	-	-	-
AWENTII_000119-T1	746128.CADAFUBP00009369	1.26e-72	229	COG0412@1|root,KOG3043@2759|Eukaryota,38I4C@33154|Opisthokonta,3P0BQ@4751|Fungi,3QK3R@4890|Ascomycota,20G7Q@147545|Eurotiomycetes,3S6AK@5042|Eurotiales	4751|Fungi	Q	Dienelactone hydrolase family protein	-	-	-	-	-	-	-	-	-	-	-	-	DLH
AWENTII_000120-T1	5062.CADAORAP00003869	2.47e-261	756	29CUM@1|root,2RJYG@2759|Eukaryota,39T42@33154|Opisthokonta,3NZRB@4751|Fungi,3QJZ5@4890|Ascomycota,20CWF@147545|Eurotiomycetes,3S4BV@5042|Eurotiales	4751|Fungi	-	-	-	-	-	-	-	-	-	-	-	-	-	-	-
AWENTII_000122-T1	746128.CADAFUBP00009367	1.56e-151	439	2CN7X@1|root,2S404@2759|Eukaryota,3A21G@33154|Opisthokonta,3P3RA@4751|Fungi,3QQSX@4890|Ascomycota,20H83@147545|Eurotiomycetes,3S33C@5042|Eurotiales	4751|Fungi	S	C6 finger domain protein	-	-	-	-	-	-	-	-	-	-	-	-	Zn_clus
AWENTII_000123-T1	36630.CADNFIAP00004622	3.67e-249	699	COG3104@1|root,KOG1237@2759|Eukaryota,3AJD4@33154|Opisthokonta,3PBI0@4751|Fungi,3R1YY@4890|Ascomycota,20JUG@147545|Eurotiomycetes,3SAY4@5042|Eurotiales	4751|Fungi	P	POT family	-	-	-	ko:K03305	-	-	-	-	ko00000	2.A.17	-	-	PTR2
AWENTII_000125-T1	5057.CADACLAP00009082	0	1214	COG5641@1|root,KOG1601@2759|Eukaryota,38G0D@33154|Opisthokonta,3NXG0@4751|Fungi,3QP4S@4890|Ascomycota,20BEN@147545|Eurotiomycetes,3S67H@5042|Eurotiales	4751|Fungi	K	GATA transcriptional activator AreA	GAT1	GO:0000122,GO:0000820,GO:0000821,GO:0000976,GO:0000977,GO:0000978,GO:0000981,GO:0000982,GO:0000987,GO:0000988,GO:0000989,GO:0001012,GO:0001067,GO:0001076,GO:0001077,GO:0001078,GO:0001079,GO:0001080,GO:0001085,GO:0001227,GO:0001228,GO:0003674,GO:0003676,GO:0003677,GO:0003682,GO:0003690,GO:0003700,GO:0005488,GO:0005515,GO:0005575,GO:0005622,GO:0005623,GO:0005634,GO:0005667,GO:0005737,GO:0005829,GO:…	-	ko:K09184	-	-	-	-	ko00000,ko03000	-	-	-	AreA_N,DUF1752,GATA
AWENTII_000127-T1	36630.CADNFIAP00004534	2.05e-19	83.2	2C64U@1|root,2RPNE@2759|Eukaryota,38TD2@33154|Opisthokonta,3PV22@4751|Fungi,3RE98@4890|Ascomycota,20QTB@147545|Eurotiomycetes,3SDMS@5042|Eurotiales	4751|Fungi	-	-	-	-	-	-	-	-	-	-	-	-	-	-	-
AWENTII_000128-T1	36630.CADNFIAP00005109	2.58e-151	435	COG1272@1|root,KOG0748@2759|Eukaryota,39VD0@33154|Opisthokonta,3NUQY@4751|Fungi,3R2HW@4890|Ascomycota,20FYF@147545|Eurotiomycetes,3S7VK@5042|Eurotiales	4751|Fungi	T	Haemolysin-III related	-	-	-	ko:K07297	ko04152,ko04211,ko04920,ko04932,map04152,map04211,map04920,map04932	-	-	-	ko00000,ko00001	-	-	-	HlyIII
AWENTII_000129-T1	5061.CADANGAP00009877	1.8e-67	248	29GFK@1|root,2RPMR@2759|Eukaryota,38TCD@33154|Opisthokonta,3PV1I@4751|Fungi,3RE8U@4890|Ascomycota,20QSK@147545|Eurotiomycetes,3SDK9@5042|Eurotiales	4751|Fungi	-	-	-	-	-	-	-	-	-	-	-	-	-	-	-
AWENTII_000130-T1	746128.CADAFUBP00009364	4.29e-180	509	KOG2149@1|root,KOG2149@2759|Eukaryota,38JUN@33154|Opisthokonta,3NZQK@4751|Fungi,3QP2Y@4890|Ascomycota,20DM5@147545|Eurotiomycetes,3S78E@5042|Eurotiales	4751|Fungi	S	Component of the RIX1 complex required for processing of ITS2 sequences from 35S pre-rRNA	IPI1	GO:0000027,GO:0000228,GO:0000463,GO:0000470,GO:0000785,GO:0000790,GO:0000792,GO:0003674,GO:0003682,GO:0005488,GO:0005575,GO:0005622,GO:0005623,GO:0005634,GO:0005654,GO:0005694,GO:0005720,GO:0005737,GO:0005829,GO:0006139,GO:0006259,GO:0006260,GO:0006261,GO:0006267,GO:0006275,GO:0006364,GO:0006396,GO:0006725,GO:0006807,GO:0006996,GO:0007049,GO:0008150,GO:0008152,GO:0009058,GO:0009059,GO:0009889,GO:…	-	ko:K14827	-	-	-	-	ko00000,ko03009	-	-	-	Ipi1_N
AWENTII_000131-T1	746128.CADAFUBP00009363	0	881	COG1953@1|root,KOG2466@2759|Eukaryota,38GBM@33154|Opisthokonta,3NUT9@4751|Fungi,3QM9T@4890|Ascomycota,20G84@147545|Eurotiomycetes,3S31D@5042|Eurotiales	4751|Fungi	FH	NCS1 allantoate transporter	-	-	-	-	-	-	-	-	-	-	-	-	Transp_cyt_pur
AWENTII_000132-T1	37727.XP_002148898.1	1.38e-38	141	296UY@1|root,2RDU8@2759|Eukaryota,39X0R@33154|Opisthokonta,3P0Z8@4751|Fungi,3QSRH@4890|Ascomycota,20HSG@147545|Eurotiomycetes,3S7TA@5042|Eurotiales	4751|Fungi	S	Pyridoxamine 5'-phosphate oxidase	-	-	-	-	-	-	-	-	-	-	-	-	Pyrid_oxidase_2
AWENTII_000133-T1	5057.CADACLAP00009035	1.16e-289	816	KOG1674@1|root,KOG1674@2759|Eukaryota,38YM7@33154|Opisthokonta,3NYVQ@4751|Fungi,3QR53@4890|Ascomycota,20D49@147545|Eurotiomycetes,3S5WJ@5042|Eurotiales	4751|Fungi	S	G1 S-specific cyclin	PCL5	GO:0000082,GO:0000083,GO:0000278,GO:0000307,GO:0001932,GO:0003674,GO:0005575,GO:0005622,GO:0005623,GO:0005634,GO:0006355,GO:0007049,GO:0007089,GO:0007154,GO:0007165,GO:0007346,GO:0008150,GO:0009889,GO:0009891,GO:0009892,GO:0009893,GO:0009894,GO:0009895,GO:0009987,GO:0010468,GO:0010506,GO:0010507,GO:0010556,GO:0010557,GO:0010564,GO:0010604,GO:0010628,GO:0010948,GO:0010958,GO:0010963,GO:0016241,GO:…	-	ko:K21197	ko04138,map04138	-	-	-	ko00000,ko00001	-	-	-	Cyclin,Cyclin_N
AWENTII_000134-T1	33178.CADATEAP00002561	2.17e-34	137	COG1104@1|root,KOG1549@2759|Eukaryota,39V6W@33154|Opisthokonta,3NWXZ@4751|Fungi,3QMGP@4890|Ascomycota,20FCR@147545|Eurotiomycetes,3S5FB@5042|Eurotiales	4751|Fungi	E	Aminotransferase class-V	-	-	-	-	-	-	-	-	-	-	-	-	Aminotran_5
AWENTII_000135-T1	5057.CADACLAP00009114	9.13e-51	201	29FQN@1|root,2RNWE@2759|Eukaryota,38SK6@33154|Opisthokonta,3PUB0@4751|Fungi,3R5DI@4890|Ascomycota,20JA9@147545|Eurotiomycetes,3S9Y8@5042|Eurotiales	4751|Fungi	-	-	-	-	-	-	-	-	-	-	-	-	-	-	-
AWENTII_000136-T1	5057.CADACLAP00009015	0	3305	COG1112@1|root,COG5082@1|root,KOG1801@2759|Eukaryota,KOG4400@2759|Eukaryota,38GCB@33154|Opisthokonta,3NUIU@4751|Fungi,3QJD9@4890|Ascomycota,20DG2@147545|Eurotiomycetes,3S60A@5042|Eurotiales	4751|Fungi	L	tRNA-splicing endonuclease	SEN1	GO:0000228,GO:0000785,GO:0000790,GO:0003674,GO:0003676,GO:0003678,GO:0003723,GO:0003724,GO:0003729,GO:0003824,GO:0004003,GO:0004004,GO:0004386,GO:0005488,GO:0005515,GO:0005575,GO:0005622,GO:0005623,GO:0005634,GO:0005657,GO:0005694,GO:0005737,GO:0006139,GO:0006259,GO:0006260,GO:0006261,GO:0006281,GO:0006283,GO:0006289,GO:0006351,GO:0006353,GO:0006355,GO:0006357,GO:0006359,GO:0006364,GO:0006366,GO:…	-	ko:K10706	-	-	-	-	ko00000,ko01000,ko03021	-	-	-	AAA_11,AAA_12,SEN1_N
AWENTII_000137-T1	36630.CADNFIAP00004401	0	2376	COG0474@1|root,KOG0206@2759|Eukaryota,38BZ2@33154|Opisthokonta,3NWQ9@4751|Fungi,3QM26@4890|Ascomycota,20BAW@147545|Eurotiomycetes,3S61T@5042|Eurotiales	4751|Fungi	P	Belongs to the cation transport ATPase (P-type) (TC 3.A.3) family. Type IV subfamily	DNF1	GO:0000749,GO:0003674,GO:0003824,GO:0004012,GO:0005215,GO:0005319,GO:0005548,GO:0005575,GO:0005622,GO:0005623,GO:0005737,GO:0005739,GO:0005783,GO:0005794,GO:0005802,GO:0005886,GO:0005933,GO:0005935,GO:0005937,GO:0006810,GO:0006811,GO:0006820,GO:0006869,GO:0006886,GO:0006897,GO:0006900,GO:0006996,GO:0007163,GO:0008104,GO:0008150,GO:0009987,GO:0010033,GO:0010876,GO:0012505,GO:0015031,GO:0015075,GO:…	3.6.1.3,3.6.3.1,3.6.3.8	ko:K01509,ko:K01530,ko:K01537	ko00230,ko04742,map00230,map04742	-	R00086	RC00002	ko00000,ko00001,ko01000	3.A.3.2	-	-	Cation_ATPase,E1-E2_ATPase,Hydrolase,PhoLip_ATPase_C,PhoLip_ATPase_N
AWENTII_000137-T2	36630.CADNFIAP00004401	0	2288	COG0474@1|root,KOG0206@2759|Eukaryota,38BZ2@33154|Opisthokonta,3NWQ9@4751|Fungi,3QM26@4890|Ascomycota,20BAW@147545|Eurotiomycetes,3S61T@5042|Eurotiales	4751|Fungi	P	Belongs to the cation transport ATPase (P-type) (TC 3.A.3) family. Type IV subfamily	DNF1	GO:0000749,GO:0003674,GO:0003824,GO:0004012,GO:0005215,GO:0005319,GO:0005548,GO:0005575,GO:0005622,GO:0005623,GO:0005737,GO:0005739,GO:0005783,GO:0005794,GO:0005802,GO:0005886,GO:0005933,GO:0005935,GO:0005937,GO:0006810,GO:0006811,GO:0006820,GO:0006869,GO:0006886,GO:0006897,GO:0006900,GO:0006996,GO:0007163,GO:0008104,GO:0008150,GO:0009987,GO:0010033,GO:0010876,GO:0012505,GO:0015031,GO:0015075,GO:…	3.6.1.3,3.6.3.1,3.6.3.8	ko:K01509,ko:K01530,ko:K01537	ko00230,ko04742,map00230,map04742	-	R00086	RC00002	ko00000,ko00001,ko01000	3.A.3.2	-	-	Cation_ATPase,E1-E2_ATPase,Hydrolase,PhoLip_ATPase_C,PhoLip_ATPase_N
AWENTII_000138-T1	5057.CADACLAP00009143	2.17e-90	292	2E3AF@1|root,2SAE9@2759|Eukaryota,3A672@33154|Opisthokonta,3P667@4751|Fungi,3QTK1@4890|Ascomycota,20CGZ@147545|Eurotiomycetes,3S664@5042|Eurotiales	4751|Fungi	-	-	-	-	-	-	-	-	-	-	-	-	-	-	-
AWENTII_000139-T1	5062.CADAORAP00011034	6.93e-67	224	2E3AF@1|root,2SAE9@2759|Eukaryota,3A672@33154|Opisthokonta,3P667@4751|Fungi,3QTK1@4890|Ascomycota,20CGZ@147545|Eurotiomycetes,3S664@5042|Eurotiales	4751|Fungi	-	-	-	-	-	-	-	-	-	-	-	-	-	-	-
AWENTII_000140-T1	746128.CADAFUBP00009354	2.96e-122	353	COG1390@1|root,KOG1664@2759|Eukaryota,38FW0@33154|Opisthokonta,3NXSD@4751|Fungi,3QPPF@4890|Ascomycota,20FYW@147545|Eurotiomycetes,3S3BB@5042|Eurotiales	4751|Fungi	C	ATP synthase subunit E	VMA4	GO:0000221,GO:0000322,GO:0000323,GO:0000324,GO:0000329,GO:0003674,GO:0003824,GO:0005215,GO:0005575,GO:0005622,GO:0005623,GO:0005737,GO:0005773,GO:0005774,GO:0006810,GO:0006811,GO:0006812,GO:0006873,GO:0006885,GO:0007035,GO:0008150,GO:0008324,GO:0009987,GO:0015075,GO:0015077,GO:0015078,GO:0015318,GO:0015399,GO:0015405,GO:0015672,GO:0015988,GO:0015991,GO:0016020,GO:0016021,GO:0016462,GO:0016469,GO:…	-	ko:K02150	ko00190,ko01100,ko04145,ko04150,ko04721,ko04966,ko05110,ko05120,ko05323,map00190,map01100,map04145,map04150,map04721,map04966,map05110,map05120,map05323	M00160	-	-	ko00000,ko00001,ko00002	3.A.2.2	-	-	vATP-synt_E
AWENTII_000141-T1	5062.CADAORAP00011036	5.36e-250	707	KOG2922@1|root,KOG2922@2759|Eukaryota,39UUX@33154|Opisthokonta,3NWA1@4751|Fungi,3QSS3@4890|Ascomycota,20DJH@147545|Eurotiomycetes,3S897@5042|Eurotiales	4751|Fungi	U	Magnesium transporter NIPA	-	-	-	-	-	-	-	-	-	-	-	-	Mg_trans_NIPA
AWENTII_000141-T2	5062.CADAORAP00011036	6.75e-205	590	KOG2922@1|root,KOG2922@2759|Eukaryota,39UUX@33154|Opisthokonta,3NWA1@4751|Fungi,3QSS3@4890|Ascomycota,20DJH@147545|Eurotiomycetes,3S897@5042|Eurotiales	4751|Fungi	U	Magnesium transporter NIPA	-	-	-	-	-	-	-	-	-	-	-	-	Mg_trans_NIPA
AWENTII_000142-T1	5061.CADANGAP00010106	1.84e-122	353	COG5068@1|root,KOG0015@2759|Eukaryota,3A3RB@33154|Opisthokonta,3P1RD@4751|Fungi,3QUAP@4890|Ascomycota,20FEV@147545|Eurotiomycetes,3S2YF@5042|Eurotiales	4751|Fungi	K	Transcription factor	MCM1	GO:0000003,GO:0000086,GO:0000117,GO:0000122,GO:0000228,GO:0000278,GO:0000785,GO:0000790,GO:0000820,GO:0000821,GO:0000976,GO:0000977,GO:0000978,GO:0000981,GO:0000982,GO:0000987,GO:0001012,GO:0001067,GO:0001077,GO:0001078,GO:0001085,GO:0001102,GO:0001103,GO:0001196,GO:0001197,GO:0001198,GO:0001227,GO:0001228,GO:0001558,GO:0003006,GO:0003674,GO:0003676,GO:0003677,GO:0003688,GO:0003690,GO:0003700,GO:…	-	ko:K12412	ko04011,ko04111,map04011,map04111	-	-	-	ko00000,ko00001,ko03000,ko03021	-	-	-	SRF-TF
AWENTII_000143-T1	1048829.XP_002791894.1	1.43e-146	429	2CVQ4@1|root,2RSHF@2759|Eukaryota,38VCF@33154|Opisthokonta,3Q0FC@4751|Fungi,3R3G7@4890|Ascomycota,20I2U@147545|Eurotiomycetes,3B4EN@33183|Onygenales,3FPNV@34383|Onygenales incertae sedis	4751|Fungi	S	Fungal Zn(2)-Cys(6) binuclear cluster domain	-	-	-	-	-	-	-	-	-	-	-	-	Fungal_trans_2,Zn_clus
AWENTII_000144-T1	5062.CADAORAP00011038	0	885	KOG2246@1|root,KOG2246@2759|Eukaryota,3A1CC@33154|Opisthokonta,3P4HE@4751|Fungi,3QZGD@4890|Ascomycota,20F10@147545|Eurotiomycetes,3S4FQ@5042|Eurotiales	4751|Fungi	G	Protein of unknown function, DUF604	-	-	-	-	-	-	-	-	-	-	-	-	DUF604,Fringe
AWENTII_000145-T1	5057.CADACLAP00009135	7.86e-243	682	COG5044@1|root,KOG1439@2759|Eukaryota,39N9I@33154|Opisthokonta,3NWFY@4751|Fungi,3QMKX@4890|Ascomycota,20CBK@147545|Eurotiomycetes,3S6YA@5042|Eurotiales	4751|Fungi	O	Rab geranylgeranyl transferase escort protein	MRS6	GO:0003674,GO:0005092,GO:0005488,GO:0005515,GO:0005575,GO:0005622,GO:0005623,GO:0005634,GO:0005737,GO:0005829,GO:0005968,GO:0006464,GO:0006605,GO:0006612,GO:0006807,GO:0006810,GO:0006886,GO:0006888,GO:0007154,GO:0007165,GO:0007264,GO:0008104,GO:0008150,GO:0008152,GO:0009987,GO:0015031,GO:0015833,GO:0016020,GO:0016192,GO:0017016,GO:0017137,GO:0018342,GO:0018344,GO:0019538,GO:0019899,GO:0023052,GO:…	-	-	-	-	-	-	-	-	-	-	GDI
AWENTII_000145-T2	36630.CADNFIAP00004833	1.35e-196	561	COG5044@1|root,KOG1439@2759|Eukaryota,39N9I@33154|Opisthokonta,3NWFY@4751|Fungi,3QMKX@4890|Ascomycota,20CBK@147545|Eurotiomycetes,3S6YA@5042|Eurotiales	4751|Fungi	O	Rab geranylgeranyl transferase escort protein	MRS6	GO:0003674,GO:0005092,GO:0005488,GO:0005515,GO:0005575,GO:0005622,GO:0005623,GO:0005634,GO:0005737,GO:0005829,GO:0005968,GO:0006464,GO:0006605,GO:0006612,GO:0006807,GO:0006810,GO:0006886,GO:0006888,GO:0007154,GO:0007165,GO:0007264,GO:0008104,GO:0008150,GO:0008152,GO:0009987,GO:0015031,GO:0015833,GO:0016020,GO:0016192,GO:0017016,GO:0017137,GO:0018342,GO:0018344,GO:0019538,GO:0019899,GO:0023052,GO:…	-	-	-	-	-	-	-	-	-	-	GDI
AWENTII_000146-T1	69781.S7ZI99	3.9e-100	291	COG0652@1|root,KOG0881@2759|Eukaryota,3A07C@33154|Opisthokonta,3P1TP@4751|Fungi,3QUNV@4890|Ascomycota,20AG5@147545|Eurotiomycetes,3S3NE@5042|Eurotiales	4751|Fungi	O	PPIases accelerate the folding of proteins. It catalyzes the cis-trans isomerization of proline imidic peptide bonds in oligopeptides	cyp1	GO:0000413,GO:0003674,GO:0003755,GO:0003824,GO:0005575,GO:0005622,GO:0005623,GO:0005634,GO:0005681,GO:0006457,GO:0006464,GO:0006807,GO:0008150,GO:0008152,GO:0009987,GO:0016853,GO:0016859,GO:0018193,GO:0018208,GO:0019538,GO:0032991,GO:0036211,GO:0043170,GO:0043226,GO:0043227,GO:0043229,GO:0043231,GO:0043412,GO:0044237,GO:0044238,GO:0044260,GO:0044267,GO:0044422,GO:0044424,GO:0044428,GO:0044446,GO:…	5.2.1.8	ko:K12733	ko03040,map03040	M00355	-	-	ko00000,ko00001,ko00002,ko01000,ko03041,ko03110	-	-	-	Pro_isomerase
AWENTII_000147-T1	36630.CADNFIAP00004094	9.1e-254	719	KOG2443@1|root,KOG2443@2759|Eukaryota,38G30@33154|Opisthokonta,3NZ14@4751|Fungi,3QQ84@4890|Ascomycota,20BVC@147545|Eurotiomycetes,3S60S@5042|Eurotiales	4751|Fungi	S	Signal peptide peptidase	-	GO:0000323,GO:0003674,GO:0003824,GO:0004175,GO:0004190,GO:0005575,GO:0005622,GO:0005623,GO:0005737,GO:0005764,GO:0005765,GO:0005773,GO:0005774,GO:0005783,GO:0005789,GO:0005798,GO:0006508,GO:0006511,GO:0006807,GO:0006950,GO:0007154,GO:0008150,GO:0008152,GO:0008233,GO:0009056,GO:0009057,GO:0009267,GO:0009605,GO:0009987,GO:0009991,GO:0010033,GO:0010243,GO:0010498,GO:0012505,GO:0016020,GO:0016021,GO:…	-	ko:K09595	-	-	-	-	ko00000,ko01000,ko01002	-	-	-	Peptidase_A22B
AWENTII_000148-T1	746128.CADAFUBP00009347	2.72e-226	631	COG2123@1|root,KOG1613@2759|Eukaryota,38CRS@33154|Opisthokonta,3NW1S@4751|Fungi,3QPKM@4890|Ascomycota,20G62@147545|Eurotiomycetes,3S44H@5042|Eurotiales	4751|Fungi	J	3' exoribonuclease family protein	-	GO:0000175,GO:0000176,GO:0000177,GO:0000178,GO:0000184,GO:0000288,GO:0000291,GO:0000459,GO:0000460,GO:0000466,GO:0000467,GO:0000469,GO:0000956,GO:0003674,GO:0003676,GO:0003723,GO:0003824,GO:0004518,GO:0004527,GO:0004532,GO:0004540,GO:0005488,GO:0005575,GO:0005622,GO:0005623,GO:0005634,GO:0005737,GO:0006139,GO:0006364,GO:0006396,GO:0006399,GO:0006401,GO:0006402,GO:0006725,GO:0006807,GO:0008150,GO:…	-	ko:K12586	ko03018,map03018	M00391	-	-	ko00000,ko00001,ko00002,ko03019	-	-	-	RNase_PH,RNase_PH_C
AWENTII_000149-T1	36630.CADNFIAP00004706	6.08e-92	289	KOG1815@1|root,KOG1815@2759|Eukaryota,38FQ1@33154|Opisthokonta,3P27V@4751|Fungi,3QTWY@4890|Ascomycota,20J4T@147545|Eurotiomycetes,3SBKE@5042|Eurotiales	4751|Fungi	O	In Between Ring fingers	-	-	-	-	-	-	-	-	-	-	-	-	IBR
AWENTII_000149-T2	36630.CADNFIAP00004706	6.92e-92	288	KOG1815@1|root,KOG1815@2759|Eukaryota,38FQ1@33154|Opisthokonta,3P27V@4751|Fungi,3QTWY@4890|Ascomycota,20J4T@147545|Eurotiomycetes,3SBKE@5042|Eurotiales	4751|Fungi	O	In Between Ring fingers	-	-	-	-	-	-	-	-	-	-	-	-	IBR
AWENTII_000150-T1	36630.CADNFIAP00005361	0	1082	KOG0039@1|root,KOG0039@2759|Eukaryota,38BWN@33154|Opisthokonta,3P05E@4751|Fungi,3QP2W@4890|Ascomycota,20AF7@147545|Eurotiomycetes,3S6CI@5042|Eurotiales	4751|Fungi	PQ	Metalloreductase transmembrane component	-	-	-	-	-	-	-	-	-	-	-	-	FAD_binding_8,Ferric_reduct,NAD_binding_6
AWENTII_000151-T1	5062.CADAORAP00011044	2.05e-154	446	COG0456@1|root,KOG3138@2759|Eukaryota,39ZX1@33154|Opisthokonta,3Q36Q@4751|Fungi,3RK83@4890|Ascomycota,20TJM@147545|Eurotiomycetes,3SDWT@5042|Eurotiales	4751|Fungi	S	peptide alpha-N-acetyltransferase activity	-	-	2.3.1.258	ko:K20793	-	-	-	-	ko00000,ko01000,ko03036	-	-	-	-
AWENTII_000153-T1	5061.CADANGAP00010098	2.21e-163	465	2E1IV@1|root,2S8VT@2759|Eukaryota,3A2JG@33154|Opisthokonta,3P32T@4751|Fungi,3QQ4M@4890|Ascomycota,20B96@147545|Eurotiomycetes,3S6X4@5042|Eurotiales	4751|Fungi	E	Functions as component of the transcription regulatory histone acetylation (HAT) complex SAGA. At the promoters, SAGA is required for recruitment of the basal transcription machinery. It influences RNA polymerase II transcriptional activity through different activities such as TBP interaction and promoter selectivity, interaction with transcription activators, and chromatin modification through h…	-	-	-	-	-	-	-	-	-	-	-	-	Sgf11
AWENTII_000154-T1	746128.CADAFUBP00009343	5.53e-236	666	KOG2845@1|root,KOG2845@2759|Eukaryota,38GSP@33154|Opisthokonta,3NXED@4751|Fungi,3QK8K@4890|Ascomycota,20DKS@147545|Eurotiomycetes,3S3GY@5042|Eurotiales	4751|Fungi	K	C2HC5 finger protein	-	GO:0003674,GO:0003712,GO:0003713,GO:0005488,GO:0005575,GO:0005622,GO:0005623,GO:0005634,GO:0005737,GO:0005739,GO:0006355,GO:0006357,GO:0008150,GO:0008270,GO:0009889,GO:0009891,GO:0009893,GO:0010468,GO:0010556,GO:0010557,GO:0010604,GO:0010628,GO:0019219,GO:0019222,GO:0031323,GO:0031325,GO:0031326,GO:0031328,GO:0032991,GO:0043167,GO:0043169,GO:0043226,GO:0043227,GO:0043229,GO:0043231,GO:0044424,GO:…	-	-	-	-	-	-	-	-	-	-	zf-C2HC5
AWENTII_000155-T1	36630.CADNFIAP00004152	2.3e-316	870	COG2124@1|root,KOG0158@2759|Eukaryota,39SRJ@33154|Opisthokonta,3NXXD@4751|Fungi,3QKP1@4890|Ascomycota,20BXR@147545|Eurotiomycetes,3S64P@5042|Eurotiales	4751|Fungi	Q	cytochrome P450	-	-	-	-	-	-	-	-	-	-	-	-	p450
AWENTII_000156-T1	36630.CADNFIAP00004242	1.38e-86	262	KOG1944@1|root,KOG1944@2759|Eukaryota,3A2A4@33154|Opisthokonta,3P3KS@4751|Fungi,3RNQE@4890|Ascomycota,20UQP@147545|Eurotiomycetes,3SEE6@5042|Eurotiales	4751|Fungi	S	Mpv17 / PMP22 family	-	-	-	-	-	-	-	-	-	-	-	-	Mpv17_PMP22
AWENTII_000157-T1	1108849.XP_002566243.1	1.55e-250	707	KOG0254@1|root,KOG0254@2759|Eukaryota,38BTE@33154|Opisthokonta,3NUAW@4751|Fungi,3QM8N@4890|Ascomycota,20DFZ@147545|Eurotiomycetes,3S6Z3@5042|Eurotiales	4751|Fungi	U	efflux pump	-	-	-	-	-	-	-	-	-	-	-	-	MFS_1
AWENTII_000158-T1	97096.XP_007790170.1	1.08e-14	80.1	2EJ1J@1|root,2SPB7@2759|Eukaryota,3A75Y@33154|Opisthokonta,3P53X@4751|Fungi,3QXGQ@4890|Ascomycota,21CQ5@147550|Sordariomycetes	4751|Fungi	-	-	-	-	-	-	-	-	-	-	-	-	-	-	-
AWENTII_000159-T1	5061.CADANGAP00010214	6.47e-201	561	COG1064@1|root,KOG0023@2759|Eukaryota,39TBF@33154|Opisthokonta,3NWR6@4751|Fungi,3QR1H@4890|Ascomycota,20S0S@147545|Eurotiomycetes,3S6RT@5042|Eurotiales	4751|Fungi	Q	alcohol dehydrogenase	-	-	-	-	-	-	-	-	-	-	-	-	ADH_N,ADH_zinc_N
AWENTII_000160-T1	97096.XP_007797936.1	3.78e-26	121	COG0666@1|root,KOG4177@2759|Eukaryota,39VF6@33154|Opisthokonta,3NZ3K@4751|Fungi,3QNR2@4890|Ascomycota,213CZ@147550|Sordariomycetes	4751|Fungi	S	HET domain-containing protein	-	-	-	-	-	-	-	-	-	-	-	-	HET
AWENTII_000161-T1	140110.NechaP81149	5.36e-89	270	COG1028@1|root,KOG0725@2759|Eukaryota,39VJQ@33154|Opisthokonta,3P1A6@4751|Fungi,3QSB6@4890|Ascomycota,214DE@147550|Sordariomycetes,3TGJ4@5125|Hypocreales,1FZQA@110618|Nectriaceae	4751|Fungi	Q	KR domain	-	-	-	-	-	-	-	-	-	-	-	-	adh_short,adh_short_C2
AWENTII_000163-T1	393283.XP_007831761.1	8.35e-70	255	COG0666@1|root,KOG4177@2759|Eukaryota,38FB7@33154|Opisthokonta,3P1P6@4751|Fungi,3QPE0@4890|Ascomycota,21EAN@147550|Sordariomycetes	4751|Fungi	M	NACHT domain	-	-	-	-	-	-	-	-	-	-	-	-	Ank,Ank_2,Ank_4,NACHT
AWENTII_000164-T1	5062.CADAORAP00011050	9.94e-298	819	COG5026@1|root,KOG1369@2759|Eukaryota,38DFC@33154|Opisthokonta,3NW32@4751|Fungi,3QJI5@4890|Ascomycota,20BQ8@147545|Eurotiomycetes,3S3KN@5042|Eurotiales	4751|Fungi	G	Belongs to the hexokinase family	GLK1	GO:0001678,GO:0003674,GO:0003824,GO:0004340,GO:0004396,GO:0005975,GO:0005996,GO:0006002,GO:0006006,GO:0006007,GO:0006013,GO:0006082,GO:0006090,GO:0006091,GO:0006096,GO:0006113,GO:0006139,GO:0006163,GO:0006164,GO:0006165,GO:0006725,GO:0006732,GO:0006733,GO:0006734,GO:0006735,GO:0006753,GO:0006754,GO:0006757,GO:0006793,GO:0006796,GO:0006807,GO:0008150,GO:0008152,GO:0008865,GO:0009056,GO:0009058,GO:…	2.7.1.1	ko:K00844	ko00010,ko00051,ko00052,ko00500,ko00520,ko00521,ko00524,ko01100,ko01110,ko01120,ko01130,ko01200,ko04066,ko04910,ko04930,ko04973,ko05230,map00010,map00051,map00052,map00500,map00520,map00521,map00524,map01100,map01110,map01120,map01130,map01200,map04066,map04910,map04930,map04973,map05230	M00001,M00549	R00299,R00760,R00867,R01326,R01600,R01786,R01961,R03920	RC00002,RC00017	ko00000,ko00001,ko00002,ko01000,ko04131	-	-	-	Hexokinase_1,Hexokinase_2
AWENTII_000165-T1	5062.CADAORAP00011051	6.4e-97	287	2E6XH@1|root,2SDJV@2759|Eukaryota,3A4V2@33154|Opisthokonta,3P43H@4751|Fungi,3QW8S@4890|Ascomycota,20H0F@147545|Eurotiomycetes,3S8H8@5042|Eurotiales	4751|Fungi	S	Protein of Unknown function (DUF1690)	-	GO:0005575,GO:0005622,GO:0005623,GO:0005737,GO:0005739,GO:0005740,GO:0005743,GO:0006996,GO:0007005,GO:0007006,GO:0007007,GO:0008150,GO:0009987,GO:0016020,GO:0016021,GO:0016043,GO:0019866,GO:0031090,GO:0031224,GO:0031300,GO:0031301,GO:0031304,GO:0031305,GO:0031966,GO:0031967,GO:0031975,GO:0032592,GO:0032991,GO:0042407,GO:0043226,GO:0043227,GO:0043229,GO:0043231,GO:0044284,GO:0044422,GO:0044424,GO:…	-	ko:K17788	-	-	-	-	ko00000,ko03029	-	-	-	DUF1690
AWENTII_000166-T1	36630.CADNFIAP00005032	0	1208	KOG3322@1|root,KOG3322@2759|Eukaryota,38HEX@33154|Opisthokonta,3NW1U@4751|Fungi,3QMP2@4890|Ascomycota,20EHM@147545|Eurotiomycetes,3S7FG@5042|Eurotiales	4751|Fungi	A	Ribonuclease P complex subunit Pop1	POP1	GO:0000049,GO:0000171,GO:0000172,GO:0000294,GO:0000447,GO:0000460,GO:0000462,GO:0000466,GO:0000469,GO:0000478,GO:0000479,GO:0000956,GO:0000966,GO:0001682,GO:0003674,GO:0003676,GO:0003723,GO:0003824,GO:0004518,GO:0004519,GO:0004521,GO:0004526,GO:0004540,GO:0004549,GO:0005488,GO:0005575,GO:0005622,GO:0005623,GO:0005634,GO:0005655,GO:0005697,GO:0005730,GO:0005732,GO:0006139,GO:0006364,GO:0006379,GO:…	3.1.26.5	ko:K01164	ko03008,ko03013,map03008,map03013	-	-	-	ko00000,ko00001,ko01000,ko03009,ko03016,ko03029	-	-	-	POP1,POPLD
AWENTII_000167-T1	5062.CADAORAP00011053	7.53e-110	317	COG0678@1|root,KOG0541@2759|Eukaryota,3A3P9@33154|Opisthokonta,3P4XY@4751|Fungi,3QV9P@4890|Ascomycota,20HIM@147545|Eurotiomycetes,3S8K3@5042|Eurotiales	4751|Fungi	O	Redoxin	AHP1	GO:0003674,GO:0003824,GO:0004601,GO:0005575,GO:0005622,GO:0005623,GO:0005737,GO:0005829,GO:0005886,GO:0006950,GO:0006979,GO:0008150,GO:0008152,GO:0008379,GO:0009636,GO:0009987,GO:0010035,GO:0010038,GO:0016020,GO:0016209,GO:0016491,GO:0016684,GO:0019725,GO:0033554,GO:0034599,GO:0042221,GO:0042592,GO:0044424,GO:0044444,GO:0044464,GO:0045454,GO:0050789,GO:0050794,GO:0050896,GO:0051716,GO:0051920,GO:…	1.11.1.15	ko:K11187,ko:K14171	ko04122,ko04146,map04122,map04146	-	-	-	ko00000,ko00001,ko01000	-	-	-	Redoxin
AWENTII_000168-T1	40384.G7XL97	1.47e-85	254	COG3558@1|root,2S04W@2759|Eukaryota,3A1KU@33154|Opisthokonta,3P37D@4751|Fungi,3QV4H@4890|Ascomycota,20H2W@147545|Eurotiomycetes,3S8JR@5042|Eurotiales	4751|Fungi	S	Protein of unknown function (DUF1348)	-	-	-	ko:K09958	-	-	-	-	ko00000	-	-	-	DUF1348
AWENTII_000169-T1	5057.CADACLAP00009094	0	1092	KOG0588@1|root,KOG0588@2759|Eukaryota,38BGN@33154|Opisthokonta,3NW2V@4751|Fungi,3QK6C@4890|Ascomycota,20CBX@147545|Eurotiomycetes,3S7YF@5042|Eurotiales	4751|Fungi	D	Serine threonine protein kinase	GIN4	GO:0000003,GO:0000075,GO:0000086,GO:0000131,GO:0000144,GO:0000165,GO:0000166,GO:0000187,GO:0000278,GO:0000280,GO:0000399,GO:0000921,GO:0001403,GO:0001558,GO:0001817,GO:0001932,GO:0001934,GO:0002218,GO:0002221,GO:0002224,GO:0002237,GO:0002253,GO:0002376,GO:0002682,GO:0002684,GO:0002757,GO:0002758,GO:0002764,GO:0003674,GO:0003824,GO:0004672,GO:0004674,GO:0004683,GO:0004712,GO:0005488,GO:0005515,GO:…	2.7.11.1	ko:K02515,ko:K06668,ko:K18679,ko:K18680	ko04011,ko04111,map04011,map04111	-	-	-	ko00000,ko00001,ko01000,ko01001,ko04812	-	-	-	Fungal_KA1,Pkinase
AWENTII_000170-T1	5059.CADAFLAP00008794	8.37e-172	491	2CF3I@1|root,2S6QC@2759|Eukaryota,3A2PT@33154|Opisthokonta,3P3QB@4751|Fungi,3QVYR@4890|Ascomycota,20CGD@147545|Eurotiomycetes,3S8B0@5042|Eurotiales	4751|Fungi	S	GAL4-like Zn(II)2Cys6 (or C6 zinc) binuclear cluster DNA-binding domain	-	-	-	-	-	-	-	-	-	-	-	-	Zn_clus
AWENTII_000171-T1	36630.CADNFIAP00005221	1.11e-142	422	COG5587@1|root,2RKMH@2759|Eukaryota,39H8P@33154|Opisthokonta,3NW5F@4751|Fungi,3QPE4@4890|Ascomycota,20DKY@147545|Eurotiomycetes,3S7YD@5042|Eurotiales	4751|Fungi	S	Conserved hypothetical protein (DUF2461)	-	-	-	-	-	-	-	-	-	-	-	-	DUF2461
AWENTII_000171-T2	36630.CADNFIAP00005221	1.59e-165	481	COG5587@1|root,2RKMH@2759|Eukaryota,39H8P@33154|Opisthokonta,3NW5F@4751|Fungi,3QPE4@4890|Ascomycota,20DKY@147545|Eurotiomycetes,3S7YD@5042|Eurotiales	4751|Fungi	S	Conserved hypothetical protein (DUF2461)	-	-	-	-	-	-	-	-	-	-	-	-	DUF2461
AWENTII_000172-T1	36630.CADNFIAP00004443	6.07e-154	442	COG1590@1|root,KOG1228@2759|Eukaryota,39TEI@33154|Opisthokonta,3NZIR@4751|Fungi,3QSCM@4890|Ascomycota,20FVU@147545|Eurotiomycetes,3S3YE@5042|Eurotiales	4751|Fungi	S	Methyltransferase TYW3	-	GO:0001510,GO:0003674,GO:0003824,GO:0006139,GO:0006396,GO:0006399,GO:0006400,GO:0006725,GO:0006807,GO:0008033,GO:0008150,GO:0008152,GO:0008168,GO:0008173,GO:0008175,GO:0009058,GO:0009451,GO:0009987,GO:0010467,GO:0016070,GO:0016740,GO:0016741,GO:0030488,GO:0031590,GO:0031591,GO:0032259,GO:0034470,GO:0034641,GO:0034660,GO:0043170,GO:0043412,GO:0043414,GO:0044237,GO:0044238,GO:0044260,GO:0046483,GO:…	2.1.1.282	ko:K15450	-	-	-	-	ko00000,ko01000,ko03016	-	-	-	TYW3
AWENTII_000173-T1	5057.CADACLAP00009059	3.26e-241	686	2CXKH@1|root,2RY8V@2759|Eukaryota,39S8R@33154|Opisthokonta,3P4IS@4751|Fungi,3QKWY@4890|Ascomycota,20DQ1@147545|Eurotiomycetes,3S4N3@5042|Eurotiales	4751|Fungi	-	-	-	-	-	-	-	-	-	-	-	-	-	-	RRM_1
AWENTII_000174-T1	162425.CADANIAP00006374	1.15e-109	316	KOG1876@1|root,KOG1876@2759|Eukaryota,38GVI@33154|Opisthokonta,3NY5W@4751|Fungi,3QJRU@4890|Ascomycota,20DJG@147545|Eurotiomycetes	4751|Fungi	Z	Functions as actin-binding component of the Arp2 3 complex which is involved in regulation of actin polymerization and together with an activating nucleation-promoting factor (NPF) mediates the formation of branched actin networks. Seems to contact the mother actin filament	ARC19	GO:0000001,GO:0000147,GO:0003674,GO:0005198,GO:0005575,GO:0005622,GO:0005623,GO:0005737,GO:0005856,GO:0005885,GO:0005938,GO:0006810,GO:0006897,GO:0006996,GO:0007005,GO:0007010,GO:0007015,GO:0008064,GO:0008150,GO:0009987,GO:0010638,GO:0015629,GO:0016043,GO:0016192,GO:0022607,GO:0030029,GO:0030036,GO:0030479,GO:0030832,GO:0030833,GO:0030838,GO:0030863,GO:0030864,GO:0030865,GO:0030866,GO:0031334,GO:…	-	ko:K05755	ko04144,ko04666,ko04810,ko05100,ko05130,ko05131,ko05132,map04144,map04666,map04810,map05100,map05130,map05131,map05132	-	-	-	ko00000,ko00001,ko04131,ko04812	-	-	-	ARPC4
AWENTII_000175-T1	5062.CADAORAP00011064	0	926	KOG1872@1|root,KOG1872@2759|Eukaryota,38F2F@33154|Opisthokonta,3NUIQ@4751|Fungi,3QMX4@4890|Ascomycota,20CN6@147545|Eurotiomycetes,3S37B@5042|Eurotiales	4751|Fungi	O	Belongs to the peptidase C19 family	UBP6	GO:0000502,GO:0003674,GO:0003824,GO:0004843,GO:0005575,GO:0005622,GO:0005623,GO:0005838,GO:0006464,GO:0006508,GO:0006511,GO:0006807,GO:0008150,GO:0008152,GO:0008233,GO:0008234,GO:0009056,GO:0009057,GO:0009892,GO:0009894,GO:0009895,GO:0009987,GO:0010498,GO:0010605,GO:0016579,GO:0016787,GO:0019222,GO:0019538,GO:0019783,GO:0019941,GO:0022624,GO:0030162,GO:0030163,GO:0031323,GO:0031324,GO:0031329,GO:…	3.4.19.12	ko:K11843	-	-	-	-	ko00000,ko01000,ko01002,ko04121	-	-	-	UCH,ubiquitin
AWENTII_000176-T1	5062.CADAORAP00011065	4.81e-127	368	KOG4781@1|root,KOG4781@2759|Eukaryota,3A30J@33154|Opisthokonta,3P3MC@4751|Fungi,3QUYQ@4890|Ascomycota,20GR0@147545|Eurotiomycetes,3S7V5@5042|Eurotiales	4751|Fungi	S	thioesterase family	-	-	-	-	-	-	-	-	-	-	-	-	4HBT
AWENTII_000177-T1	40384.G7XL94	0	940	KOG0254@1|root,KOG0254@2759|Eukaryota,39VRC@33154|Opisthokonta,3NZ2P@4751|Fungi,3QRI3@4890|Ascomycota,20FEQ@147545|Eurotiomycetes,3S6ZE@5042|Eurotiales	4751|Fungi	U	efflux pump	-	-	-	-	-	-	-	-	-	-	-	-	TRI12
AWENTII_000177-T2	40384.G7XL94	0	924	KOG0254@1|root,KOG0254@2759|Eukaryota,39VRC@33154|Opisthokonta,3NZ2P@4751|Fungi,3QRI3@4890|Ascomycota,20FEQ@147545|Eurotiomycetes,3S6ZE@5042|Eurotiales	4751|Fungi	U	efflux pump	-	-	-	-	-	-	-	-	-	-	-	-	TRI12
AWENTII_000177-T3	40384.G7XL94	2.66e-296	820	KOG0254@1|root,KOG0254@2759|Eukaryota,39VRC@33154|Opisthokonta,3NZ2P@4751|Fungi,3QRI3@4890|Ascomycota,20FEQ@147545|Eurotiomycetes,3S6ZE@5042|Eurotiales	4751|Fungi	U	efflux pump	-	-	-	-	-	-	-	-	-	-	-	-	TRI12
AWENTII_000178-T1	40384.G7XL61	0	2026	COG2319@1|root,KOG0309@2759|Eukaryota,38BY8@33154|Opisthokonta,3NX47@4751|Fungi,3QNXY@4890|Ascomycota,20C5K@147545|Eurotiomycetes,3S4YG@5042|Eurotiales	4751|Fungi	S	WD repeat protein	-	GO:0000306,GO:0000322,GO:0000323,GO:0000324,GO:0000329,GO:0003674,GO:0003824,GO:0004842,GO:0005488,GO:0005575,GO:0005622,GO:0005623,GO:0005737,GO:0005773,GO:0005774,GO:0006464,GO:0006807,GO:0008150,GO:0008152,GO:0008270,GO:0009966,GO:0009967,GO:0009987,GO:0010646,GO:0010647,GO:0016020,GO:0016567,GO:0016740,GO:0019538,GO:0019787,GO:0019898,GO:0023051,GO:0023056,GO:0031090,GO:0031312,GO:0032006,GO:…	-	ko:K20409	ko04150,map04150	-	-	-	ko00000,ko00001	-	-	-	WD40,Zn_ribbon_17
AWENTII_000179-T1	746128.CADAFUBP00009321	1.48e-59	189	COG5078@1|root,KOG0417@2759|Eukaryota,39ZUE@33154|Opisthokonta,3P1WC@4751|Fungi,3QQCZ@4890|Ascomycota,20BNU@147545|Eurotiomycetes,3S54J@5042|Eurotiales	4751|Fungi	O	Belongs to the ubiquitin-conjugating enzyme family	-	GO:0000209,GO:0003674,GO:0003824,GO:0004842,GO:0005488,GO:0005515,GO:0005575,GO:0005622,GO:0005623,GO:0005634,GO:0005737,GO:0006139,GO:0006259,GO:0006281,GO:0006301,GO:0006464,GO:0006513,GO:0006725,GO:0006807,GO:0006950,GO:0006974,GO:0008104,GO:0008150,GO:0008152,GO:0009314,GO:0009411,GO:0009416,GO:0009628,GO:0009987,GO:0010992,GO:0010994,GO:0016043,GO:0016567,GO:0016740,GO:0019538,GO:0019725,GO:…	2.3.2.23	ko:K10580	ko04120,ko04624,map04120,map04624	-	-	-	ko00000,ko00001,ko01000,ko03400,ko04121	-	-	-	UQ_con
AWENTII_000180-T1	33178.CADATEAP00000681	2.5e-11	72.8	2C3ZH@1|root,2TBBP@2759|Eukaryota,3AQ0J@33154|Opisthokonta,3PFS4@4751|Fungi	4751|Fungi	-	-	-	-	-	-	-	-	-	-	-	-	-	-	-
AWENTII_000181-T1	746128.CADAFUBP00009319	5.3e-78	235	COG2075@1|root,KOG1722@2759|Eukaryota,3A053@33154|Opisthokonta,3P28W@4751|Fungi,3QU0Z@4890|Ascomycota,20GS6@147545|Eurotiomycetes,3S8QI@5042|Eurotiales	4751|Fungi	J	60S ribosomal protein	RPL24	GO:0000027,GO:0002181,GO:0003674,GO:0003676,GO:0003723,GO:0003735,GO:0005198,GO:0005488,GO:0005575,GO:0005622,GO:0005623,GO:0005737,GO:0005829,GO:0005840,GO:0006412,GO:0006518,GO:0006807,GO:0006996,GO:0008150,GO:0008152,GO:0009058,GO:0009059,GO:0009987,GO:0010467,GO:0015934,GO:0016043,GO:0019538,GO:0022607,GO:0022613,GO:0022618,GO:0022625,GO:0022626,GO:0032991,GO:0034622,GO:0034641,GO:0034645,GO:…	-	ko:K02896	ko03010,map03010	M00177,M00179	-	-	br01610,ko00000,ko00001,ko00002,ko03011	-	-	-	Ribosomal_L24e
AWENTII_000182-T1	117187.FVEG_03572T0	1.18e-32	113	KOG0009@1|root,KOG0009@2759|Eukaryota,3A8IQ@33154|Opisthokonta,3P6SS@4751|Fungi,3QYIQ@4890|Ascomycota,21BYA@147550|Sordariomycetes,3TJ9U@5125|Hypocreales,1FVGA@110618|Nectriaceae	4751|Fungi	J	Belongs to the eukaryotic ribosomal protein eS30 family	rps30a	GO:0002181,GO:0003674,GO:0003735,GO:0005198,GO:0005575,GO:0005622,GO:0005623,GO:0005737,GO:0005829,GO:0005840,GO:0006412,GO:0006518,GO:0006807,GO:0008150,GO:0008152,GO:0009058,GO:0009059,GO:0009987,GO:0010467,GO:0010494,GO:0015935,GO:0019538,GO:0022626,GO:0022627,GO:0032991,GO:0034641,GO:0034645,GO:0035770,GO:0036464,GO:0043043,GO:0043170,GO:0043226,GO:0043228,GO:0043229,GO:0043232,GO:0043603,GO:…	-	ko:K02983	ko03010,map03010	M00177,M00179	-	-	br01610,ko00000,ko00001,ko00002,ko03011,ko04121	-	-	-	Ribosomal_S30
AWENTII_000183-T1	33178.CADATEAP00003622	5.2e-102	299	COG0454@1|root,KOG3396@2759|Eukaryota,3A46N@33154|Opisthokonta,3P4F6@4751|Fungi,3QU71@4890|Ascomycota,20GH4@147545|Eurotiomycetes,3S4TK@5042|Eurotiales	4751|Fungi	M	Acetyltransferase (GNAT) domain	GNA1	GO:0003674,GO:0003824,GO:0004343,GO:0005575,GO:0005622,GO:0005623,GO:0005634,GO:0005737,GO:0006040,GO:0006047,GO:0006048,GO:0006139,GO:0006725,GO:0006793,GO:0006807,GO:0008080,GO:0008150,GO:0008152,GO:0009058,GO:0009225,GO:0009226,GO:0009987,GO:0016407,GO:0016410,GO:0016740,GO:0016746,GO:0016747,GO:0018130,GO:0019438,GO:0034641,GO:0034654,GO:0043226,GO:0043227,GO:0043229,GO:0043231,GO:0044237,GO:…	2.3.1.4	ko:K00621	ko00520,map00520	-	R02058	RC00004,RC00166	ko00000,ko00001,ko01000	-	-	iMM904.YFL017C,iND750.YFL017C	Acetyltransf_1
AWENTII_000184-T1	33178.CADATEAP00003436	3.3e-285	786	COG0114@1|root,KOG1317@2759|Eukaryota,38GHX@33154|Opisthokonta,3NTY2@4751|Fungi,3QMAA@4890|Ascomycota,20DMH@147545|Eurotiomycetes,3S5GB@5042|Eurotiales	4751|Fungi	C	Fumarate hydratase	FUM1	GO:0003674,GO:0003824,GO:0004333,GO:0005575,GO:0005622,GO:0005623,GO:0005737,GO:0005739,GO:0005759,GO:0005829,GO:0006082,GO:0006091,GO:0006099,GO:0006101,GO:0006106,GO:0006108,GO:0008150,GO:0008152,GO:0009060,GO:0009987,GO:0015980,GO:0016829,GO:0016835,GO:0016836,GO:0016999,GO:0017144,GO:0019752,GO:0031974,GO:0043226,GO:0043227,GO:0043229,GO:0043231,GO:0043233,GO:0043436,GO:0043648,GO:0044237,GO:…	4.2.1.2	ko:K01679	ko00020,ko00620,ko00720,ko01100,ko01110,ko01120,ko01130,ko01200,ko04934,ko05200,ko05211,map00020,map00620,map00720,map01100,map01110,map01120,map01130,map01200,map04934,map05200,map05211	M00009,M00011,M00173,M00376	R01082	RC00443	ko00000,ko00001,ko00002,ko01000	-	-	iMM904.YPL262W,iND750.YPL262W	FumaraseC_C,Lyase_1
AWENTII_000185-T1	5062.CADAORAP00011073	2.33e-267	736	COG1448@1|root,KOG1412@2759|Eukaryota,3AJ1Z@33154|Opisthokonta,3PAKQ@4751|Fungi,3QQ7Z@4890|Ascomycota,20DQN@147545|Eurotiomycetes,3S4DM@5042|Eurotiales	4751|Fungi	E	Aspartate aminotransferase	-	-	2.6.1.1	ko:K14454	ko00220,ko00250,ko00270,ko00330,ko00350,ko00360,ko00400,ko00710,ko00950,ko00960,ko01100,ko01110,ko01120,ko01130,ko01200,ko01210,ko01230,map00220,map00250,map00270,map00330,map00350,map00360,map00400,map00710,map00950,map00960,map01100,map01110,map01120,map01130,map01200,map01210,map01230	M00170,M00171	R00355,R00694,R00734,R00896,R02433,R02619,R05052	RC00006	ko00000,ko00001,ko00002,ko01000,ko01007,ko04131,ko04147	-	-	-	Aminotran_1_2
AWENTII_000186-T1	1108849.XP_002566275.1	2.81e-189	538	28J35@1|root,2QRF7@2759|Eukaryota,38EMQ@33154|Opisthokonta,3NY1T@4751|Fungi,3QN59@4890|Ascomycota,20CQR@147545|Eurotiomycetes,3S6SP@5042|Eurotiales	4751|Fungi	L	Chitin biosynthesis protein (Chs5)	-	GO:0000003,GO:0000746,GO:0000747,GO:0005575,GO:0005622,GO:0005623,GO:0005737,GO:0005768,GO:0005769,GO:0005794,GO:0005798,GO:0005802,GO:0006139,GO:0006259,GO:0006260,GO:0006261,GO:0006270,GO:0006725,GO:0006807,GO:0006810,GO:0006892,GO:0006893,GO:0006895,GO:0006896,GO:0007034,GO:0008150,GO:0008152,GO:0009058,GO:0009059,GO:0009987,GO:0012505,GO:0016192,GO:0016482,GO:0019953,GO:0022414,GO:0030133,GO:…	-	ko:K19877	-	-	-	-	ko00000,ko04131	-	-	-	BRCT,CHS5_N,PTCB-BRCT,fn3_2
AWENTII_000187-T1	264951.V5G6X4	1.06e-45	154	2F0FJ@1|root,2T1M6@2759|Eukaryota,3AU90@33154|Opisthokonta,3P9C0@4751|Fungi,3R03F@4890|Ascomycota,20IT5@147545|Eurotiomycetes,3S9NI@5042|Eurotiales	4751|Fungi	-	-	-	-	-	-	-	-	-	-	-	-	-	-	-
AWENTII_000188-T1	5061.CADANGAP00010023	1.15e-88	261	COG0361@1|root,KOG3403@2759|Eukaryota,3A1R5@33154|Opisthokonta,3P2UG@4751|Fungi,3QU1M@4890|Ascomycota,20ETZ@147545|Eurotiomycetes,3S5WR@5042|Eurotiales	4751|Fungi	J	Seems to be required for maximal rate of protein biosynthesis. Enhances ribosome dissociation into subunits and stabilizes the binding of the initiator Met-tRNA(I) to 40 S ribosomal subunits	TIF11	GO:0001731,GO:0001732,GO:0002181,GO:0002183,GO:0003674,GO:0003676,GO:0003723,GO:0003725,GO:0003727,GO:0003743,GO:0005488,GO:0005515,GO:0005575,GO:0005622,GO:0005623,GO:0005737,GO:0006412,GO:0006413,GO:0006518,GO:0006807,GO:0008135,GO:0008150,GO:0008152,GO:0009058,GO:0009059,GO:0009987,GO:0010467,GO:0010494,GO:0016043,GO:0016282,GO:0019538,GO:0022607,GO:0022613,GO:0022618,GO:0031369,GO:0032991,GO:…	-	ko:K03236	ko03013,map03013	-	-	-	ko00000,ko00001,ko03012	-	-	-	eIF-1a
AWENTII_000189-T1	746128.CADAFUBP00009310	0	1423	COG1948@1|root,KOG0442@2759|Eukaryota,38DUG@33154|Opisthokonta,3NWVW@4751|Fungi,3QMFY@4890|Ascomycota,20BIW@147545|Eurotiomycetes,3S6EE@5042|Eurotiales	4751|Fungi	L	DNA repair protein	rad16	GO:0000003,GO:0000014,GO:0000109,GO:0000110,GO:0000280,GO:0000710,GO:0000712,GO:0000724,GO:0000725,GO:0000726,GO:0000735,GO:0000736,GO:0003006,GO:0003674,GO:0003676,GO:0003677,GO:0003684,GO:0003697,GO:0003824,GO:0004518,GO:0004519,GO:0004520,GO:0004536,GO:0005488,GO:0005575,GO:0005622,GO:0005623,GO:0005634,GO:0006139,GO:0006259,GO:0006277,GO:0006281,GO:0006289,GO:0006296,GO:0006298,GO:0006302,GO:…	-	ko:K10848	ko03420,ko03460,map03420,map03460	-	-	-	ko00000,ko00001,ko01000,ko03032,ko03400	-	-	-	ERCC4
AWENTII_000190-T1	5061.CADANGAP00010025	1.96e-10	58.2	29F0M@1|root,2RN5Y@2759|Eukaryota,38NSE@33154|Opisthokonta,3PQN9@4751|Fungi,3RA4V@4890|Ascomycota,20P87@147545|Eurotiomycetes,3S9YW@5042|Eurotiales	4751|Fungi	-	-	-	-	-	-	-	-	-	-	-	-	-	-	-
AWENTII_000191-T1	5059.CADAFLAP00008819	1.06e-157	474	KOG3671@1|root,KOG3671@2759|Eukaryota,38DM5@33154|Opisthokonta,3NWMY@4751|Fungi,3QKYU@4890|Ascomycota,20E69@147545|Eurotiomycetes,3S5XJ@5042|Eurotiales	4751|Fungi	TZ	Actin associated protein Wsp1	-	GO:0000147,GO:0000278,GO:0000281,GO:0000910,GO:0000912,GO:0000915,GO:0000916,GO:0005575,GO:0005622,GO:0005623,GO:0005737,GO:0005856,GO:0005937,GO:0005938,GO:0006810,GO:0006897,GO:0006996,GO:0007010,GO:0007015,GO:0007049,GO:0007163,GO:0008064,GO:0008150,GO:0008154,GO:0008360,GO:0009987,GO:0010638,GO:0015629,GO:0016043,GO:0016192,GO:0022402,GO:0022603,GO:0022604,GO:0022607,GO:0030029,GO:0030036,GO:…	-	ko:K05747	ko04062,ko04144,ko04520,ko04530,ko04666,ko04810,ko05100,ko05130,ko05131,ko05132,ko05231,map04062,map04144,map04520,map04530,map04666,map04810,map05100,map05130,map05131,map05132,map05231	-	-	-	ko00000,ko00001,ko04131,ko04812	-	-	-	PBD,WH1,WH2
AWENTII_000192-T1	36651.K9G340	1.16e-13	70.5	KOG3671@1|root,KOG3671@2759|Eukaryota,38DM5@33154|Opisthokonta,3NWMY@4751|Fungi,3QKYU@4890|Ascomycota,20E69@147545|Eurotiomycetes,3S5XJ@5042|Eurotiales	4751|Fungi	TZ	Actin associated protein Wsp1	-	GO:0000147,GO:0000278,GO:0000281,GO:0000910,GO:0000912,GO:0000915,GO:0000916,GO:0005575,GO:0005622,GO:0005623,GO:0005737,GO:0005856,GO:0005937,GO:0005938,GO:0006810,GO:0006897,GO:0006996,GO:0007010,GO:0007015,GO:0007049,GO:0007163,GO:0008064,GO:0008150,GO:0008154,GO:0008360,GO:0009987,GO:0010638,GO:0015629,GO:0016043,GO:0016192,GO:0022402,GO:0022603,GO:0022604,GO:0022607,GO:0030029,GO:0030036,GO:…	-	ko:K05747	ko04062,ko04144,ko04520,ko04530,ko04666,ko04810,ko05100,ko05130,ko05131,ko05132,ko05231,map04062,map04144,map04520,map04530,map04666,map04810,map05100,map05130,map05131,map05132,map05231	-	-	-	ko00000,ko00001,ko04131,ko04812	-	-	-	PBD,WH1,WH2
AWENTII_000193-T1	36630.CADNFIAP00004161	2.03e-252	706	KOG2662@1|root,KOG2662@2759|Eukaryota,38EKJ@33154|Opisthokonta,3NWQA@4751|Fungi,3QJBT@4890|Ascomycota,20APR@147545|Eurotiomycetes,3S5J8@5042|Eurotiales	4751|Fungi	P	transporter MRS2	MRS2	GO:0003674,GO:0005215,GO:0005575,GO:0005622,GO:0005623,GO:0005737,GO:0005739,GO:0005740,GO:0005743,GO:0006810,GO:0006811,GO:0006812,GO:0006839,GO:0008150,GO:0008324,GO:0015075,GO:0015095,GO:0015318,GO:0015693,GO:0016020,GO:0016021,GO:0019866,GO:0022857,GO:0022890,GO:0030001,GO:0031090,GO:0031224,GO:0031966,GO:0031967,GO:0031975,GO:0034220,GO:0043226,GO:0043227,GO:0043229,GO:0043231,GO:0044422,GO:…	-	ko:K16075	-	-	-	-	ko00000,ko02000	1.A.35.5	-	-	CorA
AWENTII_000194-T1	5057.CADACLAP00008823	6.68e-281	789	KOG3790@1|root,KOG3790@2759|Eukaryota,38H1T@33154|Opisthokonta,3NUA3@4751|Fungi,3QN0X@4890|Ascomycota,20DXV@147545|Eurotiomycetes,3S5ST@5042|Eurotiales	4751|Fungi	S	tRNA processing	TRM44	GO:0001510,GO:0003674,GO:0003824,GO:0005575,GO:0005622,GO:0005623,GO:0005737,GO:0006139,GO:0006396,GO:0006399,GO:0006400,GO:0006725,GO:0006807,GO:0008033,GO:0008150,GO:0008152,GO:0008168,GO:0008173,GO:0008175,GO:0009451,GO:0009987,GO:0010467,GO:0016070,GO:0016300,GO:0016740,GO:0016741,GO:0030488,GO:0032259,GO:0034470,GO:0034641,GO:0034660,GO:0043170,GO:0043412,GO:0043414,GO:0044237,GO:0044238,GO:…	2.1.1.211	ko:K15447	-	-	-	-	ko00000,ko01000,ko03016	-	-	-	AdoMet_MTase
AWENTII_000195-T1	162425.CADANIAP00006349	4.18e-151	427	COG0588@1|root,KOG0235@2759|Eukaryota,39S6P@33154|Opisthokonta,3P0AY@4751|Fungi,3QMCJ@4890|Ascomycota,20EAQ@147545|Eurotiomycetes,3S4FX@5042|Eurotiales	4751|Fungi	G	Phosphoglycerate mutase family protein	SHB17	GO:0003674,GO:0003824,GO:0005575,GO:0005622,GO:0005623,GO:0005634,GO:0005737,GO:0006793,GO:0006796,GO:0008150,GO:0008152,GO:0009058,GO:0009987,GO:0016311,GO:0016787,GO:0016788,GO:0016791,GO:0019637,GO:0019693,GO:0042578,GO:0043226,GO:0043227,GO:0043229,GO:0043231,GO:0044237,GO:0044424,GO:0044464,GO:0046390,GO:0050278,GO:0071704,GO:0090407,GO:1901135,GO:1901137,GO:1901576	3.1.3.37	ko:K22315	-	-	-	-	ko00000,ko01000	-	-	-	His_Phos_1
AWENTII_000196-T1	5059.CADAFLAP00008824	1.33e-39	135	2EA45@1|root,2SGDH@2759|Eukaryota,3A8QS@33154|Opisthokonta,3P6TB@4751|Fungi,3QYK8@4890|Ascomycota,20II1@147545|Eurotiomycetes,3S9H6@5042|Eurotiales	4751|Fungi	S	DASH complex subunit Hsk3 like	-	GO:0000003,GO:0000070,GO:0000228,GO:0000278,GO:0000280,GO:0000775,GO:0000776,GO:0000777,GO:0000778,GO:0000779,GO:0000780,GO:0000793,GO:0000794,GO:0000819,GO:0000940,GO:0000942,GO:0005575,GO:0005622,GO:0005623,GO:0005634,GO:0005694,GO:0006996,GO:0007049,GO:0007059,GO:0007080,GO:0007127,GO:0008150,GO:0008608,GO:0009987,GO:0016043,GO:0022402,GO:0022414,GO:0031134,GO:0031974,GO:0031981,GO:0032991,GO:…	-	-	-	-	-	-	-	-	-	-	DASH_Hsk3
AWENTII_000197-T1	5059.CADAFLAP00008825	0	1047	COG1893@1|root,2QT3Z@2759|Eukaryota,38MKV@33154|Opisthokonta,3NWNV@4751|Fungi,3QJC2@4890|Ascomycota,20BBX@147545|Eurotiomycetes,3S35E@5042|Eurotiales	4751|Fungi	H	2-dehydropantoate 2-reductase	-	GO:0005575,GO:0005622,GO:0005623,GO:0005737,GO:0005933,GO:0005934,GO:0005935,GO:0006810,GO:0006897,GO:0007124,GO:0008150,GO:0009987,GO:0016049,GO:0016192,GO:0030427,GO:0030447,GO:0040007,GO:0044182,GO:0044424,GO:0044464,GO:0051179,GO:0051234,GO:0070783,GO:0071944,GO:0098657	-	-	-	-	-	-	-	-	-	-	ApbA,ApbA_C
AWENTII_000197-T2	5059.CADAFLAP00008825	0	971	COG1893@1|root,2QT3Z@2759|Eukaryota,38MKV@33154|Opisthokonta,3NWNV@4751|Fungi,3QJC2@4890|Ascomycota,20BBX@147545|Eurotiomycetes,3S35E@5042|Eurotiales	4751|Fungi	H	2-dehydropantoate 2-reductase	-	GO:0005575,GO:0005622,GO:0005623,GO:0005737,GO:0005933,GO:0005934,GO:0005935,GO:0006810,GO:0006897,GO:0007124,GO:0008150,GO:0009987,GO:0016049,GO:0016192,GO:0030427,GO:0030447,GO:0040007,GO:0044182,GO:0044424,GO:0044464,GO:0051179,GO:0051234,GO:0070783,GO:0071944,GO:0098657	-	-	-	-	-	-	-	-	-	-	ApbA,ApbA_C
AWENTII_000197-T3	5059.CADAFLAP00008825	0	1054	COG1893@1|root,2QT3Z@2759|Eukaryota,38MKV@33154|Opisthokonta,3NWNV@4751|Fungi,3QJC2@4890|Ascomycota,20BBX@147545|Eurotiomycetes,3S35E@5042|Eurotiales	4751|Fungi	H	2-dehydropantoate 2-reductase	-	GO:0005575,GO:0005622,GO:0005623,GO:0005737,GO:0005933,GO:0005934,GO:0005935,GO:0006810,GO:0006897,GO:0007124,GO:0008150,GO:0009987,GO:0016049,GO:0016192,GO:0030427,GO:0030447,GO:0040007,GO:0044182,GO:0044424,GO:0044464,GO:0051179,GO:0051234,GO:0070783,GO:0071944,GO:0098657	-	-	-	-	-	-	-	-	-	-	ApbA,ApbA_C
AWENTII_000198-T1	5062.CADAORAP00011083	7.57e-243	672	COG0513@1|root,KOG0329@2759|Eukaryota,38BRK@33154|Opisthokonta,3NU8C@4751|Fungi,3QP43@4890|Ascomycota,20BSN@147545|Eurotiomycetes,3S5E4@5042|Eurotiales	4751|Fungi	A	ATP-binding RNA helicase involved in transcription elongation and required for the export of mRNA out of the nucleus. SUB2 plays also a role in pre-mRNA splicing and spliceosome assembly. May be involved in rDNA and telomeric silencing, and maintenance of genome integrity (By similarity)	SUB2	GO:0000346,GO:0000375,GO:0000377,GO:0000398,GO:0000781,GO:0003674,GO:0003724,GO:0003824,GO:0004004,GO:0004386,GO:0005575,GO:0005622,GO:0005623,GO:0005634,GO:0005681,GO:0005694,GO:0005730,GO:0005737,GO:0006139,GO:0006259,GO:0006281,GO:0006283,GO:0006289,GO:0006325,GO:0006342,GO:0006348,GO:0006351,GO:0006354,GO:0006355,GO:0006366,GO:0006368,GO:0006396,GO:0006397,GO:0006403,GO:0006405,GO:0006406,GO:…	3.6.4.13	ko:K12812	ko03013,ko03015,ko03040,ko05164,map03013,map03015,map03040,map05164	M00406,M00430	-	-	ko00000,ko00001,ko00002,ko01000,ko03019,ko03041	-	-	-	DEAD,Helicase_C
AWENTII_000198-T2	5061.CADANGAP00010036	1.98e-314	857	COG0513@1|root,KOG0329@2759|Eukaryota,38BRK@33154|Opisthokonta,3NU8C@4751|Fungi,3QP43@4890|Ascomycota,20BSN@147545|Eurotiomycetes,3S5E4@5042|Eurotiales	4751|Fungi	A	ATP-binding RNA helicase involved in transcription elongation and required for the export of mRNA out of the nucleus. SUB2 plays also a role in pre-mRNA splicing and spliceosome assembly. May be involved in rDNA and telomeric silencing, and maintenance of genome integrity (By similarity)	SUB2	GO:0000346,GO:0000375,GO:0000377,GO:0000398,GO:0000781,GO:0003674,GO:0003724,GO:0003824,GO:0004004,GO:0004386,GO:0005575,GO:0005622,GO:0005623,GO:0005634,GO:0005681,GO:0005694,GO:0005730,GO:0005737,GO:0006139,GO:0006259,GO:0006281,GO:0006283,GO:0006289,GO:0006325,GO:0006342,GO:0006348,GO:0006351,GO:0006354,GO:0006355,GO:0006366,GO:0006368,GO:0006396,GO:0006397,GO:0006403,GO:0006405,GO:0006406,GO:…	3.6.4.13	ko:K12812	ko03013,ko03015,ko03040,ko05164,map03013,map03015,map03040,map05164	M00406,M00430	-	-	ko00000,ko00001,ko00002,ko01000,ko03019,ko03041	-	-	-	DEAD,Helicase_C
AWENTII_000199-T1	5057.CADACLAP00009122	1.88e-94	278	2DEGD@1|root,2S5Q7@2759|Eukaryota,3A1Q8@33154|Opisthokonta,3P3GK@4751|Fungi,3QWCK@4890|Ascomycota,20HJ3@147545|Eurotiomycetes,3S8HC@5042|Eurotiales	4751|Fungi	-	-	-	-	-	-	-	-	-	-	-	-	-	-	-
AWENTII_000200-T1	36630.CADNFIAP00004558	3.68e-125	365	2E2HZ@1|root,2S9RI@2759|Eukaryota,39ZHV@33154|Opisthokonta,3P3KU@4751|Fungi,3QS9U@4890|Ascomycota,20E4T@147545|Eurotiomycetes,3S8DQ@5042|Eurotiales	4751|Fungi	S	WW domain binding protein 11	-	GO:0000375,GO:0000377,GO:0000398,GO:0005575,GO:0005622,GO:0005623,GO:0005634,GO:0005681,GO:0005684,GO:0006139,GO:0006325,GO:0006342,GO:0006355,GO:0006396,GO:0006397,GO:0006725,GO:0006807,GO:0006996,GO:0008150,GO:0008152,GO:0008380,GO:0009889,GO:0009890,GO:0009892,GO:0009987,GO:0010467,GO:0010468,GO:0010556,GO:0010558,GO:0010605,GO:0010629,GO:0016043,GO:0016070,GO:0016071,GO:0016458,GO:0019219,GO:…	-	-	-	-	-	-	-	-	-	-	NpwBP,Wbp11
AWENTII_000201-T1	5062.CADAORAP00011085	0	1154	KOG0591@1|root,KOG0591@2759|Eukaryota,38DGQ@33154|Opisthokonta,3NU17@4751|Fungi,3QPX8@4890|Ascomycota,20E76@147545|Eurotiomycetes,3S6S1@5042|Eurotiales	4751|Fungi	T	G2-specific protein kinase nimA	KIN3	GO:0000226,GO:0000278,GO:0000280,GO:0000910,GO:0003674,GO:0003824,GO:0004672,GO:0004674,GO:0005575,GO:0005622,GO:0005623,GO:0005815,GO:0005816,GO:0005856,GO:0006464,GO:0006468,GO:0006793,GO:0006796,GO:0006807,GO:0006996,GO:0007010,GO:0007017,GO:0007049,GO:0007051,GO:0007052,GO:0007059,GO:0007088,GO:0007096,GO:0007154,GO:0007165,GO:0007264,GO:0007265,GO:0007346,GO:0008150,GO:0008152,GO:0009966,GO:…	2.7.11.1	ko:K20872	-	-	-	-	ko00000,ko01000,ko01001,ko01009,ko03036	-	-	-	Pkinase
AWENTII_000202-T1	40384.G7XL83	0	929	COG0666@1|root,KOG0511@2759|Eukaryota,39SEX@33154|Opisthokonta,3NUPP@4751|Fungi,3QK16@4890|Ascomycota,20CRJ@147545|Eurotiomycetes,3S2S7@5042|Eurotiales	4751|Fungi	S	Ankyrin repeat and BTB POZ domain protein	-	GO:0000151,GO:0003674,GO:0005488,GO:0005515,GO:0005575,GO:0005622,GO:0005623,GO:0005634,GO:0005737,GO:0006508,GO:0006511,GO:0006807,GO:0008150,GO:0008152,GO:0009056,GO:0009057,GO:0009987,GO:0010498,GO:0019005,GO:0019222,GO:0019538,GO:0019899,GO:0019941,GO:0030162,GO:0030163,GO:0031461,GO:0031625,GO:0032991,GO:0043161,GO:0043170,GO:0043226,GO:0043227,GO:0043229,GO:0043231,GO:0043632,GO:0044237,GO:…	-	ko:K06867	-	-	-	-	ko00000	-	-	-	Ank_2,Ank_4,Ank_5,BTB
AWENTII_000205-T1	5062.CADAORAP00011087	1.71e-112	336	KOG1721@1|root,KOG1721@2759|Eukaryota,3A8AT@33154|Opisthokonta,3P6RV@4751|Fungi,3QJJR@4890|Ascomycota,20H7X@147545|Eurotiomycetes,3S8S3@5042|Eurotiales	4751|Fungi	S	C2H2 finger domain protein	-	GO:0000122,GO:0000976,GO:0000977,GO:0000978,GO:0000981,GO:0000982,GO:0000987,GO:0001012,GO:0001067,GO:0001078,GO:0001227,GO:0003674,GO:0003676,GO:0003677,GO:0003690,GO:0003700,GO:0005488,GO:0005575,GO:0005622,GO:0005623,GO:0005634,GO:0006355,GO:0006357,GO:0006873,GO:0006875,GO:0006882,GO:0006950,GO:0007154,GO:0008150,GO:0009267,GO:0009605,GO:0009889,GO:0009890,GO:0009892,GO:0009987,GO:0009991,GO:…	-	-	-	-	-	-	-	-	-	-	zf-C2H2
AWENTII_000206-T1	5062.CADAORAP00011088	0	1442	COG1196@1|root,KOG0979@2759|Eukaryota,38DC0@33154|Opisthokonta,3NUF3@4751|Fungi,3QQJF@4890|Ascomycota,20FGF@147545|Eurotiomycetes,3S4HW@5042|Eurotiales	4751|Fungi	BDL	Structural maintenance of	SMC5	GO:0000166,GO:0000725,GO:0000793,GO:0003674,GO:0003676,GO:0003677,GO:0003684,GO:0003697,GO:0003824,GO:0005488,GO:0005524,GO:0005575,GO:0005622,GO:0005623,GO:0005634,GO:0005694,GO:0006139,GO:0006259,GO:0006281,GO:0006310,GO:0006725,GO:0006807,GO:0006950,GO:0006974,GO:0007049,GO:0007059,GO:0008144,GO:0008150,GO:0008152,GO:0009987,GO:0016462,GO:0016787,GO:0016817,GO:0016818,GO:0016887,GO:0017076,GO:…	-	-	-	-	-	-	-	-	-	-	AAA_23,SMC_N
AWENTII_000207-T1	746128.CADAFUBP00009290	1.45e-31	113	2EUWV@1|root,2SWZV@2759|Eukaryota,3AAVG@33154|Opisthokonta,3P81F@4751|Fungi,3R0EQ@4890|Ascomycota,20JFE@147545|Eurotiomycetes,3S9RS@5042|Eurotiales	4751|Fungi	-	-	-	-	-	-	-	-	-	-	-	-	-	-	-
AWENTII_000208-T1	5062.CADAORAP00011094	0	1364	KOG2088@1|root,KOG2088@2759|Eukaryota,38C88@33154|Opisthokonta,3NYN1@4751|Fungi,3QQRW@4890|Ascomycota,20DWH@147545|Eurotiomycetes,3S62C@5042|Eurotiales	4751|Fungi	IOT	Lipase (class 3)	-	-	-	-	-	-	-	-	-	-	-	-	Lipase_3
AWENTII_000209-T1	5062.CADAORAP00011095	2.54e-190	535	COG1304@1|root,KOG0538@2759|Eukaryota,39GQM@33154|Opisthokonta,3NVIS@4751|Fungi,3QKRB@4890|Ascomycota,20G1Z@147545|Eurotiomycetes,3S3QG@5042|Eurotiales	4751|Fungi	C	FMN dependent dehydrogenase	-	-	1.13.12.4	ko:K00467	ko00620,map00620	-	R00319	RC01312	ko00000,ko00001,ko01000	-	-	-	FMN_dh
AWENTII_000209-T2	33178.CADATEAP00001275	2.04e-247	684	COG1304@1|root,KOG0538@2759|Eukaryota,39GQM@33154|Opisthokonta,3NVIS@4751|Fungi,3QKRB@4890|Ascomycota,20G1Z@147545|Eurotiomycetes,3S3QG@5042|Eurotiales	4751|Fungi	C	FMN dependent dehydrogenase	-	-	1.13.12.4	ko:K00467	ko00620,map00620	-	R00319	RC01312	ko00000,ko00001,ko01000	-	-	-	FMN_dh
AWENTII_000211-T1	40384.G7XL92	1.11e-289	814	COG0477@1|root,KOG1382@1|root,KOG1382@2759|Eukaryota,KOG2533@2759|Eukaryota,38FD5@33154|Opisthokonta,3NU7U@4751|Fungi,3QK5I@4890|Ascomycota,20BYZ@147545|Eurotiomycetes,3S8FG@5042|Eurotiales	4751|Fungi	G	MFS transporter	-	-	3.1.3.2	ko:K01078	ko00730,ko00740,ko01100,map00730,map00740,map01100	-	R00548,R02135	RC00017	ko00000,ko00001,ko01000	-	-	-	MFS_1
AWENTII_000212-T1	5062.CADAORAP00011097	8.59e-162	470	KOG1382@1|root,KOG1382@2759|Eukaryota,38INN@33154|Opisthokonta,3P0RR@4751|Fungi,3QRNM@4890|Ascomycota,20CAJ@147545|Eurotiomycetes,3SEJT@5042|Eurotiales	4751|Fungi	S	Belongs to the histidine acid phosphatase family	-	-	3.1.3.2	ko:K01078	ko00730,ko00740,ko01100,map00730,map00740,map01100	-	R00548,R02135	RC00017	ko00000,ko00001,ko01000	-	-	-	His_Phos_2
AWENTII_000213-T1	746128.CADAFUBP00009286	7.74e-240	666	2ED87@1|root,2SIXR@2759|Eukaryota,39Y5X@33154|Opisthokonta,3P1EY@4751|Fungi,3QQNK@4890|Ascomycota,20CIN@147545|Eurotiomycetes,3S64N@5042|Eurotiales	4751|Fungi	-	-	-	-	-	-	-	-	-	-	-	-	-	-	-
AWENTII_000214-T1	264951.V5F9N6	9.99e-88	259	KOG2240@1|root,KOG2240@2759|Eukaryota,38BQN@33154|Opisthokonta,3P2BQ@4751|Fungi,3QU44@4890|Ascomycota,20GQ6@147545|Eurotiomycetes,3S8PI@5042|Eurotiales	4751|Fungi	K	Component of the nascent polypeptide-associated complex (NAC), a dynamic component of the ribosomal exit tunnel, protecting the emerging polypeptides from interaction with other cytoplasmic proteins to ensure appropriate nascent protein targeting. The NAC complex also promotes mitochondrial protein import by enhancing productive ribosome interactions with the outer mitochondrial membrane and bloc…	EGD1	GO:0003674,GO:0005488,GO:0005515,GO:0005575,GO:0005622,GO:0005623,GO:0005634,GO:0005737,GO:0005829,GO:0005840,GO:0005844,GO:0005854,GO:0006457,GO:0006458,GO:0006605,GO:0006612,GO:0006613,GO:0006620,GO:0006810,GO:0006886,GO:0006914,GO:0008104,GO:0008150,GO:0008152,GO:0009056,GO:0009987,GO:0015031,GO:0015833,GO:0016236,GO:0030014,GO:0030015,GO:0032991,GO:0033036,GO:0033365,GO:0034613,GO:0042788,GO:…	-	ko:K01527	ko04214,map04214	-	-	-	ko00000,ko00001	-	-	-	NAC
AWENTII_000215-T1	36630.CADNFIAP00004105	3.7e-166	470	COG0451@1|root,2SHWP@2759|Eukaryota,39JGZ@33154|Opisthokonta,3Q3U3@4751|Fungi,3RKWU@4890|Ascomycota,20U2B@147545|Eurotiomycetes,3SE1H@5042|Eurotiales	4751|Fungi	GM	RmlD substrate binding domain	-	-	-	-	-	-	-	-	-	-	-	-	Epimerase
AWENTII_000216-T1	746128.CADAFUBP00009283	5.66e-167	476	COG1028@1|root,KOG1208@2759|Eukaryota,38CZD@33154|Opisthokonta,3NU2V@4751|Fungi,3QQUU@4890|Ascomycota,20CZ2@147545|Eurotiomycetes,3S495@5042|Eurotiales	4751|Fungi	Q	Short-chain dehydrogenase reductase family protein	-	-	1.1.1.300	ko:K11153	ko00830,ko01100,map00830,map01100	-	R08379,R08383	RC00649	ko00000,ko00001,ko01000	-	-	-	adh_short
AWENTII_000217-T1	5062.CADAORAP00011101	5.61e-94	281	KOG2551@1|root,KOG2551@2759|Eukaryota	2759|Eukaryota	O	polyketide biosynthetic process	-	-	-	-	-	-	-	-	-	-	-	-	FSH1
AWENTII_000218-T1	5061.CADANGAP00010009	4.53e-142	404	COG0400@1|root,KOG2112@2759|Eukaryota,38RN5@33154|Opisthokonta,3NZH9@4751|Fungi,3QNTK@4890|Ascomycota,20B2A@147545|Eurotiomycetes,3S7EB@5042|Eurotiales	4751|Fungi	I	Phospholipase	-	GO:0002084,GO:0003674,GO:0003824,GO:0005575,GO:0005622,GO:0005623,GO:0005634,GO:0005737,GO:0006464,GO:0006807,GO:0008150,GO:0008152,GO:0008474,GO:0009056,GO:0009057,GO:0009987,GO:0016787,GO:0016788,GO:0016790,GO:0019538,GO:0030163,GO:0035601,GO:0036211,GO:0042157,GO:0042159,GO:0043170,GO:0043226,GO:0043227,GO:0043229,GO:0043231,GO:0043412,GO:0044237,GO:0044238,GO:0044260,GO:0044267,GO:0044424,GO:…	3.1.1.5	ko:K06128,ko:K06130,ko:K06999	ko00564,ko05231,map00564,map05231	-	R02746,R02747,R03416,R03417	RC00020,RC00037,RC00041,RC00094	ko00000,ko00001,ko01000	-	-	-	Abhydrolase_2
AWENTII_000219-T1	264951.V5FZ69	2.21e-45	167	2E5VD@1|root,2SCMH@2759|Eukaryota,390QH@33154|Opisthokonta,3P11Q@4751|Fungi,3QQ2N@4890|Ascomycota,20JE1@147545|Eurotiomycetes	4751|Fungi	S	HNH endonuclease	-	-	-	-	-	-	-	-	-	-	-	-	HNH_2
AWENTII_000220-T1	36630.CADNFIAP00004701	1.71e-202	575	295B4@1|root,2RC91@2759|Eukaryota,39V38@33154|Opisthokonta,3P0K5@4751|Fungi,3QMRK@4890|Ascomycota,20D9H@147545|Eurotiomycetes,3S3WQ@5042|Eurotiales	4751|Fungi	S	Alcohol acetyltransferase	ATF1	GO:0003674,GO:0003824,GO:0008080,GO:0008150,GO:0016407,GO:0016410,GO:0016740,GO:0016746,GO:0016747,GO:0042221,GO:0042493,GO:0050896	-	-	-	-	-	-	-	-	-	-	AATase
AWENTII_000221-T1	36630.CADNFIAP00004677	2.22e-78	241	2CZ8K@1|root,2S92W@2759|Eukaryota,3A2YI@33154|Opisthokonta,3P7TQ@4751|Fungi,3RJQY@4890|Ascomycota,20T9P@147545|Eurotiomycetes,3S6RV@5042|Eurotiales	4751|Fungi	S	GPI anchored protein	-	GO:0005575,GO:0005618,GO:0005623,GO:0005886,GO:0009277,GO:0016020,GO:0030312,GO:0044464,GO:0071944	-	-	-	-	-	-	-	-	-	-	-
AWENTII_000222-T1	36630.CADNFIAP00004906	1.79e-91	271	2BVG8@1|root,2S287@2759|Eukaryota,3A1RK@33154|Opisthokonta,3P31H@4751|Fungi,3QVW0@4890|Ascomycota,20HB0@147545|Eurotiomycetes,3S52S@5042|Eurotiales	4751|Fungi	S	Ctr copper transporter	-	-	-	-	-	-	-	-	-	-	-	-	Ctr
AWENTII_000224-T1	5062.CADAORAP00011106	0	936	KOG0039@1|root,KOG0039@2759|Eukaryota,38FB9@33154|Opisthokonta,3NWU6@4751|Fungi,3QPZ8@4890|Ascomycota,20AFK@147545|Eurotiomycetes,3S87W@5042|Eurotiales	4751|Fungi	PQ	FAD-binding domain	FRP1	GO:0000041,GO:0000166,GO:0000293,GO:0003674,GO:0003824,GO:0005488,GO:0005506,GO:0005575,GO:0005623,GO:0005886,GO:0006810,GO:0006811,GO:0006812,GO:0006825,GO:0006826,GO:0006873,GO:0006875,GO:0006879,GO:0008150,GO:0008152,GO:0009987,GO:0015677,GO:0015688,GO:0015891,GO:0016020,GO:0016021,GO:0016491,GO:0016722,GO:0016723,GO:0019725,GO:0030001,GO:0030003,GO:0031224,GO:0034220,GO:0034755,GO:0036094,GO:…	-	-	-	-	-	-	-	-	-	-	FAD_binding_8,Ferric_reduct,NAD_binding_6
AWENTII_000226-T1	69781.S7ZDX9	1.81e-67	208	2CXVA@1|root,2S4MH@2759|Eukaryota,3A46I@33154|Opisthokonta,3P47E@4751|Fungi,3QV26@4890|Ascomycota,20I76@147545|Eurotiomycetes,3S98K@5042|Eurotiales	4751|Fungi	S	Protein of unknown function (DUF1687)	-	-	-	-	-	-	-	-	-	-	-	-	DUF1687
AWENTII_000227-T1	36630.CADNFIAP00004759	0	1197	KOG0605@1|root,KOG0605@2759|Eukaryota,38ETW@33154|Opisthokonta,3NVV5@4751|Fungi,3QJKN@4890|Ascomycota,20CF0@147545|Eurotiomycetes,3S3ZP@5042|Eurotiales	4751|Fungi	T	Serine threonine protein kinase	DBF2	GO:0000003,GO:0000075,GO:0000166,GO:0000226,GO:0000278,GO:0000280,GO:0000281,GO:0000910,GO:0000917,GO:0003006,GO:0003674,GO:0003824,GO:0004672,GO:0004674,GO:0005488,GO:0005524,GO:0005575,GO:0005622,GO:0005623,GO:0005628,GO:0005634,GO:0005737,GO:0005815,GO:0005816,GO:0005826,GO:0005856,GO:0005933,GO:0005935,GO:0005938,GO:0006464,GO:0006468,GO:0006793,GO:0006796,GO:0006807,GO:0006873,GO:0006885,GO:…	-	ko:K06684,ko:K06686	ko04111,ko04392,map04111,map04392	-	-	-	ko00000,ko00001,ko01000	-	-	-	Pkinase,Pkinase_C
AWENTII_000228-T1	5057.CADACLAP00009053	5.85e-70	212	2CEVX@1|root,2S3HA@2759|Eukaryota,3A42G@33154|Opisthokonta,3P45J@4751|Fungi,3QW9D@4890|Ascomycota,20HNB@147545|Eurotiomycetes,3S9BS@5042|Eurotiales	4751|Fungi	S	Ethanolamine utilization protein EutQ	-	-	-	-	-	-	-	-	-	-	-	-	Cupin_3,EutQ
AWENTII_000228-T2	5057.CADACLAP00009053	3.28e-66	202	2CEVX@1|root,2S3HA@2759|Eukaryota,3A42G@33154|Opisthokonta,3P45J@4751|Fungi,3QW9D@4890|Ascomycota,20HNB@147545|Eurotiomycetes,3S9BS@5042|Eurotiales	4751|Fungi	S	Ethanolamine utilization protein EutQ	-	-	-	-	-	-	-	-	-	-	-	-	Cupin_3,EutQ
AWENTII_000229-T1	5059.CADAFLAP00008856	7.86e-246	705	28HKB@1|root,2QPY2@2759|Eukaryota,39TYM@33154|Opisthokonta,3NZ05@4751|Fungi,3QQV4@4890|Ascomycota,20D6X@147545|Eurotiomycetes,3S79Y@5042|Eurotiales	4751|Fungi	S	C6 finger domain protein	-	-	-	-	-	-	-	-	-	-	-	-	Fungal_trans_2,Zn_clus
AWENTII_000230-T1	101028.EKJ77334	1.25e-26	110	COG2940@1|root,KOG2084@2759|Eukaryota,39Z2D@33154|Opisthokonta,3NU0N@4751|Fungi,3RK2A@4890|Ascomycota,21Q8G@147550|Sordariomycetes,3TTUQ@5125|Hypocreales,1FVBW@110618|Nectriaceae	4751|Fungi	B	SET (Su(var)3-9, Enhancer-of-zeste, Trithorax) domain	-	-	-	-	-	-	-	-	-	-	-	-	SET,zf-MYND
AWENTII_000231-T1	746128.CADAFUBP00009273	0	1105	COG2513@1|root,KOG1260@2759|Eukaryota,38CWA@33154|Opisthokonta,3NU9G@4751|Fungi,3QMNU@4890|Ascomycota,20AYR@147545|Eurotiomycetes,3S828@5042|Eurotiales	4751|Fungi	C	Belongs to the isocitrate lyase PEP mutase superfamily. Isocitrate lyase family	ICL2	GO:0003674,GO:0003824,GO:0005575,GO:0005622,GO:0005623,GO:0005737,GO:0005739,GO:0005759,GO:0006082,GO:0006629,GO:0006631,GO:0008150,GO:0008152,GO:0009056,GO:0009062,GO:0009987,GO:0016042,GO:0016054,GO:0016829,GO:0016830,GO:0016833,GO:0016999,GO:0017001,GO:0017144,GO:0019541,GO:0019543,GO:0019626,GO:0019629,GO:0019752,GO:0031974,GO:0032787,GO:0042737,GO:0043226,GO:0043227,GO:0043229,GO:0043231,GO:…	4.1.3.1	ko:K01637	ko00630,ko01100,ko01110,ko01120,ko01200,map00630,map01100,map01110,map01120,map01200	M00012	R00479	RC00311,RC00313	ko00000,ko00001,ko00002,ko01000	-	-	-	ICL
AWENTII_000232-T1	63405.XP_002849791.1	1.13e-35	134	2CJ8J@1|root,2SKV9@2759|Eukaryota,3AE3A@33154|Opisthokonta,3P3E1@4751|Fungi,3R21M@4890|Ascomycota,20GYY@147545|Eurotiomycetes,3B6RI@33183|Onygenales,3FZEK@34384|Arthrodermataceae	4751|Fungi	S	HNH endonuclease	-	-	-	-	-	-	-	-	-	-	-	-	HNH_2
AWENTII_000233-T1	5059.CADAFLAP00008853	6.82e-226	630	2EFY3@1|root,2SM0X@2759|Eukaryota,39WXB@33154|Opisthokonta,3NWYE@4751|Fungi,3QSY9@4890|Ascomycota,20AIJ@147545|Eurotiomycetes,3S4VP@5042|Eurotiales	4751|Fungi	S	Protein of unknown function (DUF3237)	-	-	-	-	-	-	-	-	-	-	-	-	DUF3237
AWENTII_000234-T1	40384.G7XL43	1.03e-230	668	KOG1213@1|root,KOG1213@2759|Eukaryota,39V5X@33154|Opisthokonta,3NY2J@4751|Fungi,3QNRE@4890|Ascomycota,20FAE@147545|Eurotiomycetes,3S76P@5042|Eurotiales	4751|Fungi	D	Rad21 Rec8 N terminal domain protein	rec8	GO:0000003,GO:0000228,GO:0000280,GO:0000775,GO:0000776,GO:0000777,GO:0000778,GO:0000779,GO:0000780,GO:0000785,GO:0000790,GO:0000792,GO:0000793,GO:0000794,GO:0000798,GO:0000819,GO:0000939,GO:0000941,GO:0003674,GO:0003682,GO:0005488,GO:0005575,GO:0005622,GO:0005623,GO:0005634,GO:0005694,GO:0005720,GO:0005721,GO:0005819,GO:0005856,GO:0006139,GO:0006259,GO:0006281,GO:0006302,GO:0006725,GO:0006807,GO:…	-	ko:K12780,ko:K13054	ko04113,ko04114,map04113,map04114	-	-	-	ko00000,ko00001,ko03036	-	-	-	Rad21_Rec8,Rad21_Rec8_N
AWENTII_000235-T1	5062.CADAORAP00003528	1.22e-130	381	KOG1290@1|root,KOG1290@2759|Eukaryota,3A7Q9@33154|Opisthokonta,3P6CN@4751|Fungi,3QQRE@4890|Ascomycota,20FX8@147545|Eurotiomycetes,3S5ZV@5042|Eurotiales	4751|Fungi	T	Protein kinase domain	-	-	-	-	-	-	-	-	-	-	-	-	Pkinase
AWENTII_000236-T1	5059.CADAFLAP00003581	0	1588	COG0002@1|root,COG0548@1|root,KOG2436@2759|Eukaryota,KOG4354@2759|Eukaryota,38FTK@33154|Opisthokonta,3NW51@4751|Fungi,3QK90@4890|Ascomycota,20EPX@147545|Eurotiomycetes,3S86Y@5042|Eurotiales	4751|Fungi	E	belongs to the acetylglutamate kinase family	6	GO:0003674,GO:0003824,GO:0003942,GO:0003991,GO:0004042,GO:0005488,GO:0005575,GO:0005622,GO:0005623,GO:0005737,GO:0005739,GO:0005759,GO:0006082,GO:0006355,GO:0006520,GO:0006525,GO:0006526,GO:0006591,GO:0006592,GO:0006793,GO:0006796,GO:0006807,GO:0008080,GO:0008150,GO:0008152,GO:0008652,GO:0009058,GO:0009064,GO:0009084,GO:0009889,GO:0009987,GO:0010468,GO:0010556,GO:0016053,GO:0016301,GO:0016310,GO:…	1.2.1.38,2.7.2.8	ko:K12659	ko00220,ko01100,ko01110,ko01130,ko01210,ko01230,map00220,map01100,map01110,map01130,map01210,map01230	M00028	R02649,R03443	RC00002,RC00043,RC00684	ko00000,ko00001,ko00002,ko01000	-	-	iMM904.YER069W,iND750.YER069W	AA_kinase,NAT,Semialdhyde_dh,Semialdhyde_dhC
AWENTII_000237-T1	5061.CADANGAP00009988	5.06e-37	128	COG5143@1|root,KOG0860@2759|Eukaryota,3A3F0@33154|Opisthokonta,3P44G@4751|Fungi,3QW6M@4890|Ascomycota,20H8C@147545|Eurotiomycetes,3S91U@5042|Eurotiales	4751|Fungi	U	Synaptobrevin	SNC2	GO:0000149,GO:0000922,GO:0003674,GO:0005484,GO:0005488,GO:0005515,GO:0005575,GO:0005622,GO:0005623,GO:0005737,GO:0005768,GO:0005794,GO:0005802,GO:0005819,GO:0005856,GO:0005886,GO:0005933,GO:0005935,GO:0005938,GO:0006810,GO:0006886,GO:0006887,GO:0006892,GO:0006893,GO:0006897,GO:0006906,GO:0006996,GO:0008104,GO:0008150,GO:0009987,GO:0012505,GO:0012506,GO:0015031,GO:0015630,GO:0015833,GO:0016020,GO:…	-	ko:K08513	ko04130,map04130	-	-	-	ko00000,ko00001,ko04131	-	-	-	Synaptobrevin
AWENTII_000238-T1	5057.CADACLAP00008740	9.5e-252	699	28KFK@1|root,2QSWP@2759|Eukaryota,38E1Q@33154|Opisthokonta,3NXU9@4751|Fungi,3QKK0@4890|Ascomycota,20ADE@147545|Eurotiomycetes,3SAAF@5042|Eurotiales	4751|Fungi	G	Glycosyl hydrolase family 76	-	-	3.2.1.101	ko:K08257	-	-	-	-	ko00000,ko00537,ko01000	-	GH76	-	Glyco_hydro_76
AWENTII_000239-T1	33178.CADATEAP00003217	4.47e-59	184	2BXZ1@1|root,2S2G8@2759|Eukaryota,3A61Y@33154|Opisthokonta,3P5A6@4751|Fungi,3QXJR@4890|Ascomycota,20IPA@147545|Eurotiomycetes,3S9M0@5042|Eurotiales	4751|Fungi	U	Essential for the assembly of ubiquinol-cytochrome c reductase. It has a direct effect on the correct occurrence of the Rieske protein, core 4, core 5 and apocytochrome b (By similarity)	cbp4	GO:0005575,GO:0005622,GO:0005623,GO:0005737,GO:0005739,GO:0005740,GO:0006996,GO:0007005,GO:0008150,GO:0009987,GO:0016020,GO:0016021,GO:0016043,GO:0017004,GO:0017062,GO:0022607,GO:0031090,GO:0031224,GO:0031300,GO:0031301,GO:0031966,GO:0031967,GO:0031975,GO:0032592,GO:0033108,GO:0034551,GO:0034622,GO:0043226,GO:0043227,GO:0043229,GO:0043231,GO:0043933,GO:0044085,GO:0044422,GO:0044424,GO:0044425,GO:…	-	-	-	-	-	-	-	-	-	-	CBP4
AWENTII_000240-T1	5061.CADANGAP00009985	9.54e-289	829	COG0790@1|root,KOG1550@2759|Eukaryota,38DRF@33154|Opisthokonta,3NWWI@4751|Fungi,3QMRE@4890|Ascomycota,20AMB@147545|Eurotiomycetes,3S5Y2@5042|Eurotiales	4751|Fungi	MOT	Chitin synthase activator (Chs3)	-	-	-	-	-	-	-	-	-	-	-	-	Sel1
AWENTII_000240-T2	5061.CADANGAP00009985	2.3e-284	814	COG0790@1|root,KOG1550@2759|Eukaryota,38DRF@33154|Opisthokonta,3NWWI@4751|Fungi,3QMRE@4890|Ascomycota,20AMB@147545|Eurotiomycetes,3S5Y2@5042|Eurotiales	4751|Fungi	MOT	Chitin synthase activator (Chs3)	-	-	-	-	-	-	-	-	-	-	-	-	Sel1
AWENTII_000241-T1	28564.XP_002478249.1	1.97e-24	107	2D7BZ@1|root,2T5CD@2759|Eukaryota,38Z7G@33154|Opisthokonta,3PYUA@4751|Fungi,3RHYA@4890|Ascomycota,20NX8@147545|Eurotiomycetes,3SDFZ@5042|Eurotiales	4751|Fungi	-	-	-	-	-	-	-	-	-	-	-	-	-	-	-
AWENTII_000242-T1	36630.CADNFIAP00008243	2.79e-23	102	29G9K@1|root,2RPFR@2759|Eukaryota,38T68@33154|Opisthokonta,3PUVR@4751|Fungi,3RE3U@4890|Ascomycota,20QKP@147545|Eurotiomycetes,3SD48@5042|Eurotiales	4751|Fungi	-	-	-	-	-	-	-	-	-	-	-	-	-	-	-
AWENTII_000245-T1	1108849.XP_002564683.1	6.67e-91	270	2DQ0Z@1|root,2S6AN@2759|Eukaryota,3A4AC@33154|Opisthokonta,3P4MX@4751|Fungi,3QWGJ@4890|Ascomycota,20II9@147545|Eurotiomycetes,3SCZV@5042|Eurotiales	4751|Fungi	S	NUDIX domain	-	-	-	-	-	-	-	-	-	-	-	-	NUDIX
AWENTII_000246-T1	710243.XP_007594329.1	0	950	COG2132@1|root,KOG1263@2759|Eukaryota,39UM9@33154|Opisthokonta,3NVU0@4751|Fungi,3QJPD@4890|Ascomycota,211B9@147550|Sordariomycetes,1F4KA@1028384|Glomerellales	4751|Fungi	Q	Multicopper oxidase	-	-	-	-	-	-	-	-	-	-	-	-	Cu-oxidase,Cu-oxidase_2,Cu-oxidase_3
AWENTII_000247-T1	264951.V5G9M7	2.66e-53	172	2EIMK@1|root,2SP0J@2759|Eukaryota,3A2C9@33154|Opisthokonta,3P3HF@4751|Fungi,3QVWT@4890|Ascomycota,20MSA@147545|Eurotiomycetes,3SCY2@5042|Eurotiales	4751|Fungi	-	-	-	-	-	-	-	-	-	-	-	-	-	-	-
AWENTII_000248-T1	40384.G7XL36	1.06e-188	534	COG3384@1|root,2QS66@2759|Eukaryota,38JNK@33154|Opisthokonta,3NWM5@4751|Fungi,3QNIW@4890|Ascomycota,20ANZ@147545|Eurotiomycetes,3S4ZD@5042|Eurotiales	4751|Fungi	I	Aromatic ring-opening dioxygenase LigB subunit	-	-	-	ko:K15777	ko00965,map00965	-	R08836	RC00387	ko00000,ko00001,ko01000	-	-	-	LigB
AWENTII_000249-T1	69781.S8AR85	2.71e-52	165	KOG3446@1|root,KOG3446@2759|Eukaryota,3A889@33154|Opisthokonta,3P78W@4751|Fungi,3QXIJ@4890|Ascomycota,20ICP@147545|Eurotiomycetes,3S9HR@5042|Eurotiales	4751|Fungi	C	NADH-ubiquinone oxidoreductase 105 kDa subunit	-	GO:0003674,GO:0003824,GO:0003954,GO:0005575,GO:0005622,GO:0005623,GO:0005737,GO:0005739,GO:0005740,GO:0005743,GO:0005746,GO:0005747,GO:0008137,GO:0008150,GO:0008152,GO:0016020,GO:0016491,GO:0016651,GO:0016655,GO:0019866,GO:0030964,GO:0031090,GO:0031966,GO:0031967,GO:0031975,GO:0032991,GO:0043226,GO:0043227,GO:0043229,GO:0043231,GO:0044422,GO:0044424,GO:0044425,GO:0044429,GO:0044444,GO:0044446,GO:…	-	ko:K03946	ko00190,ko01100,ko04714,ko04723,ko04932,ko05010,ko05012,ko05016,map00190,map01100,map04714,map04723,map04932,map05010,map05012,map05016	M00146	-	-	ko00000,ko00001,ko00002	3.D.1.6	-	-	L51_S25_CI-B8
AWENTII_000250-T1	36630.CADNFIAP00005393	4.25e-94	278	KOG1589@1|root,KOG1589@2759|Eukaryota,3A5T9@33154|Opisthokonta,3P3U5@4751|Fungi,3QV2S@4890|Ascomycota,20GVI@147545|Eurotiomycetes,3S3GB@5042|Eurotiales	4751|Fungi	C	Mediates the uptake of pyruvate into mitochondria	-	GO:0003674,GO:0005215,GO:0005342,GO:0005575,GO:0005622,GO:0005623,GO:0005737,GO:0005739,GO:0005740,GO:0005743,GO:0006810,GO:0006811,GO:0006820,GO:0006839,GO:0006848,GO:0006850,GO:0008028,GO:0008150,GO:0008509,GO:0008514,GO:0015075,GO:0015318,GO:0015711,GO:0015718,GO:0015849,GO:0016020,GO:0016021,GO:0019866,GO:0022857,GO:0031090,GO:0031224,GO:0031300,GO:0031301,GO:0031304,GO:0031305,GO:0031966,GO:…	-	ko:K22139	-	-	-	-	ko00000,ko02000,ko03029	2.A.105.1	-	-	MPC
AWENTII_000251-T1	5059.CADAFLAP00007056	1.04e-210	592	COG5434@1|root,2QPPR@2759|Eukaryota,38GAC@33154|Opisthokonta,3NVKJ@4751|Fungi,3QP78@4890|Ascomycota,20EQK@147545|Eurotiomycetes,3S3HA@5042|Eurotiales	4751|Fungi	G	Specific in hydrolyzing the terminal glycosidic bond of polygalacturonic acid and oligogalacturonates	pgaX	GO:0000272,GO:0003674,GO:0003824,GO:0004553,GO:0004650,GO:0005575,GO:0005576,GO:0005975,GO:0005976,GO:0008150,GO:0008152,GO:0009056,GO:0009057,GO:0009987,GO:0010393,GO:0016052,GO:0016787,GO:0016798,GO:0017144,GO:0042737,GO:0043170,GO:0044237,GO:0044238,GO:0044248,GO:0045488,GO:0045490,GO:0071704,GO:1901575	3.2.1.67	ko:K01213	ko00040,ko01100,map00040,map01100	M00081	R01982,R07413	RC00049	ko00000,ko00001,ko00002,ko01000	-	-	-	Glyco_hydro_28
AWENTII_000252-T1	264951.V5F761	1.51e-308	850	KOG0255@1|root,KOG0255@2759|Eukaryota,38CPM@33154|Opisthokonta,3NTX3@4751|Fungi,3QNV1@4890|Ascomycota,20G1F@147545|Eurotiomycetes,3SBM7@5042|Eurotiales	4751|Fungi	S	Sugar (and other) transporter	-	-	-	-	-	-	-	-	-	-	-	-	MFS_1
AWENTII_000253-T1	746128.CADAFUBP00009262	4.48e-128	372	COG1028@1|root,KOG4169@2759|Eukaryota,39VNY@33154|Opisthokonta,3P1GE@4751|Fungi,3QM0F@4890|Ascomycota,20EVH@147545|Eurotiomycetes,3S714@5042|Eurotiales	4751|Fungi	Q	Belongs to the short-chain dehydrogenases reductases (SDR) family	-	-	-	-	-	-	-	-	-	-	-	-	adh_short
AWENTII_000254-T1	36630.CADNFIAP00004227	1.16e-296	833	2D1B0@1|root,2SHFD@2759|Eukaryota,39VQP@33154|Opisthokonta,3NVPR@4751|Fungi,3QRX0@4890|Ascomycota,20EZR@147545|Eurotiomycetes,3S8EF@5042|Eurotiales	4751|Fungi	K	Fungal specific transcription factor domain	-	-	-	-	-	-	-	-	-	-	-	-	Fungal_trans,Zn_clus
AWENTII_000255-T1	36630.CADNFIAP00005335	2.36e-121	364	COG2072@1|root,KOG1399@2759|Eukaryota,38D7U@33154|Opisthokonta,3NUI0@4751|Fungi,3QRH8@4890|Ascomycota,20D76@147545|Eurotiomycetes,3S4IN@5042|Eurotiales	4751|Fungi	Q	monooxygenase	-	-	-	-	-	-	-	-	-	-	-	-	FMO-like,NAD_binding_8
AWENTII_000256-T1	36630.CADNFIAP00005335	1.02e-38	143	COG2072@1|root,KOG1399@2759|Eukaryota,38D7U@33154|Opisthokonta,3NUI0@4751|Fungi,3QRH8@4890|Ascomycota,20D76@147545|Eurotiomycetes,3S4IN@5042|Eurotiales	4751|Fungi	Q	monooxygenase	-	-	-	-	-	-	-	-	-	-	-	-	FMO-like,NAD_binding_8
AWENTII_000258-T1	33178.CADATEAP00002353	0	1111	COG0654@1|root,KOG3855@2759|Eukaryota,39RF9@33154|Opisthokonta,3NWEM@4751|Fungi,3QKPM@4890|Ascomycota,20BCX@147545|Eurotiomycetes,3S5CI@5042|Eurotiales	4751|Fungi	CH	Phenol hydroxylase, C-terminal dimerisation domain	-	-	1.14.13.7	ko:K03380	ko00623,ko00627,ko01120,map00623,map00627,map01120	-	R00815,R03566	RC00046,RC00236	ko00000,ko00001,ko01000	-	-	-	FAD_binding_3,Phe_hydrox_dim
AWENTII_000259-T1	33178.CADATEAP00002352	1.48e-274	766	KOG0255@1|root,KOG0255@2759|Eukaryota,38PBH@33154|Opisthokonta,3NWFT@4751|Fungi,3QJUY@4890|Ascomycota,20FCM@147545|Eurotiomycetes,3S2ZX@5042|Eurotiales	4751|Fungi	S	Transporter	-	GO:0003674,GO:0005215,GO:0006810,GO:0008150,GO:0022857,GO:0051179,GO:0051234,GO:0055085	-	-	-	-	-	-	-	-	-	-	MFS_1
AWENTII_000260-T1	5059.CADAFLAP00007061	3.03e-173	495	COG3485@1|root,2QPRK@2759|Eukaryota,38F46@33154|Opisthokonta,3NYY3@4751|Fungi,3QJXQ@4890|Ascomycota,20C4S@147545|Eurotiomycetes,3S4DS@5042|Eurotiales	4751|Fungi	G	dioxygenase	-	-	-	-	-	-	-	-	-	-	-	-	Dioxygenase_C
AWENTII_000261-T1	36630.CADNFIAP00004937	0	927	KOG0254@1|root,KOG0254@2759|Eukaryota,38BKC@33154|Opisthokonta,3NU51@4751|Fungi,3QJYF@4890|Ascomycota,20ERH@147545|Eurotiomycetes,3S5BK@5042|Eurotiales	4751|Fungi	P	Belongs to the major facilitator superfamily. Sugar transporter (TC 2.A.1.1) family	-	-	-	-	-	-	-	-	-	-	-	-	Sugar_tr
AWENTII_000262-T1	5057.CADACLAP00008882	1.51e-43	144	2D0I2@1|root,2SE9Z@2759|Eukaryota,3AQ8V@33154|Opisthokonta,3PGBN@4751|Fungi,3R4Q0@4890|Ascomycota,20NW4@147545|Eurotiomycetes,3S9U0@5042|Eurotiales	4751|Fungi	S	CVNH domain	-	-	-	-	-	-	-	-	-	-	-	-	CVNH
AWENTII_000263-T1	69781.S8AL15	3.3e-191	552	COG4716@1|root,2QRWG@2759|Eukaryota,39T9U@33154|Opisthokonta,3NZM1@4751|Fungi,3QSRP@4890|Ascomycota,20GV2@147545|Eurotiomycetes,3S2S0@5042|Eurotiales	4751|Fungi	S	67 kDa myosin-cross-reactive antigen family protein	-	-	4.2.1.53	ko:K10254	-	-	-	-	ko00000,ko01000	-	-	-	MCRA
AWENTII_000263-T2	69781.S8AL15	3.3e-191	552	COG4716@1|root,2QRWG@2759|Eukaryota,39T9U@33154|Opisthokonta,3NZM1@4751|Fungi,3QSRP@4890|Ascomycota,20GV2@147545|Eurotiomycetes,3S2S0@5042|Eurotiales	4751|Fungi	S	67 kDa myosin-cross-reactive antigen family protein	-	-	4.2.1.53	ko:K10254	-	-	-	-	ko00000,ko01000	-	-	-	MCRA
AWENTII_000264-T1	36630.CADNFIAP00008923	6.7e-55	187	2D2GW@1|root,2SMV0@2759|Eukaryota,3AJT8@33154|Opisthokonta,3PDEJ@4751|Fungi,3QVHX@4890|Ascomycota,20H5V@147545|Eurotiomycetes,3S8RF@5042|Eurotiales	4751|Fungi	S	integral membrane protein	-	-	-	-	-	-	-	-	-	-	-	-	-
AWENTII_000265-T1	36651.K9G508	0	882	2CMVQ@1|root,2QS8D@2759|Eukaryota,39R6T@33154|Opisthokonta,3NXK4@4751|Fungi,3QMP5@4890|Ascomycota,20AD2@147545|Eurotiomycetes,3SBEK@5042|Eurotiales	4751|Fungi	S	Pfam:DUF1446	-	-	-	-	-	-	-	-	-	-	-	-	AtuA
AWENTII_000266-T1	33178.CADATEAP00002177	1.08e-242	691	COG2072@1|root,2SHCE@2759|Eukaryota,38HSR@33154|Opisthokonta,3NWC0@4751|Fungi,3QSCC@4890|Ascomycota,20CZ6@147545|Eurotiomycetes,3SA4U@5042|Eurotiales	4751|Fungi	Q	terpene cyclase ausL lead to the formation of protoaustinoid A. Protoaustinoid A is then oxidized to spiro-lactone preaustinoid A3 by the combined action of the FAD-binding monooxygenases ausB and ausC, and the dioxygenase ausE. Acid-catalyzed keto-rearrangement and ring contraction of the tetraketide portion of preaustinoid A3 by ausJ lead to the formation of preaustinoid A4. The aldo-keto reduc…	-	GO:0008150,GO:0008152,GO:0009058,GO:0019748,GO:0044550,GO:0071704,GO:1900558,GO:1900560,GO:1900561,GO:1900563,GO:1901576	-	-	-	-	-	-	-	-	-	-	FMO-like,K_oxygenase,NAD_binding_8,Pyr_redox_2
AWENTII_000267-T1	40384.G7XGP6	1.26e-169	494	COG0277@1|root,KOG1231@2759|Eukaryota,39VMK@33154|Opisthokonta,3NVMI@4751|Fungi,3QMBZ@4890|Ascomycota,20C4M@147545|Eurotiomycetes,3S4WX@5042|Eurotiales	4751|Fungi	C	FAD binding domain	-	-	-	-	-	-	-	-	-	-	-	-	BBE,FAD_binding_4
AWENTII_000268-T1	162425.CADANIAP00001158	9.96e-224	709	2CXCE@1|root,2RWXH@2759|Eukaryota,39T1I@33154|Opisthokonta,3NZ39@4751|Fungi,3QP2G@4890|Ascomycota	4751|Fungi	-	-	-	-	-	-	-	-	-	-	-	-	-	-	-
AWENTII_000269-T1	264951.V5FSJ6	3.45e-60	196	2E7V4@1|root,2SEDF@2759|Eukaryota,39QVH@33154|Opisthokonta,3Q6W6@4751|Fungi	4751|Fungi	M	Belongs to the class VI-like SAM-binding methyltransferase superfamily. Isoprenylcysteine carboxyl methyltransferase family	-	-	-	-	-	-	-	-	-	-	-	-	ICMT
AWENTII_000270-T1	33178.CADATEAP00001080	8.72e-276	766	COG1231@1|root,KOG0029@2759|Eukaryota,38F9V@33154|Opisthokonta,3NTXA@4751|Fungi,3QKSW@4890|Ascomycota,20EFU@147545|Eurotiomycetes	4751|Fungi	Q	Flavin containing polyamine oxidase	-	-	1.5.3.14,1.5.3.16	ko:K13366	ko00330,ko00410,ko01100,map00330,map00410,map01100	-	R01914,R09076	RC00053,RC00225	ko00000,ko00001,ko01000	-	-	-	Amino_oxidase
AWENTII_000271-T1	5059.CADAFLAP00010939	3.37e-19	81.6	2CFCM@1|root,2SZDW@2759|Eukaryota,3AD4P@33154|Opisthokonta,3P9E4@4751|Fungi,3QZY2@4890|Ascomycota,20JF7@147545|Eurotiomycetes	4751|Fungi	-	-	-	-	-	-	-	-	-	-	-	-	-	-	-
AWENTII_000272-T1	5061.CADANGAP00011640	3.51e-160	451	COG1028@1|root,KOG0725@2759|Eukaryota,38H5G@33154|Opisthokonta,3NWE0@4751|Fungi,3QQ0D@4890|Ascomycota,20FA3@147545|Eurotiomycetes,3S5MZ@5042|Eurotiales	4751|Fungi	Q	Short-chain dehydrogenase reductase family protein	-	-	-	-	-	-	-	-	-	-	-	-	adh_short_C2
AWENTII_000273-T1	1182553.XP_007747892.1	7.94e-213	602	KOG2504@1|root,KOG2504@2759|Eukaryota,38I0V@33154|Opisthokonta,3P0ZN@4751|Fungi,3QRTZ@4890|Ascomycota,20GCN@147545|Eurotiomycetes,3MUQ1@451870|Chaetothyriomycetidae	4751|Fungi	G	Major Facilitator Superfamily	-	-	-	-	-	-	-	-	-	-	-	-	MFS_1
AWENTII_000275-T1	5061.CADANGAP00003937	5.97e-62	210	2C22F@1|root,2SN7J@2759|Eukaryota,3AJN5@33154|Opisthokonta,3PDES@4751|Fungi,3R36S@4890|Ascomycota,20QCT@147545|Eurotiomycetes,3SC1B@5042|Eurotiales	4751|Fungi	-	-	-	-	-	-	-	-	-	-	-	-	-	-	-
AWENTII_000276-T1	5016.M2UH74	4.15e-11	63.9	COG3485@1|root,2QPRK@2759|Eukaryota,38F46@33154|Opisthokonta,3NYY3@4751|Fungi,3QJXQ@4890|Ascomycota,1ZX8H@147541|Dothideomycetes,4KJ8E@92860|Pleosporales	4751|Fungi	E	Extracellular dioxygenase	-	-	-	-	-	-	-	-	-	-	-	-	Dioxygenase_C
AWENTII_000277-T1	5970.XP_009153925.1	1.53e-71	231	COG3485@1|root,2QPRK@2759|Eukaryota,38F46@33154|Opisthokonta,3NYY3@4751|Fungi,3QJXQ@4890|Ascomycota,20C4S@147545|Eurotiomycetes,3MU4I@451870|Chaetothyriomycetidae	4751|Fungi	E	Dioxygenase	-	-	-	-	-	-	-	-	-	-	-	-	Dioxygenase_C
AWENTII_000279-T1	655981.L8GDV3	1.29e-102	305	COG0726@1|root,2QUGV@2759|Eukaryota,393Q0@33154|Opisthokonta,3NYZH@4751|Fungi,3QRT6@4890|Ascomycota,2114H@147548|Leotiomycetes	4751|Fungi	G	Polysaccharide deacetylase	-	-	-	-	-	-	-	-	-	-	-	-	Polysacc_deac_1
AWENTII_000280-T1	78579.XP_003663882.1	1.62e-22	102	2EN7F@1|root,2SRQ8@2759|Eukaryota,3AP9F@33154|Opisthokonta,3PEYK@4751|Fungi,3QWI8@4890|Ascomycota,21C2J@147550|Sordariomycetes,3UA1Q@5139|Sordariales	4751|Fungi	-	-	-	-	-	-	-	-	-	-	-	-	-	-	-
AWENTII_000280-T2	13684.SNOT_15301	2.16e-19	88.2	2EN7F@1|root,2SRQ8@2759|Eukaryota,3AP9F@33154|Opisthokonta,3PEYK@4751|Fungi,3QWI8@4890|Ascomycota,206YV@147541|Dothideomycetes,4KFNW@92860|Pleosporales	4751|Fungi	-	-	-	-	-	-	-	-	-	-	-	-	-	-	-
AWENTII_000281-T1	63577.G9NG44	8.1e-07	58.5	29E7H@1|root,2RMC9@2759|Eukaryota,38R1K@33154|Opisthokonta,3PSUP@4751|Fungi,3QZS2@4890|Ascomycota,21BC0@147550|Sordariomycetes,3TNCR@5125|Hypocreales,3U4EC@5129|Hypocreaceae	4751|Fungi	S	HNH endonuclease	-	-	-	-	-	-	-	-	-	-	-	-	HNH_2
AWENTII_000282-T1	264951.V5G0V4	8.56e-126	370	2FC0S@1|root,2TD8R@2759|Eukaryota,38V2F@33154|Opisthokonta,3Q095@4751|Fungi,3R2Q6@4890|Ascomycota,20KVY@147545|Eurotiomycetes,3SAV4@5042|Eurotiales	4751|Fungi	S	integral membrane protein	-	-	-	-	-	-	-	-	-	-	-	-	CFEM
AWENTII_000282-T2	264951.V5G0V4	9.21e-152	441	2FC0S@1|root,2TD8R@2759|Eukaryota,38V2F@33154|Opisthokonta,3Q095@4751|Fungi,3R2Q6@4890|Ascomycota,20KVY@147545|Eurotiomycetes,3SAV4@5042|Eurotiales	4751|Fungi	S	integral membrane protein	-	-	-	-	-	-	-	-	-	-	-	-	CFEM
AWENTII_000283-T1	33178.CADATEAP00005155	5.74e-25	110	2DK3I@1|root,2S620@2759|Eukaryota,3A7G9@33154|Opisthokonta,3P5W0@4751|Fungi,3QZQC@4890|Ascomycota,20HTG@147545|Eurotiomycetes	4751|Fungi	S	HNH endonuclease	-	-	-	-	-	-	-	-	-	-	-	-	HNH_2
AWENTII_000284-T1	264951.V5G8H6	2.53e-177	503	COG0111@1|root,KOG0067@2759|Eukaryota,39QEA@33154|Opisthokonta,3Q6JA@4751|Fungi,3RPGP@4890|Ascomycota	4751|Fungi	K	D-isomer specific 2-hydroxyacid dehydrogenase, NAD binding domain	-	-	-	-	-	-	-	-	-	-	-	-	2-Hacid_dh,2-Hacid_dh_C
AWENTII_000285-T1	264951.V5FYM4	1.32e-167	473	COG1028@1|root,KOG0725@2759|Eukaryota,39ZQK@33154|Opisthokonta,3P0VV@4751|Fungi,3QTRR@4890|Ascomycota,20HBG@147545|Eurotiomycetes,3S8Z9@5042|Eurotiales	4751|Fungi	Q	Enoyl-(Acyl carrier protein) reductase	-	-	-	-	-	-	-	-	-	-	-	-	adh_short,adh_short_C2
AWENTII_000286-T1	5061.CADANGAP00003188	6.01e-122	354	COG3836@1|root,2RMPQ@2759|Eukaryota,39TK4@33154|Opisthokonta,3P26E@4751|Fungi,3QK4C@4890|Ascomycota,20U6B@147545|Eurotiomycetes,3S84X@5042|Eurotiales	4751|Fungi	G	HpcH/HpaI aldolase/citrate lyase family	-	-	4.1.2.52	ko:K02510	ko00350,ko01120,map00350,map01120	-	R01645,R01647	RC00307,RC00572,RC00574,RC03057	ko00000,ko00001,ko01000	-	-	-	HpcH_HpaI
AWENTII_000287-T1	264951.V5I2M6	1.47e-167	481	KOG0254@1|root,KOG0254@2759|Eukaryota,39RH5@33154|Opisthokonta,3NZE4@4751|Fungi,3QKZD@4890|Ascomycota,20ECQ@147545|Eurotiomycetes,3SFF7@5042|Eurotiales	4751|Fungi	P	sugar transporter	-	-	-	-	-	-	-	-	-	-	-	-	Sugar_tr
AWENTII_000288-T1	264951.V5I2M6	4.34e-59	197	KOG0254@1|root,KOG0254@2759|Eukaryota,39RH5@33154|Opisthokonta,3NZE4@4751|Fungi,3QKZD@4890|Ascomycota,20ECQ@147545|Eurotiomycetes,3SFF7@5042|Eurotiales	4751|Fungi	P	sugar transporter	-	-	-	-	-	-	-	-	-	-	-	-	Sugar_tr
AWENTII_000289-T1	264951.V5G8H9	1.65e-224	656	COG1304@1|root,KOG0538@2759|Eukaryota,38BCT@33154|Opisthokonta,3NTYS@4751|Fungi,3QMI4@4890|Ascomycota,20F48@147545|Eurotiomycetes,3S5G0@5042|Eurotiales	4751|Fungi	C	Belongs to the cytochrome b5 family	-	-	1.1.2.3	ko:K00101	ko00620,ko01100,map00620,map01100	-	R00196	RC00044	ko00000,ko00001,ko01000	-	-	-	Cyt-b5,FMN_dh
AWENTII_000290-T1	264951.V5G8H9	5.3e-244	710	COG1304@1|root,KOG0538@2759|Eukaryota,38BCT@33154|Opisthokonta,3NTYS@4751|Fungi,3QMI4@4890|Ascomycota,20F48@147545|Eurotiomycetes,3S5G0@5042|Eurotiales	4751|Fungi	C	Belongs to the cytochrome b5 family	-	-	1.1.2.3	ko:K00101	ko00620,ko01100,map00620,map01100	-	R00196	RC00044	ko00000,ko00001,ko01000	-	-	-	Cyt-b5,FMN_dh
AWENTII_000291-T1	264951.V5G5C5	8.5e-209	581	28SGF@1|root,2QZ63@2759|Eukaryota,38CCP@33154|Opisthokonta,3P0HA@4751|Fungi,3R2FJ@4890|Ascomycota,20GHW@147545|Eurotiomycetes,3S510@5042|Eurotiales	4751|Fungi	E	Phytanoyl-CoA dioxygenase (PhyH)	-	-	-	-	-	-	-	-	-	-	-	-	PhyH
AWENTII_000292-T1	221103.XP_007850934.1	1.17e-102	324	KOG0254@1|root,KOG0254@2759|Eukaryota,39VQ2@33154|Opisthokonta,3NWNP@4751|Fungi,3V06H@5204|Basidiomycota,227X7@155619|Agaricomycetes	4751|Fungi	P	Belongs to the major facilitator superfamily. Sugar transporter (TC 2.A.1.1) family	-	-	-	-	-	-	-	-	-	-	-	-	Sugar_tr
AWENTII_000293-T1	64363.EME41698	2.33e-88	274	29DAA@1|root,2RKE6@2759|Eukaryota,39765@33154|Opisthokonta,3NV53@4751|Fungi,3QPUH@4890|Ascomycota,20072@147541|Dothideomycetes,3MFXX@451867|Dothideomycetidae	4751|Fungi	S	Putative cyclase	-	-	-	-	-	-	-	-	-	-	-	-	Cyclase
AWENTII_000294-T1	36630.CADNFIAP00007401	9.76e-08	55.5	2F111@1|root,2T23N@2759|Eukaryota,3ASK9@33154|Opisthokonta,3PHP2@4751|Fungi,3R5CC@4890|Ascomycota,20JDT@147545|Eurotiomycetes,3S9KG@5042|Eurotiales	4751|Fungi	-	-	-	-	-	-	-	-	-	-	-	-	-	-	-
AWENTII_000295-T1	5039.XP_002627626.1	4.1e-17	82.4	2F111@1|root,2T23N@2759|Eukaryota,3ASK9@33154|Opisthokonta,3PHP2@4751|Fungi,3R5CC@4890|Ascomycota,20JDT@147545|Eurotiomycetes,3B62Q@33183|Onygenales	4751|Fungi	-	-	-	-	-	-	-	-	-	-	-	-	-	-	-
AWENTII_000296-T1	393283.XP_007834391.1	7.2e-142	404	2EFYC@1|root,2SM14@2759|Eukaryota,39UT9@33154|Opisthokonta,3P1F9@4751|Fungi,3QT89@4890|Ascomycota	4751|Fungi	S	LysM domain	-	-	-	-	-	-	-	-	-	-	-	-	LysM
AWENTII_000297-T1	40384.G7XVW2	0	1144	2EFZZ@1|root,2SM25@2759|Eukaryota,3AGTR@33154|Opisthokonta,3PCKN@4751|Fungi,3R0WA@4890|Ascomycota	4751|Fungi	S	WD40-like Beta Propeller Repeat	-	-	-	-	-	-	-	-	-	-	-	-	PD40
AWENTII_000298-T1	746128.CADAFUBP00004489	1.53e-153	435	COG3836@1|root,2QR7H@2759|Eukaryota,39RYT@33154|Opisthokonta,3NVCB@4751|Fungi,3QSTY@4890|Ascomycota,20AV1@147545|Eurotiomycetes,3S7GS@5042|Eurotiales	4751|Fungi	G	Aldolase	-	-	4.1.2.52	ko:K02510	ko00350,ko01120,map00350,map01120	-	R01645,R01647	RC00307,RC00572,RC00574,RC03057	ko00000,ko00001,ko01000	-	-	-	HpcH_HpaI
AWENTII_000299-T1	5062.CADAORAP00004861	1.23e-265	734	COG0684@1|root,2S3HG@2759|Eukaryota,38DZT@33154|Opisthokonta,3P04V@4751|Fungi,3QK5C@4890|Ascomycota	4751|Fungi	H	demethylmenaquinone methyltransferase	-	-	-	-	-	-	-	-	-	-	-	-	RraA-like
AWENTII_000300-T1	1108849.XP_002559539.1	1.16e-69	219	2D1WD@1|root,2SJIA@2759|Eukaryota,3AFD1@33154|Opisthokonta,3PBKP@4751|Fungi,3QUBG@4890|Ascomycota,20MV3@147545|Eurotiomycetes,3S6N0@5042|Eurotiales	4751|Fungi	-	-	-	-	-	-	-	-	-	-	-	-	-	-	Abhydrolase_6
AWENTII_000301-T1	393283.XP_007835279.1	3.59e-137	404	COG0604@1|root,KOG1198@2759|Eukaryota,39XF6@33154|Opisthokonta,3P0ZG@4751|Fungi,3QTMR@4890|Ascomycota,218YZ@147550|Sordariomycetes	4751|Fungi	C	oxidoreductase activity	-	-	-	-	-	-	-	-	-	-	-	-	ADH_N,ADH_zinc_N
AWENTII_000302-T1	29875.EHK26388	2.1e-210	585	COG1064@1|root,KOG0023@2759|Eukaryota,38D4A@33154|Opisthokonta,3NWNG@4751|Fungi,3QMQI@4890|Ascomycota,212YA@147550|Sordariomycetes,3TFQ8@5125|Hypocreales	4751|Fungi	Q	Zinc-binding dehydrogenase	-	-	-	-	-	-	-	-	-	-	-	-	ADH_N,ADH_zinc_N
AWENTII_000303-T1	5061.CADANGAP00011000	8.26e-114	341	2CYUS@1|root,2S6JE@2759|Eukaryota,3A6JA@33154|Opisthokonta,3P3DP@4751|Fungi,3QV3M@4890|Ascomycota,20S82@147545|Eurotiomycetes,3SF3K@5042|Eurotiales	4751|Fungi	S	Domain of unknown function (DUF3425)	-	-	-	-	-	-	-	-	-	-	-	-	DUF3425
AWENTII_000304-T1	140110.NechaP55683	3.29e-142	412	28M77@1|root,2QTQ8@2759|Eukaryota,39W9A@33154|Opisthokonta,3NX4G@4751|Fungi,3QMY5@4890|Ascomycota,21694@147550|Sordariomycetes,3TGZW@5125|Hypocreales,1FPPX@110618|Nectriaceae	4751|Fungi	S	to isoflavone reductase family	-	-	-	-	-	-	-	-	-	-	-	-	NAD_binding_10,NmrA
AWENTII_000305-T1	5062.CADAORAP00000092	0	1055	28NKW@1|root,2QV6N@2759|Eukaryota,39S0N@33154|Opisthokonta,3NZ7Y@4751|Fungi,3QNNB@4890|Ascomycota	4751|Fungi	S	Alpha-L-rhamnosidase	-	-	-	-	-	-	-	-	-	-	-	-	Bac_rhamnosid6H,Bac_rhamnosid_C
AWENTII_000306-T1	69781.S8AZM1	8.7e-132	382	2CNA0@1|root,2QURG@2759|Eukaryota,39XYY@33154|Opisthokonta,3P00F@4751|Fungi,3QUJ8@4890|Ascomycota,20SE2@147545|Eurotiomycetes,3SF64@5042|Eurotiales	4751|Fungi	S	RTA1 like protein	-	-	-	-	-	-	-	-	-	-	-	-	RTA1
AWENTII_000307-T1	37727.XP_002143233.1	6.57e-105	330	28J8H@1|root,2QRM1@2759|Eukaryota,38BRG@33154|Opisthokonta,3NYYE@4751|Fungi,3QNS3@4890|Ascomycota,20MBY@147545|Eurotiomycetes,3SA7F@5042|Eurotiales	4751|Fungi	S	GAL4-like Zn(II)2Cys6 (or C6 zinc) binuclear cluster DNA-binding domain	-	-	-	-	-	-	-	-	-	-	-	-	Fungal_trans_2,Zn_clus
AWENTII_000308-T1	5501.XP_001240177.1	1.25e-97	308	2CJ6D@1|root,2RPC7@2759|Eukaryota,3AKRR@33154|Opisthokonta,3PE18@4751|Fungi,3QWX5@4890|Ascomycota,20I1I@147545|Eurotiomycetes,3B8BE@33183|Onygenales,3FNSY@34383|Onygenales incertae sedis	4751|Fungi	-	-	-	-	-	-	-	-	-	-	-	-	-	-	-
AWENTII_000309-T1	28564.XP_002485316.1	3.76e-17	88.6	29NDK@1|root,2RVQB@2759|Eukaryota,38V3C@33154|Opisthokonta,3Q09X@4751|Fungi,3R78F@4890|Ascomycota,20NIB@147545|Eurotiomycetes,3SDDE@5042|Eurotiales	4751|Fungi	-	-	-	-	-	-	-	-	-	-	-	-	-	-	-
AWENTII_000311-T1	5059.CADAFLAP00008745	6.82e-19	90.1	2ENA2@1|root,2SRSE@2759|Eukaryota,3ABJ1@33154|Opisthokonta,3P9PA@4751|Fungi,3R1AW@4890|Ascomycota,20HQ6@147545|Eurotiomycetes	4751|Fungi	S	TLD	-	-	-	-	-	-	-	-	-	-	-	-	TLD
AWENTII_000312-T1	5551.XP_003236868.1	2.21e-33	132	2ENA2@1|root,2SRSE@2759|Eukaryota,3ABJ1@33154|Opisthokonta,3P9PA@4751|Fungi,3R1AW@4890|Ascomycota,20HQ6@147545|Eurotiomycetes,3B93E@33183|Onygenales,3FXH9@34384|Arthrodermataceae	4751|Fungi	S	TLD	-	-	-	-	-	-	-	-	-	-	-	-	TLD
AWENTII_000313-T1	33178.CADATEAP00003332	0	921	KOG0254@1|root,KOG0254@2759|Eukaryota,38FAX@33154|Opisthokonta,3NV25@4751|Fungi,3QK3K@4890|Ascomycota,20MIK@147545|Eurotiomycetes,3S79N@5042|Eurotiales	4751|Fungi	P	Belongs to the major facilitator superfamily. Sugar transporter (TC 2.A.1.1) family	STL1	GO:0000322,GO:0000323,GO:0000324,GO:0003674,GO:0005215,GO:0005351,GO:0005355,GO:0005402,GO:0005575,GO:0005622,GO:0005623,GO:0005737,GO:0005773,GO:0005886,GO:0006810,GO:0006811,GO:0006812,GO:0008150,GO:0008324,GO:0008643,GO:0008645,GO:0015075,GO:0015077,GO:0015078,GO:0015144,GO:0015145,GO:0015149,GO:0015291,GO:0015293,GO:0015294,GO:0015295,GO:0015318,GO:0015672,GO:0015749,GO:0015791,GO:0015793,GO:…	-	-	-	-	-	-	-	-	-	-	Sugar_tr
AWENTII_000314-T1	5061.CADANGAP00003261	9.9e-79	253	29F5U@1|root,2RNB6@2759|Eukaryota,38S0E@33154|Opisthokonta,3PTS5@4751|Fungi,3R3GH@4890|Ascomycota,20HN5@147545|Eurotiomycetes,3S8XK@5042|Eurotiales	4751|Fungi	S	HNH endonuclease	-	-	-	-	-	-	-	-	-	-	-	-	HNH_2
AWENTII_000314-T2	69781.S8AS60	2.72e-34	134	29F5U@1|root,2RNB6@2759|Eukaryota,38S0E@33154|Opisthokonta,3PTS5@4751|Fungi,3R3GH@4890|Ascomycota,20HN5@147545|Eurotiomycetes,3S8XK@5042|Eurotiales	4751|Fungi	S	HNH endonuclease	-	-	-	-	-	-	-	-	-	-	-	-	HNH_2
AWENTII_000315-T1	364733.XP_007802343.1	0.00022	48.5	KOG0597@1|root,KOG0597@2759|Eukaryota,39QDI@33154|Opisthokonta,3Q6IP@4751|Fungi,3RPFV@4890|Ascomycota,20NYS@147545|Eurotiomycetes,3MYAS@451870|Chaetothyriomycetidae	4751|Fungi	T	Protein tyrosine kinase	-	-	-	-	-	-	-	-	-	-	-	-	Pkinase
AWENTII_000316-T1	29850.GGTG_13175T0	1.29e-119	390	2EFTU@1|root,2SKXW@2759|Eukaryota,39X54@33154|Opisthokonta,3NZ5N@4751|Fungi,3QMAV@4890|Ascomycota,211HP@147550|Sordariomycetes,41IIN@639021|Magnaporthales	4751|Fungi	S	Clr5 domain	-	-	-	-	-	-	-	-	-	-	-	-	Clr5
AWENTII_000317-T1	97096.XP_007790865.1	2.55e-15	79.7	2E2JN@1|root,2S9T1@2759|Eukaryota,3A8KK@33154|Opisthokonta,3PE1I@4751|Fungi	4751|Fungi	-	-	-	-	-	-	-	-	-	-	-	-	-	-	-
AWENTII_000318-T1	5062.CADAORAP00008737	3.01e-243	681	COG2124@1|root,KOG0157@2759|Eukaryota,3AGF2@33154|Opisthokonta,3PB1K@4751|Fungi,3R1VF@4890|Ascomycota,20KK9@147545|Eurotiomycetes,3SC3H@5042|Eurotiales	4751|Fungi	Q	cytochrome P450	-	-	-	-	-	-	-	-	-	-	-	-	p450
AWENTII_000319-T1	1108849.XP_002566308.1	0	1033	COG1657@1|root,KOG0497@2759|Eukaryota,39W6U@33154|Opisthokonta,3P099@4751|Fungi,3QQ8I@4890|Ascomycota,20G2K@147545|Eurotiomycetes,3SB9V@5042|Eurotiales	4751|Fungi	I	Belongs to the terpene cyclase mutase family	-	-	4.2.1.129,5.4.99.17	ko:K06045	ko00909,ko01110,map00909,map01110	-	R07322,R07323	RC01850,RC01851	ko00000,ko00001,ko01000	-	-	-	SQHop_cyclase_C,SQHop_cyclase_N
AWENTII_000320-T1	5061.CADANGAP00006730	1.57e-117	353	2DUJ8@1|root,2S6KB@2759|Eukaryota,3A1YS@33154|Opisthokonta,3P3AE@4751|Fungi,3QN0S@4890|Ascomycota,20JSC@147545|Eurotiomycetes,3S6GX@5042|Eurotiales	4751|Fungi	S	lysr family regulatory protein	-	-	-	-	-	-	-	-	-	-	-	-	Transferase
AWENTII_000321-T1	40384.G7XNV0	6.74e-25	105	COG1132@1|root,KOG0055@2759|Eukaryota,38E88@33154|Opisthokonta,3NU2T@4751|Fungi,3QJNT@4890|Ascomycota,20BVS@147545|Eurotiomycetes,3S615@5042|Eurotiales	4751|Fungi	Q	multidrug	-	-	3.6.3.44	ko:K05658	ko02010,ko04976,ko05206,ko05226,map02010,map04976,map05206,map05226	-	-	-	ko00000,ko00001,ko01000,ko02000,ko04090,ko04147	3.A.1.201	-	-	ABC_membrane,ABC_tran
AWENTII_000322-T1	40384.G7XNV0	1.77e-84	279	COG1132@1|root,KOG0055@2759|Eukaryota,38E88@33154|Opisthokonta,3NU2T@4751|Fungi,3QJNT@4890|Ascomycota,20BVS@147545|Eurotiomycetes,3S615@5042|Eurotiales	4751|Fungi	Q	multidrug	-	-	3.6.3.44	ko:K05658	ko02010,ko04976,ko05206,ko05226,map02010,map04976,map05206,map05226	-	-	-	ko00000,ko00001,ko01000,ko02000,ko04090,ko04147	3.A.1.201	-	-	ABC_membrane,ABC_tran
AWENTII_000323-T1	5059.CADAFLAP00009636	0	1236	COG1132@1|root,KOG0055@2759|Eukaryota,38E88@33154|Opisthokonta,3NU2T@4751|Fungi,3QJNT@4890|Ascomycota,20BVS@147545|Eurotiomycetes,3S615@5042|Eurotiales	4751|Fungi	Q	multidrug	-	-	3.6.3.44	ko:K05658	ko02010,ko04976,ko05206,ko05226,map02010,map04976,map05206,map05226	-	-	-	ko00000,ko00001,ko01000,ko02000,ko04090,ko04147	3.A.1.201	-	-	ABC_membrane,ABC_tran
AWENTII_000324-T1	545243.BAEV01000040_gene1663	2.75e-39	152	COG1484@1|root,COG1484@2|Bacteria,1VTHR@1239|Firmicutes,24ANX@186801|Clostridia,36EHY@31979|Clostridiaceae	186801|Clostridia	L	RyR domain	-	-	-	-	-	-	-	-	-	-	-	-	AAA,RyR
AWENTII_000325-T1	33178.CADATEAP00006271	9.6e-156	456	2CVJ1@1|root,2RS4F@2759|Eukaryota,39U3P@33154|Opisthokonta,3P0R4@4751|Fungi,3QS24@4890|Ascomycota	4751|Fungi	H	trichothecene 3-o-acetyltransferase	-	-	-	-	-	-	-	-	-	-	-	-	Transferase
AWENTII_000326-T1	40384.G7XUJ2	0	881	COG0174@1|root,KOG0683@2759|Eukaryota,39EXA@33154|Opisthokonta,3NU9T@4751|Fungi,3QK5F@4890|Ascomycota,20F2K@147545|Eurotiomycetes,3S4GZ@5042|Eurotiales	4751|Fungi	E	glutamine synthetase	-	-	6.3.1.2	ko:K01915	ko00220,ko00250,ko00630,ko00910,ko01100,ko01120,ko01230,ko02020,ko04217,ko04724,ko04727,map00220,map00250,map00630,map00910,map01100,map01120,map01230,map02020,map04217,map04724,map04727	-	R00253	RC00010,RC02798	ko00000,ko00001,ko01000,ko04147	-	-	-	Gln-synt_C
AWENTII_000327-T1	36630.CADNFIAP00005216	2.01e-310	850	COG2225@1|root,KOG1261@2759|Eukaryota,38GR5@33154|Opisthokonta,3NX6Q@4751|Fungi,3QJIK@4890|Ascomycota,20FR4@147545|Eurotiomycetes,3S4C1@5042|Eurotiales	4751|Fungi	H	Belongs to the malate synthase family	-	GO:0003674,GO:0003824,GO:0004474,GO:0005575,GO:0005622,GO:0005623,GO:0005737,GO:0005777,GO:0005782,GO:0005975,GO:0006081,GO:0006082,GO:0006083,GO:0006097,GO:0006629,GO:0006631,GO:0008150,GO:0008152,GO:0009056,GO:0009062,GO:0009514,GO:0009987,GO:0015976,GO:0016042,GO:0016054,GO:0016740,GO:0016746,GO:0016999,GO:0017001,GO:0017144,GO:0019752,GO:0031907,GO:0031974,GO:0032787,GO:0042579,GO:0043226,GO:…	2.3.3.9	ko:K01638	ko00620,ko00630,ko01100,ko01110,ko01120,ko01200,map00620,map00630,map01100,map01110,map01120,map01200	M00012	R00472	RC00004,RC00308,RC02747	ko00000,ko00001,ko00002,ko01000	-	-	-	Malate_synthase
AWENTII_000328-T1	1108849.XP_002563833.1	2.13e-57	186	2DQ6N@1|root,2S6B1@2759|Eukaryota,3A6RY@33154|Opisthokonta,3P6FS@4751|Fungi,3QWMS@4890|Ascomycota,20HR5@147545|Eurotiomycetes,3SBB7@5042|Eurotiales	4751|Fungi	S	IgE-binding protein	-	-	-	-	-	-	-	-	-	-	-	-	-
AWENTII_000329-T1	746128.CADAFUBP00009206	0	1351	COG1472@1|root,2QR4D@2759|Eukaryota,38FS1@33154|Opisthokonta,3NVBN@4751|Fungi,3QJHH@4890|Ascomycota,20AF2@147545|Eurotiomycetes,3S3F2@5042|Eurotiales	4751|Fungi	G	Beta-glucosidases are one of a number of cellulolytic enzymes involved in the degradation of cellulosic biomass. Catalyzes the last step releasing glucose from the inhibitory cellobiose (By similarity)	bglE	-	3.2.1.21	ko:K05349	ko00460,ko00500,ko00940,ko01100,ko01110,map00460,map00500,map00940,map01100,map01110	-	R00026,R02558,R02887,R02985,R03527,R04949,R04998,R10035,R10039,R10040	RC00049,RC00059,RC00171,RC00262,RC00397,RC00451,RC00714,RC00746,RC01248	ko00000,ko00001,ko01000	-	GH3	-	Fn3-like,Glyco_hydro_3,Glyco_hydro_3_C
AWENTII_000330-T1	40384.G7XUI5	0	882	COG0531@1|root,KOG1289@2759|Eukaryota,38E4P@33154|Opisthokonta,3NVNF@4751|Fungi,3QKK9@4890|Ascomycota,20E0V@147545|Eurotiomycetes,3S3QK@5042|Eurotiales	4751|Fungi	E	Choline transport protein	HNM1	GO:0003333,GO:0003674,GO:0005215,GO:0005275,GO:0005326,GO:0005342,GO:0005575,GO:0005622,GO:0005623,GO:0005737,GO:0005783,GO:0005886,GO:0005887,GO:0006810,GO:0006811,GO:0006812,GO:0006820,GO:0006836,GO:0006855,GO:0006865,GO:0008150,GO:0008324,GO:0008509,GO:0008514,GO:0008519,GO:0012505,GO:0015075,GO:0015101,GO:0015171,GO:0015179,GO:0015220,GO:0015226,GO:0015238,GO:0015291,GO:0015297,GO:0015318,GO:…	-	ko:K19564	-	-	-	-	ko00000,ko02000	2.A.3.4.1	-	-	AA_permease_2
AWENTII_000331-T1	5061.CADANGAP00011647	0	1873	COG0488@1|root,KOG1242@1|root,KOG0062@2759|Eukaryota,KOG1242@2759|Eukaryota,39DXA@33154|Opisthokonta,3NUZG@4751|Fungi,3QPYC@4890|Ascomycota,20F11@147545|Eurotiomycetes,3S50D@5042|Eurotiales	4751|Fungi	EJ	MRNA-nucleus export ATPase (Elf1)	NEW1	GO:0000166,GO:0003674,GO:0003676,GO:0003723,GO:0003729,GO:0003824,GO:0005488,GO:0005524,GO:0005575,GO:0005622,GO:0005623,GO:0005737,GO:0005739,GO:0005844,GO:0006403,GO:0006405,GO:0006406,GO:0006611,GO:0006810,GO:0006886,GO:0006913,GO:0008104,GO:0008144,GO:0008150,GO:0008152,GO:0010467,GO:0015031,GO:0015833,GO:0015931,GO:0016462,GO:0016787,GO:0016817,GO:0016818,GO:0016887,GO:0016973,GO:0017076,GO:…	-	ko:K03235	-	-	-	-	ko00000,ko03012	-	-	-	ABC_tran,Chromo
AWENTII_000332-T1	746128.CADAFUBP00009204	5.36e-316	863	COG0372@1|root,KOG2617@2759|Eukaryota,38CK5@33154|Opisthokonta,3NU5Z@4751|Fungi,3QJB5@4890|Ascomycota,20E1K@147545|Eurotiomycetes,3S6KU@5042|Eurotiales	4751|Fungi	H	Belongs to the citrate synthase family	CIT3	GO:0003674,GO:0003824,GO:0004108,GO:0005575,GO:0005622,GO:0005623,GO:0005737,GO:0005739,GO:0005759,GO:0006082,GO:0006091,GO:0006099,GO:0006101,GO:0006629,GO:0006631,GO:0006725,GO:0008150,GO:0008152,GO:0009056,GO:0009058,GO:0009060,GO:0009062,GO:0009403,GO:0009404,GO:0009987,GO:0015980,GO:0016042,GO:0016054,GO:0016740,GO:0016746,GO:0016999,GO:0017001,GO:0017144,GO:0018130,GO:0019438,GO:0019541,GO:…	2.3.3.1	ko:K01647	ko00020,ko00630,ko01100,ko01110,ko01120,ko01130,ko01200,ko01210,ko01230,map00020,map00630,map01100,map01110,map01120,map01130,map01200,map01210,map01230	M00009,M00010,M00012,M00740	R00351	RC00004,RC00067	br01601,ko00000,ko00001,ko00002,ko01000	-	-	-	Citrate_synt
AWENTII_000333-T1	36630.CADNFIAP00004857	2.96e-144	422	2D1RZ@1|root,2SJ1X@2759|Eukaryota,3A2QX@33154|Opisthokonta,3P3SU@4751|Fungi,3QRFY@4890|Ascomycota,20KZX@147545|Eurotiomycetes,3S6BS@5042|Eurotiales	4751|Fungi	S	integral membrane protein	-	-	-	-	-	-	-	-	-	-	-	-	-
AWENTII_000334-T1	36630.CADNFIAP00004547	0	928	COG0277@1|root,2R8I5@2759|Eukaryota,39TN4@33154|Opisthokonta,3NXN6@4751|Fungi,3QPPU@4890|Ascomycota,20AH8@147545|Eurotiomycetes,3S8DA@5042|Eurotiales	4751|Fungi	C	Belongs to the oxygen-dependent FAD-linked oxidoreductase family	-	-	-	-	-	-	-	-	-	-	-	-	BBE,FAD_binding_4
AWENTII_000335-T1	37727.XP_002150509.1	1.65e-104	332	COG0145@1|root,2QQBE@2759|Eukaryota,38D7D@33154|Opisthokonta,3NWEZ@4751|Fungi,3QMW5@4890|Ascomycota,20FVF@147545|Eurotiomycetes,3SCAG@5042|Eurotiales	4751|Fungi	EQ	Protein of unknown function (DUF917)	-	-	-	-	-	-	-	-	-	-	-	-	DUF917,Hydant_A_N,Hydantoinase_A
AWENTII_000336-T1	5059.CADAFLAP00010907	1.17e-233	658	KOG1179@1|root,KOG1179@2759|Eukaryota,38B7F@33154|Opisthokonta,3NU8V@4751|Fungi,3QMYP@4890|Ascomycota,20B76@147545|Eurotiomycetes,3S593@5042|Eurotiales	4751|Fungi	I	Very-long-chain acyl-CoA synthetase family protein (CefD1)	-	-	-	-	-	-	-	-	-	-	-	-	AMP-binding,AMP-binding_C
AWENTII_000337-T1	36630.CADNFIAP00004615	1.06e-18	87	KOG1179@1|root,KOG1179@2759|Eukaryota,38B7F@33154|Opisthokonta,3NU8V@4751|Fungi,3QMYP@4890|Ascomycota,20B76@147545|Eurotiomycetes,3S593@5042|Eurotiales	4751|Fungi	I	Very-long-chain acyl-CoA synthetase family protein (CefD1)	-	-	-	-	-	-	-	-	-	-	-	-	AMP-binding,AMP-binding_C
AWENTII_000338-T1	5062.CADAORAP00003942	1.46e-214	603	COG0665@1|root,KOG2820@2759|Eukaryota,39RCB@33154|Opisthokonta,3NW65@4751|Fungi,3QR9G@4890|Ascomycota,20DWX@147545|Eurotiomycetes,3SB58@5042|Eurotiales	4751|Fungi	E	FAD dependent oxidoreductase	-	-	1.5.3.1,1.5.3.7	ko:K00306	ko00260,ko00310,ko01100,ko04146,map00260,map00310,map01100,map04146	-	R00610,R02204	RC00060,RC00083,RC00557	ko00000,ko00001,ko01000	-	-	-	DAO
AWENTII_000339-T1	1108849.XP_002560689.1	5.22e-11	71.2	2CMBI@1|root,2QPW5@2759|Eukaryota,3ABP8@33154|Opisthokonta,3P8IG@4751|Fungi,3R4TI@4890|Ascomycota,20J62@147545|Eurotiomycetes,3S9KR@5042|Eurotiales	4751|Fungi	O	Ring finger	-	-	-	-	-	-	-	-	-	-	-	-	-
AWENTII_000340-T1	5062.CADAORAP00003943	4.94e-247	684	COG0156@1|root,KOG1360@2759|Eukaryota,39JH3@33154|Opisthokonta,3Q3U9@4751|Fungi,3RKX0@4890|Ascomycota,20U61@147545|Eurotiomycetes,3SE4T@5042|Eurotiales	4751|Fungi	E	Aminotransferase class I and II	-	-	2.3.1.47	ko:K00652	ko00780,ko01100,map00780,map01100	M00123,M00573,M00577	R03210,R10124	RC00004,RC00039,RC02725	ko00000,ko00001,ko00002,ko01000,ko01007	-	-	-	Aminotran_1_2
AWENTII_000341-T1	5057.CADACLAP00008738	0	1285	COG4992@1|root,KOG1401@2759|Eukaryota,38GBZ@33154|Opisthokonta,3NVKE@4751|Fungi,3QQ2R@4890|Ascomycota,20CDC@147545|Eurotiomycetes,3S3ZV@5042|Eurotiales	4751|Fungi	E	AAA domain	bioDA	GO:0003674,GO:0003824,GO:0004015,GO:0005575,GO:0005622,GO:0005623,GO:0005737,GO:0006082,GO:0006732,GO:0006766,GO:0006767,GO:0006768,GO:0006790,GO:0006807,GO:0008150,GO:0008152,GO:0008483,GO:0009058,GO:0009102,GO:0009108,GO:0009110,GO:0009987,GO:0016053,GO:0016740,GO:0016769,GO:0017144,GO:0018130,GO:0019752,GO:0032787,GO:0034641,GO:0042364,GO:0043436,GO:0043603,GO:0043604,GO:0044237,GO:0044249,GO:…	2.6.1.62,6.3.3.3	ko:K00833,ko:K19562	ko00780,ko01100,map00780,map01100	M00123,M00573,M00577	R03182,R03231	RC00006,RC00868,RC00887	ko00000,ko00001,ko00002,ko01000,ko01007	-	-	-	AAA_26,Aminotran_3
AWENTII_000342-T1	5059.CADAFLAP00010900	9.28e-240	664	COG0502@1|root,KOG2900@2759|Eukaryota,38ESN@33154|Opisthokonta,3NVE4@4751|Fungi,3QMND@4890|Ascomycota,20DJN@147545|Eurotiomycetes,3S65C@5042|Eurotiales	4751|Fungi	H	Biotin synthase	BIO2	GO:0003674,GO:0003824,GO:0004076,GO:0005575,GO:0005622,GO:0005623,GO:0005737,GO:0005739,GO:0006082,GO:0006732,GO:0006766,GO:0006767,GO:0006768,GO:0006790,GO:0006807,GO:0008150,GO:0008152,GO:0009058,GO:0009102,GO:0009108,GO:0009110,GO:0009987,GO:0016053,GO:0016740,GO:0016782,GO:0016783,GO:0017144,GO:0018130,GO:0019752,GO:0032787,GO:0034641,GO:0042364,GO:0043226,GO:0043227,GO:0043229,GO:0043231,GO:…	2.8.1.6	ko:K01012	ko00780,ko01100,map00780,map01100	M00123,M00573,M00577	R01078	RC00441	ko00000,ko00001,ko00002,ko01000	-	-	iMM904.YGR286C,iND750.YGR286C	BATS,Radical_SAM
AWENTII_000343-T1	5057.CADACLAP00008946	0	1764	COG0474@1|root,KOG0202@2759|Eukaryota,38FIJ@33154|Opisthokonta,3NU1M@4751|Fungi,3QMM2@4890|Ascomycota,20F28@147545|Eurotiomycetes,3S2XW@5042|Eurotiales	4751|Fungi	P	Belongs to the cation transport ATPase (P-type) (TC 3.A.3) family	ENA2	GO:0000322,GO:0000323,GO:0000324,GO:0003674,GO:0003824,GO:0005215,GO:0005388,GO:0005575,GO:0005622,GO:0005623,GO:0005737,GO:0005739,GO:0005773,GO:0005886,GO:0006810,GO:0006811,GO:0006812,GO:0006813,GO:0006814,GO:0006816,GO:0006873,GO:0006874,GO:0006875,GO:0006950,GO:0006970,GO:0006972,GO:0007154,GO:0008150,GO:0008324,GO:0008554,GO:0008556,GO:0009267,GO:0009268,GO:0009605,GO:0009628,GO:0009651,GO:…	3.6.3.7	ko:K01536	-	-	-	-	ko00000,ko01000	-	-	-	Cation_ATPase,Cation_ATPase_C,Cation_ATPase_N,E1-E2_ATPase,Hydrolase
AWENTII_000345-T1	40384.G7XUJ5	2.9e-174	506	2D2DD@1|root,2SMH1@2759|Eukaryota,3A3MD@33154|Opisthokonta,3P4I6@4751|Fungi,3QW9S@4890|Ascomycota,20IDK@147545|Eurotiomycetes	4751|Fungi	-	-	-	-	-	-	-	-	-	-	-	-	-	-	Fungal_trans_2,Zn_clus
AWENTII_000347-T1	5062.CADAORAP00003947	1.59e-239	666	COG1473@1|root,2QQPD@2759|Eukaryota,38CZV@33154|Opisthokonta,3NUFT@4751|Fungi,3QTWE@4890|Ascomycota,20SQY@147545|Eurotiomycetes,3S306@5042|Eurotiales	4751|Fungi	E	Peptidase dimerisation domain	-	-	-	-	-	-	-	-	-	-	-	-	M20_dimer,Peptidase_M20
AWENTII_000347-T2	5062.CADAORAP00003947	1.96e-176	501	COG1473@1|root,2QQPD@2759|Eukaryota,38CZV@33154|Opisthokonta,3NUFT@4751|Fungi,3QTWE@4890|Ascomycota,20SQY@147545|Eurotiomycetes,3S306@5042|Eurotiales	4751|Fungi	E	Peptidase dimerisation domain	-	-	-	-	-	-	-	-	-	-	-	-	M20_dimer,Peptidase_M20
AWENTII_000348-T1	5059.CADAFLAP00003330	1.63e-195	569	2DGWD@1|root,2S5V9@2759|Eukaryota,39U1S@33154|Opisthokonta	33154|Opisthokonta	K	GAL4-like Zn(II)2Cys6 (or C6 zinc) binuclear cluster DNA-binding domain	-	-	-	-	-	-	-	-	-	-	-	-	Fungal_trans,Zn_clus
AWENTII_000349-T1	33178.CADATEAP00001157	1.92e-166	480	COG0654@1|root,KOG2614@2759|Eukaryota,39RM4@33154|Opisthokonta,3NZZ2@4751|Fungi,3QJFB@4890|Ascomycota,20UNP@147545|Eurotiomycetes,3SF2G@5042|Eurotiales	4751|Fungi	C	FAD binding domain	-	-	-	-	-	-	-	-	-	-	-	-	FAD_binding_3
AWENTII_000350-T1	36630.CADNFIAP00003557	1.43e-89	271	COG1028@1|root,KOG0725@2759|Eukaryota,39UXU@33154|Opisthokonta,3NVGJ@4751|Fungi,3QJWV@4890|Ascomycota,20KES@147545|Eurotiomycetes,3SB6V@5042|Eurotiales	4751|Fungi	Q	Oxidoreductase, short-chain dehydrogenase reductase family	-	-	1.1.1.100	ko:K00059	ko00061,ko00333,ko00780,ko01040,ko01100,ko01130,ko01212,map00061,map00333,map00780,map01040,map01100,map01130,map01212	M00083,M00572	R04533,R04534,R04536,R04543,R04566,R04953,R04964,R07759,R07763,R10116,R10120,R11671	RC00029,RC00117	ko00000,ko00001,ko00002,ko01000,ko01004	-	-	-	adh_short_C2
AWENTII_000351-T1	33178.CADATEAP00001344	2.09e-243	687	COG0654@1|root,KOG3855@2759|Eukaryota,3912Q@33154|Opisthokonta,3NXHH@4751|Fungi,3QPRD@4890|Ascomycota,20DHB@147545|Eurotiomycetes,3S7S7@5042|Eurotiales	4751|Fungi	CH	FAD binding domain	-	-	-	-	-	-	-	-	-	-	-	-	FAD_binding_3
AWENTII_000352-T1	63405.XP_002847050.1	3.09e-44	169	COG1020@1|root,COG3320@1|root,KOG1178@2759|Eukaryota,KOG1221@2759|Eukaryota,38HAR@33154|Opisthokonta,3NWBA@4751|Fungi,3QME2@4890|Ascomycota,20B6H@147545|Eurotiomycetes,3B2XW@33183|Onygenales,3FYAC@34384|Arthrodermataceae	4751|Fungi	Q	Condensation domain	-	GO:0005575,GO:0005622,GO:0005623,GO:0005737,GO:0006518,GO:0006807,GO:0008150,GO:0008152,GO:0009058,GO:0009820,GO:0009821,GO:0009987,GO:0018130,GO:0019184,GO:0019748,GO:0031410,GO:0031982,GO:0034641,GO:0035834,GO:0035835,GO:0043043,GO:0043226,GO:0043227,GO:0043229,GO:0043603,GO:0043604,GO:0044237,GO:0044249,GO:0044271,GO:0044424,GO:0044444,GO:0044464,GO:0046483,GO:0071704,GO:0097708,GO:1900773,GO:…	-	-	-	-	-	-	-	-	-	-	AMP-binding,Condensation,NAD_binding_4,PP-binding
AWENTII_000353-T1	92637.XP_007809102.1	0	2701	COG1020@1|root,KOG1179@1|root,KOG1178@2759|Eukaryota,KOG1179@2759|Eukaryota,38HAR@33154|Opisthokonta,3NWBA@4751|Fungi,3QME2@4890|Ascomycota,214YZ@147550|Sordariomycetes,3TDYY@5125|Hypocreales,3G5T7@34397|Clavicipitaceae	4751|Fungi	I	Phosphopantetheine attachment site	-	-	-	ko:K22152	-	-	-	-	ko00000	-	-	-	AMP-binding,Condensation,NAD_binding_4,PP-binding
AWENTII_000354-T1	63402.XP_003177091.1	7.26e-38	150	2EJ1J@1|root,2SPB7@2759|Eukaryota,3A75Y@33154|Opisthokonta,3P53X@4751|Fungi,3QXGQ@4890|Ascomycota,20RCM@147545|Eurotiomycetes,3B5Q4@33183|Onygenales,3FZ4G@34384|Arthrodermataceae	4751|Fungi	-	-	-	-	-	-	-	-	-	-	-	-	-	-	-
AWENTII_000355-T1	5127.CCT70567	6.3e-11	72.8	2CBS0@1|root,2T6A5@2759|Eukaryota,3909N@33154|Opisthokonta,3PZVM@4751|Fungi,3RCQF@4890|Ascomycota,21UBV@147550|Sordariomycetes,3TP7Q@5125|Hypocreales,1FVPG@110618|Nectriaceae	4751|Fungi	-	-	-	-	-	-	-	-	-	-	-	-	-	-	-
AWENTII_000356-T1	5127.CCT70855	1.8e-36	155	2EAXX@1|root,2SH45@2759|Eukaryota,38Y8J@33154|Opisthokonta,3PXUX@4751|Fungi,3RGWH@4890|Ascomycota,21J5B@147550|Sordariomycetes,3TPKM@5125|Hypocreales,1FWH6@110618|Nectriaceae	4751|Fungi	-	-	-	-	-	-	-	-	-	-	-	-	-	-	-
AWENTII_000357-T1	5127.CCT70855	4.7e-16	90.5	2EAXX@1|root,2SH45@2759|Eukaryota,38Y8J@33154|Opisthokonta,3PXUX@4751|Fungi,3RGWH@4890|Ascomycota,21J5B@147550|Sordariomycetes,3TPKM@5125|Hypocreales,1FWH6@110618|Nectriaceae	4751|Fungi	-	-	-	-	-	-	-	-	-	-	-	-	-	-	-
AWENTII_000358-T1	33178.CADATEAP00000205	1.43e-268	739	COG0654@1|root,2RXAX@2759|Eukaryota,38TE6@33154|Opisthokonta,3NV5X@4751|Fungi,3RMKP@4890|Ascomycota,20BNI@147545|Eurotiomycetes,3S735@5042|Eurotiales	4751|Fungi	E	FAD binding domain	-	-	-	-	-	-	-	-	-	-	-	-	FAD_binding_3
AWENTII_000359-T1	5061.CADANGAP00011664	3.87e-148	462	2D2D6@1|root,2SMG3@2759|Eukaryota,390ZK@33154|Opisthokonta,3P0WP@4751|Fungi,3QN1B@4890|Ascomycota,20RZ1@147545|Eurotiomycetes,3S721@5042|Eurotiales	4751|Fungi	K	Transcription factor	-	-	-	-	-	-	-	-	-	-	-	-	Fungal_trans,Zn_clus
AWENTII_000360-T1	140110.NechaP94933	1.77e-145	422	KOG2504@1|root,KOG2504@2759|Eukaryota,39S9J@33154|Opisthokonta,3NWXD@4751|Fungi,3QMWD@4890|Ascomycota,218Y0@147550|Sordariomycetes,3TFXU@5125|Hypocreales,1FM5G@110618|Nectriaceae	4751|Fungi	G	Major Facilitator Superfamily	-	-	-	-	-	-	-	-	-	-	-	-	MFS_1
AWENTII_000361-T1	72228.T5ADP6	1.95e-39	136	2C1X5@1|root,2SXDG@2759|Eukaryota,3AAFT@33154|Opisthokonta,3P7EA@4751|Fungi,3QZ60@4890|Ascomycota,21BM8@147550|Sordariomycetes,3TJ8G@5125|Hypocreales	4751|Fungi	-	-	-	-	-	-	-	-	-	-	-	-	-	-	-
AWENTII_000362-T1	1108849.XP_002559515.1	1.42e-142	414	COG3177@1|root,KOG3824@2759|Eukaryota,38B91@33154|Opisthokonta,3P3NM@4751|Fungi,3QUFQ@4890|Ascomycota,20NS4@147545|Eurotiomycetes	4751|Fungi	S	Fic/DOC family	-	-	-	-	-	-	-	-	-	-	-	-	Fic
AWENTII_000363-T1	33178.CADATEAP00001681	6.34e-215	610	COG0477@1|root,KOG2533@2759|Eukaryota,38EDR@33154|Opisthokonta,3NU3S@4751|Fungi,3QKIQ@4890|Ascomycota,20B1Y@147545|Eurotiomycetes,3S6GV@5042|Eurotiales	4751|Fungi	G	Major Facilitator Superfamily	-	-	-	-	-	-	-	-	-	-	-	-	MFS_1
AWENTII_000364-T1	5062.CADAORAP00009198	5.21e-161	459	COG4677@1|root,2QT6U@2759|Eukaryota,39W6T@33154|Opisthokonta,3P1C6@4751|Fungi,3QTNR@4890|Ascomycota,20M9M@147545|Eurotiomycetes,3S8GZ@5042|Eurotiales	4751|Fungi	G	Involved in maceration and soft-rotting of plant tissue	-	GO:0000272,GO:0003674,GO:0003824,GO:0005975,GO:0005976,GO:0008150,GO:0008152,GO:0009056,GO:0009057,GO:0009987,GO:0010393,GO:0016052,GO:0016787,GO:0016788,GO:0017144,GO:0030599,GO:0042737,GO:0043170,GO:0044237,GO:0044238,GO:0044248,GO:0045488,GO:0045490,GO:0052689,GO:0071704,GO:1901575	3.1.1.11	ko:K01051	ko00040,ko01100,map00040,map01100	M00081	R02362	RC00460,RC00461	ko00000,ko00001,ko00002,ko01000	-	-	-	Pectinesterase
AWENTII_000365-T1	5062.CADAORAP00009199	1.16e-204	576	COG5434@1|root,2QTHU@2759|Eukaryota,39TX1@33154|Opisthokonta,3NXU8@4751|Fungi,3QS9Z@4890|Ascomycota,20MNR@147545|Eurotiomycetes,3S71A@5042|Eurotiales	4751|Fungi	G	Pectinolytic enzyme involved in the degradation of xylogalacturonan (xga), a galacturonan backbone heavily substituted with xylose, and which is one important component of the hairy regions of pectin. Activity requires a galacturonic acid backbone substituted with xylose (By similarity)	xghA	GO:0000272,GO:0003674,GO:0003824,GO:0004553,GO:0004650,GO:0005975,GO:0005976,GO:0008150,GO:0008152,GO:0009056,GO:0009057,GO:0009987,GO:0010393,GO:0016052,GO:0016787,GO:0016798,GO:0017144,GO:0042737,GO:0043170,GO:0044237,GO:0044238,GO:0044248,GO:0045488,GO:0045490,GO:0071704,GO:1901575	3.2.1.67	ko:K01213	ko00040,ko01100,map00040,map01100	M00081	R01982,R07413	RC00049	ko00000,ko00001,ko00002,ko01000	-	-	-	Glyco_hydro_28
AWENTII_000367-T1	33178.CADATEAP00001079	0	988	COG2079@1|root,2QPZI@2759|Eukaryota,39S6I@33154|Opisthokonta,3NWTN@4751|Fungi,3QQD1@4890|Ascomycota,20BB4@147545|Eurotiomycetes,3S4UJ@5042|Eurotiales	4751|Fungi	S	2-methylcitrate dehydratase	PDH1	GO:0003674,GO:0003824,GO:0005575,GO:0005622,GO:0005623,GO:0005737,GO:0005739,GO:0005740,GO:0005741,GO:0006082,GO:0006629,GO:0006631,GO:0008150,GO:0008152,GO:0009987,GO:0016020,GO:0016829,GO:0016835,GO:0016836,GO:0016999,GO:0017144,GO:0019541,GO:0019679,GO:0019752,GO:0019867,GO:0031090,GO:0031966,GO:0031967,GO:0031968,GO:0031975,GO:0032787,GO:0043226,GO:0043227,GO:0043229,GO:0043231,GO:0043436,GO:…	4.2.1.79	ko:K01720	ko00640,map00640	-	R04424	RC01152	ko00000,ko00001,ko01000	-	-	-	MmgE_PrpD
AWENTII_000367-T2	33178.CADATEAP00001079	0	929	COG2079@1|root,2QPZI@2759|Eukaryota,39S6I@33154|Opisthokonta,3NWTN@4751|Fungi,3QQD1@4890|Ascomycota,20BB4@147545|Eurotiomycetes,3S4UJ@5042|Eurotiales	4751|Fungi	S	2-methylcitrate dehydratase	PDH1	GO:0003674,GO:0003824,GO:0005575,GO:0005622,GO:0005623,GO:0005737,GO:0005739,GO:0005740,GO:0005741,GO:0006082,GO:0006629,GO:0006631,GO:0008150,GO:0008152,GO:0009987,GO:0016020,GO:0016829,GO:0016835,GO:0016836,GO:0016999,GO:0017144,GO:0019541,GO:0019679,GO:0019752,GO:0019867,GO:0031090,GO:0031966,GO:0031967,GO:0031968,GO:0031975,GO:0032787,GO:0043226,GO:0043227,GO:0043229,GO:0043231,GO:0043436,GO:…	4.2.1.79	ko:K01720	ko00640,map00640	-	R04424	RC01152	ko00000,ko00001,ko01000	-	-	-	MmgE_PrpD
AWENTII_000368-T1	746128.CADAFUBP00009191	2.9e-252	714	COG0270@1|root,2SB19@2759|Eukaryota,3A8IC@33154|Opisthokonta,3Q4E3@4751|Fungi,3RMKM@4890|Ascomycota,20U2A@147545|Eurotiomycetes,3S7BM@5042|Eurotiales	4751|Fungi	H	Belongs to the class I-like SAM-binding methyltransferase superfamily. C5-methyltransferase family	-	-	2.1.1.37	ko:K00558	ko00270,ko01100,ko05206,map00270,map01100,map05206	M00035	R04858	RC00003,RC00332	ko00000,ko00001,ko00002,ko01000,ko02048,ko03032,ko03036	-	-	-	DNA_methylase
AWENTII_000369-T1	5061.CADANGAP00011632	0	1026	COG0034@1|root,KOG0572@2759|Eukaryota,38CJP@33154|Opisthokonta,3NUVG@4751|Fungi,3QMZW@4890|Ascomycota,20BYK@147545|Eurotiomycetes,3S734@5042|Eurotiales	4751|Fungi	F	belongs to the purine pyrimidine phosphoribosyltransferase family	ADE4	GO:0003674,GO:0003824,GO:0004044,GO:0005575,GO:0005622,GO:0005623,GO:0005737,GO:0006139,GO:0006144,GO:0006163,GO:0006164,GO:0006188,GO:0006189,GO:0006725,GO:0006753,GO:0006793,GO:0006796,GO:0006807,GO:0008150,GO:0008152,GO:0009058,GO:0009112,GO:0009113,GO:0009117,GO:0009123,GO:0009124,GO:0009126,GO:0009127,GO:0009150,GO:0009152,GO:0009156,GO:0009161,GO:0009165,GO:0009167,GO:0009168,GO:0009259,GO:…	2.4.2.14	ko:K00764	ko00230,ko00250,ko01100,ko01110,ko01130,map00230,map00250,map01100,map01110,map01130	M00048	R01072	RC00010,RC02724,RC02752	ko00000,ko00001,ko00002,ko01000,ko01002	-	-	-	GATase_6,Pribosyltran
AWENTII_000370-T1	5061.CADANGAP00011631	8.62e-205	582	COG0177@1|root,2QRUG@2759|Eukaryota,3989A@33154|Opisthokonta,3NZZC@4751|Fungi,3QR8Q@4890|Ascomycota,20B2W@147545|Eurotiomycetes,3S5AN@5042|Eurotiales	4751|Fungi	L	base excision DNA repair protein	-	-	4.2.99.18	ko:K01741	-	-	-	-	ko00000,ko01000	-	-	-	HhH-GPD
AWENTII_000371-T1	36630.CADNFIAP00004881	0	1064	COG1012@1|root,KOG2454@2759|Eukaryota,38EAK@33154|Opisthokonta,3NXCB@4751|Fungi,3QRS7@4890|Ascomycota,20B1M@147545|Eurotiomycetes,3S3PB@5042|Eurotiales	4751|Fungi	C	Belongs to the aldehyde dehydrogenase family	MSC7	GO:0000003,GO:0000280,GO:0003674,GO:0003824,GO:0004029,GO:0005575,GO:0005622,GO:0005623,GO:0005737,GO:0005783,GO:0006139,GO:0006259,GO:0006310,GO:0006725,GO:0006807,GO:0006996,GO:0007049,GO:0007127,GO:0007131,GO:0008150,GO:0008152,GO:0009987,GO:0012505,GO:0016020,GO:0016021,GO:0016043,GO:0016491,GO:0016620,GO:0016903,GO:0022402,GO:0022414,GO:0031224,GO:0034641,GO:0035825,GO:0043170,GO:0043226,GO:…	-	-	-	-	-	-	-	-	-	-	Aldedh
AWENTII_000372-T1	36630.CADNFIAP00004436	2.1e-188	540	2EZKV@1|root,2T0X6@2759|Eukaryota,3AA3Y@33154|Opisthokonta,3PFM2@4751|Fungi,3R0SK@4890|Ascomycota,20HY5@147545|Eurotiomycetes,3S8M6@5042|Eurotiales	4751|Fungi	-	-	-	-	-	-	-	-	-	-	-	-	-	-	-
AWENTII_000373-T1	5059.CADAFLAP00006237	2.43e-18	77.8	2E87C@1|root,2SEQP@2759|Eukaryota,3AA7K@33154|Opisthokonta,3P88E@4751|Fungi,3R017@4890|Ascomycota,20J8B@147545|Eurotiomycetes,3S9ZA@5042|Eurotiales	4751|Fungi	-	-	-	-	-	-	-	-	-	-	-	-	-	-	-
AWENTII_000374-T1	5059.CADAFLAP00006236	3.68e-152	437	2EZKV@1|root,2T0X6@2759|Eukaryota,3ACJQ@33154|Opisthokonta,3P9CH@4751|Fungi,3RDHK@4890|Ascomycota,20CRW@147545|Eurotiomycetes,3S52I@5042|Eurotiales	4751|Fungi	-	-	-	-	-	-	-	-	-	-	-	-	-	-	-
AWENTII_000375-T1	69781.S7ZE45	6.53e-102	297	KOG3366@1|root,KOG3366@2759|Eukaryota,39YEZ@33154|Opisthokonta,3P34B@4751|Fungi,3QJTA@4890|Ascomycota,20D13@147545|Eurotiomycetes,3S6QM@5042|Eurotiales	4751|Fungi	C	Mitochondrial membrane ATP synthase (F(1)F(0) ATP synthase or Complex V) produces ATP from ADP in the presence of a proton gradient across the membrane which is generated by electron transport complexes of the respiratory chain. F-type ATPases consist of two structural domains, F(1) - containing the extramembraneous catalytic core, and F(0) - containing the membrane proton channel, linked togethe…	ATP7	GO:0000274,GO:0000276,GO:0003674,GO:0005198,GO:0005575,GO:0005622,GO:0005623,GO:0005737,GO:0005739,GO:0005740,GO:0005743,GO:0005753,GO:0006091,GO:0006119,GO:0006139,GO:0006163,GO:0006164,GO:0006725,GO:0006753,GO:0006754,GO:0006793,GO:0006796,GO:0006807,GO:0006810,GO:0006811,GO:0006812,GO:0006839,GO:0008150,GO:0008152,GO:0009058,GO:0009117,GO:0009123,GO:0009124,GO:0009126,GO:0009127,GO:0009141,GO:…	-	ko:K02138	ko00190,ko01100,ko04714,ko05010,ko05012,ko05016,map00190,map01100,map04714,map05010,map05012,map05016	M00158	-	-	ko00000,ko00001,ko00002	3.A.2.1	-	-	Mt_ATP-synt_D
AWENTII_000376-T1	5061.CADANGAP00011626	7.11e-100	294	COG1308@1|root,KOG2239@2759|Eukaryota,39C57@33154|Opisthokonta,3NYAS@4751|Fungi,3QJCZ@4890|Ascomycota,20CVK@147545|Eurotiomycetes,3S6R8@5042|Eurotiales	4751|Fungi	U	Component of the nascent polypeptide-associated complex (NAC), a dynamic component of the ribosomal exit tunnel, protecting the emerging polypeptides from interaction with other cytoplasmic proteins to ensure appropriate nascent protein targeting. The NAC complex also promotes mitochondrial protein import by enhancing productive ribosome interactions with the outer mitochondrial membrane and bloc…	EGD2	GO:0003674,GO:0005488,GO:0005515,GO:0005543,GO:0005575,GO:0005622,GO:0005623,GO:0005737,GO:0005840,GO:0005844,GO:0005854,GO:0006457,GO:0006458,GO:0006605,GO:0006612,GO:0006620,GO:0006810,GO:0006886,GO:0008104,GO:0008150,GO:0008289,GO:0009986,GO:0009987,GO:0015031,GO:0015833,GO:0032266,GO:0032991,GO:0033036,GO:0033365,GO:0034613,GO:0035091,GO:0042788,GO:0042886,GO:0043167,GO:0043168,GO:0043226,GO:…	-	ko:K03626	-	-	-	-	ko00000	-	-	-	NAC
AWENTII_000377-T1	33178.CADATEAP00000440	3.98e-86	255	COG2163@1|root,KOG3421@2759|Eukaryota,3A5KJ@33154|Opisthokonta,3P4QE@4751|Fungi,3RJPX@4890|Ascomycota,20GRC@147545|Eurotiomycetes,3S8GA@5042|Eurotiales	4751|Fungi	J	ribosomal protein L14	-	-	-	ko:K02875	ko03010,map03010	M00177,M00179	-	-	br01610,ko00000,ko00001,ko00002,ko03011	-	-	-	KOW,Ribosomal_L14e
AWENTII_000378-T1	5061.CADANGAP00011624	5.59e-232	641	COG5197@1|root,KOG3094@2759|Eukaryota,38DN5@33154|Opisthokonta,3NX76@4751|Fungi,3QQQ1@4890|Ascomycota,20B84@147545|Eurotiomycetes,3S7KG@5042|Eurotiales	4751|Fungi	S	ER to Golgi transport protein Yif1	hrf1	GO:0000139,GO:0005575,GO:0005622,GO:0005623,GO:0005737,GO:0005783,GO:0005789,GO:0005793,GO:0005794,GO:0005798,GO:0006810,GO:0006886,GO:0006888,GO:0008104,GO:0008150,GO:0012505,GO:0015031,GO:0015833,GO:0016020,GO:0016021,GO:0016192,GO:0030134,GO:0030135,GO:0030173,GO:0031090,GO:0031224,GO:0031228,GO:0031300,GO:0031301,GO:0031410,GO:0031982,GO:0031984,GO:0033036,GO:0034613,GO:0042175,GO:0042886,GO:…	-	ko:K20362	-	-	-	-	ko00000,ko04131	-	-	-	YIF1
AWENTII_000379-T1	5059.CADAFLAP00006231	0	1082	COG0552@1|root,KOG0781@2759|Eukaryota,38EXV@33154|Opisthokonta,3NWSW@4751|Fungi,3QJPQ@4890|Ascomycota,20C47@147545|Eurotiomycetes,3S616@5042|Eurotiales	4751|Fungi	U	Signal sequence receptor alpha subunit	SRP101	GO:0000166,GO:0001882,GO:0001883,GO:0003674,GO:0003824,GO:0003924,GO:0005047,GO:0005488,GO:0005525,GO:0005575,GO:0005622,GO:0005623,GO:0005737,GO:0005783,GO:0005785,GO:0005789,GO:0005791,GO:0006605,GO:0006612,GO:0006613,GO:0006614,GO:0006810,GO:0006886,GO:0008104,GO:0008150,GO:0012505,GO:0015031,GO:0015833,GO:0016020,GO:0016462,GO:0016787,GO:0016817,GO:0016818,GO:0017076,GO:0017111,GO:0019001,GO:…	-	ko:K13431,ko:K21989	ko03060,map03060	-	-	-	ko00000,ko00001,ko02000,ko02044	3.A.5.8	-	-	SRP-alpha_N,SRP54,SRP54_N,SRX
AWENTII_000380-T1	5061.CADANGAP00011622	1.71e-303	842	KOG2615@1|root,KOG2615@2759|Eukaryota,38FGP@33154|Opisthokonta,3Q310@4751|Fungi,3RK2U@4890|Ascomycota,20TGX@147545|Eurotiomycetes,3S5SW@5042|Eurotiales	4751|Fungi	S	MFS transporter	-	-	-	-	-	-	-	-	-	-	-	-	MFS_1,Sugar_tr
AWENTII_000381-T1	1108849.XP_002569199.1	2.12e-109	325	2F1P8@1|root,2T2NG@2759|Eukaryota,3AS07@33154|Opisthokonta,3PH3B@4751|Fungi,3R5WN@4890|Ascomycota,20JEU@147545|Eurotiomycetes	4751|Fungi	-	-	-	-	-	-	-	-	-	-	-	-	-	-	-
AWENTII_000382-T1	1108849.XP_002567740.1	1.04e-155	469	2EFD5@1|root,2SKK7@2759|Eukaryota,38D2Z@33154|Opisthokonta,3P1BS@4751|Fungi,3QPAR@4890|Ascomycota,20AY9@147545|Eurotiomycetes,3SBR0@5042|Eurotiales	4751|Fungi	K	C6 zinc finger domain-containing protein	-	-	-	-	-	-	-	-	-	-	-	-	Fungal_trans,Zn_clus
AWENTII_000383-T1	33178.CADATEAP00003430	0	991	COG0457@1|root,KOG1840@2759|Eukaryota,39K19@33154|Opisthokonta,3Q4E1@4751|Fungi,3RMKJ@4890|Ascomycota,20U27@147545|Eurotiomycetes,3SE1F@5042|Eurotiales	4751|Fungi	Z	Tetratricopeptide repeat	-	-	-	-	-	-	-	-	-	-	-	-	TPR_12
AWENTII_000384-T1	746128.CADAFUBP00009176	0	1281	COG0753@1|root,KOG0047@2759|Eukaryota,38BMC@33154|Opisthokonta,3NUEX@4751|Fungi,3QJPH@4890|Ascomycota,20DJ5@147545|Eurotiomycetes,3S56Z@5042|Eurotiales	4751|Fungi	Q	Occurs in almost all aerobically respiring organisms and serves to protect cells from the toxic effects of hydrogen peroxide	cat1	GO:0000003,GO:0000302,GO:0003674,GO:0003824,GO:0004096,GO:0004601,GO:0005488,GO:0005575,GO:0005618,GO:0005619,GO:0005622,GO:0005623,GO:0005737,GO:0005829,GO:0006873,GO:0006875,GO:0006879,GO:0006950,GO:0006979,GO:0007154,GO:0008150,GO:0008152,GO:0009056,GO:0009266,GO:0009267,GO:0009277,GO:0009408,GO:0009605,GO:0009628,GO:0009636,GO:0009987,GO:0009991,GO:0010035,GO:0010106,GO:0016209,GO:0016491,GO:…	1.11.1.6	ko:K03781	ko00380,ko00630,ko01110,ko01130,ko01200,ko04011,ko04016,ko04068,ko04146,ko04211,ko04212,ko04213,ko05014,map00380,map00630,map01110,map01130,map01200,map04011,map04016,map04068,map04146,map04211,map04212,map04213,map05014	M00532	R00009,R00602,R02670	RC00034,RC00767,RC02141,RC02755	ko00000,ko00001,ko00002,ko01000	-	-	-	Catalase,Catalase-rel,DJ-1_PfpI
AWENTII_000385-T1	746128.CADAFUBP00009175	1.44e-251	747	2D0UU@1|root,2SFK0@2759|Eukaryota,39K1A@33154|Opisthokonta,3Q4E2@4751|Fungi,3RMKK@4890|Ascomycota,20U29@147545|Eurotiomycetes,3S4JS@5042|Eurotiales	4751|Fungi	S	F-box domain protein	-	-	-	-	-	-	-	-	-	-	-	-	-
AWENTII_000386-T1	746128.CADAFUBP00009174	9.49e-91	270	KOG1944@1|root,KOG1944@2759|Eukaryota,3A55I@33154|Opisthokonta,3P40J@4751|Fungi,3QWHW@4890|Ascomycota,20IN7@147545|Eurotiomycetes,3S8ZI@5042|Eurotiales	4751|Fungi	S	Belongs to the peroxisomal membrane protein PXMP2 4 family	-	-	-	-	-	-	-	-	-	-	-	-	Mpv17_PMP22
AWENTII_000387-T1	746128.CADAFUBP00009173	5.26e-08	57	COG4638@1|root,2QQJW@2759|Eukaryota,38HI6@33154|Opisthokonta,3P0AJ@4751|Fungi,3QUK9@4890|Ascomycota,20GF5@147545|Eurotiomycetes,3S93G@5042|Eurotiales	4751|Fungi	P	Iron-sulfur cluster-binding protein	-	-	-	-	-	-	-	-	-	-	-	-	Rieske,Ring_hydroxyl_A
AWENTII_000388-T1	40384.G7XUF3	5.92e-29	111	2BCAV@1|root,2S0ZS@2759|Eukaryota,3A1R1@33154|Opisthokonta,3P3GI@4751|Fungi,3QV16@4890|Ascomycota,20CJ2@147545|Eurotiomycetes,3S5WU@5042|Eurotiales	4751|Fungi	S	Ring hydroxylating alpha subunit (catalytic domain)	-	-	-	-	-	-	-	-	-	-	-	-	Ring_hydroxyl_A
AWENTII_000389-T1	33178.CADATEAP00002346	0	1345	COG5210@1|root,KOG2197@2759|Eukaryota,38DX3@33154|Opisthokonta,3NW9F@4751|Fungi,3QKJM@4890|Ascomycota,20AUN@147545|Eurotiomycetes,3S70I@5042|Eurotiales	4751|Fungi	T	GTPase activating protein (Gyp7)	GYP7	GO:0003674,GO:0005096,GO:0005488,GO:0005515,GO:0005575,GO:0005622,GO:0005623,GO:0005737,GO:0005829,GO:0006810,GO:0006886,GO:0008047,GO:0008104,GO:0008150,GO:0012505,GO:0015031,GO:0015833,GO:0016192,GO:0017016,GO:0017137,GO:0019899,GO:0030234,GO:0030695,GO:0031267,GO:0031338,GO:0032879,GO:0032889,GO:0033036,GO:0033043,GO:0034613,GO:0042886,GO:0043085,GO:0043087,GO:0043547,GO:0044088,GO:0044093,GO:…	-	ko:K20168	ko04137,map04137	-	-	-	ko00000,ko00001,ko04131	-	-	-	DUF3548,RabGAP-TBC
AWENTII_000390-T1	5057.CADACLAP00009002	0	1025	2D3X1@1|root,2S51C@2759|Eukaryota,39TPK@33154|Opisthokonta,3NXMM@4751|Fungi,3QQ3T@4890|Ascomycota,20D85@147545|Eurotiomycetes,3S4FV@5042|Eurotiales	4751|Fungi	S	GAS2 domain protein	-	-	-	-	-	-	-	-	-	-	-	-	GAS2
AWENTII_000391-T1	78579.XP_003659114.1	2.04e-08	56.6	COG5026@1|root,KOG1369@2759|Eukaryota,38DFC@33154|Opisthokonta,3NW32@4751|Fungi,3QNBF@4890|Ascomycota,213JN@147550|Sordariomycetes,3U5DC@5139|Sordariales,3HBWY@35718|Chaetomiaceae	4751|Fungi	G	Belongs to the hexokinase family	hxk1	GO:0000166,GO:0001302,GO:0001678,GO:0003674,GO:0003824,GO:0004340,GO:0004396,GO:0005488,GO:0005524,GO:0005575,GO:0005622,GO:0005623,GO:0005634,GO:0005737,GO:0005739,GO:0005829,GO:0005975,GO:0005996,GO:0006000,GO:0006002,GO:0006006,GO:0006007,GO:0006013,GO:0006081,GO:0006082,GO:0006090,GO:0006091,GO:0006096,GO:0006098,GO:0006139,GO:0006163,GO:0006164,GO:0006165,GO:0006355,GO:0006725,GO:0006732,GO:…	2.7.1.1	ko:K00844	ko00010,ko00051,ko00052,ko00500,ko00520,ko00521,ko00524,ko01100,ko01110,ko01120,ko01130,ko01200,ko04066,ko04910,ko04930,ko04973,ko05230,map00010,map00051,map00052,map00500,map00520,map00521,map00524,map01100,map01110,map01120,map01130,map01200,map04066,map04910,map04930,map04973,map05230	M00001,M00549	R00299,R00760,R00867,R01326,R01600,R01786,R01961,R03920	RC00002,RC00017	ko00000,ko00001,ko00002,ko01000,ko04131	-	-	iMM904.YFR053C,iND750.YFR053C	Hexokinase_1,Hexokinase_2
AWENTII_000393-T1	36630.CADNFIAP00004773	2.15e-115	344	COG5026@1|root,KOG1369@2759|Eukaryota,38DFC@33154|Opisthokonta,3NW32@4751|Fungi,3QNBF@4890|Ascomycota,20KSP@147545|Eurotiomycetes,3SBBS@5042|Eurotiales	4751|Fungi	G	Belongs to the hexokinase family	HXK2	GO:0000166,GO:0001302,GO:0001678,GO:0003674,GO:0003824,GO:0004340,GO:0004396,GO:0005488,GO:0005524,GO:0005575,GO:0005622,GO:0005623,GO:0005634,GO:0005737,GO:0005739,GO:0005829,GO:0005975,GO:0005996,GO:0006000,GO:0006002,GO:0006006,GO:0006007,GO:0006013,GO:0006081,GO:0006082,GO:0006090,GO:0006091,GO:0006096,GO:0006098,GO:0006139,GO:0006163,GO:0006164,GO:0006165,GO:0006355,GO:0006725,GO:0006732,GO:…	2.7.1.1	ko:K00844	ko00010,ko00051,ko00052,ko00500,ko00520,ko00521,ko00524,ko01100,ko01110,ko01120,ko01130,ko01200,ko04066,ko04910,ko04930,ko04973,ko05230,map00010,map00051,map00052,map00500,map00520,map00521,map00524,map01100,map01110,map01120,map01130,map01200,map04066,map04910,map04930,map04973,map05230	M00001,M00549	R00299,R00760,R00867,R01326,R01600,R01786,R01961,R03920	RC00002,RC00017	ko00000,ko00001,ko00002,ko01000,ko04131	-	-	iMM904.YFR053C,iND750.YFR053C	Hexokinase_1,Hexokinase_2
AWENTII_000394-T1	5057.CADACLAP00008757	1.48e-183	518	KOG3999@1|root,KOG3999@2759|Eukaryota,39815@33154|Opisthokonta,3NXPT@4751|Fungi,3QQW0@4890|Ascomycota,20BUZ@147545|Eurotiomycetes,3SAMA@5042|Eurotiales	4751|Fungi	DL	Cell cycle checkpoint protein (Hus1)	hus1	GO:0000003,GO:0000075,GO:0000076,GO:0000077,GO:0000228,GO:0000278,GO:0000723,GO:0000724,GO:0000725,GO:0000785,GO:0000792,GO:0000793,GO:0000794,GO:0005575,GO:0005622,GO:0005623,GO:0005634,GO:0005694,GO:0006139,GO:0006259,GO:0006281,GO:0006289,GO:0006302,GO:0006310,GO:0006725,GO:0006807,GO:0006950,GO:0006974,GO:0006996,GO:0007049,GO:0007093,GO:0007346,GO:0008150,GO:0008152,GO:0009987,GO:0010389,GO:…	-	ko:K10903	ko04218,map04218	-	-	-	ko00000,ko00001,ko03400	-	-	-	Hus1
AWENTII_000396-T1	5057.CADACLAP00009100	0	1529	KOG1913@1|root,KOG1913@2759|Eukaryota,38G5T@33154|Opisthokonta,3NVMY@4751|Fungi,3QPXG@4890|Ascomycota,20DAI@147545|Eurotiomycetes,3S374@5042|Eurotiales	4751|Fungi	U	Involved in the initiation of assembly of the COPII coat required for the formation of transport vesicles from the endoplasmic reticulum (ER) and the selection of cargo molecules. Also involved in autophagy	SEC16	GO:0003674,GO:0005488,GO:0005515,GO:0005575,GO:0005622,GO:0005623,GO:0005737,GO:0005783,GO:0005789,GO:0005798,GO:0006810,GO:0006886,GO:0006888,GO:0006900,GO:0006901,GO:0006903,GO:0006914,GO:0006996,GO:0008104,GO:0008150,GO:0008152,GO:0009056,GO:0009987,GO:0012505,GO:0012506,GO:0012507,GO:0015031,GO:0015833,GO:0016020,GO:0016043,GO:0016050,GO:0016192,GO:0016236,GO:0022607,GO:0030117,GO:0030120,GO:…	-	ko:K20353	-	-	-	-	ko00000,ko04131	-	-	-	Sec16,Sec16_C,Sec16_N
AWENTII_000397-T1	40384.G7XUF8	0	1981	KOG0210@1|root,KOG0210@2759|Eukaryota,38BSN@33154|Opisthokonta,3NU8S@4751|Fungi,3QM3S@4890|Ascomycota,20EVF@147545|Eurotiomycetes,3S3UD@5042|Eurotiales	4751|Fungi	P	Belongs to the cation transport ATPase (P-type) (TC 3.A.3) family. Type IV subfamily	NEO1	GO:0000139,GO:0003674,GO:0003824,GO:0004012,GO:0005215,GO:0005319,GO:0005548,GO:0005575,GO:0005622,GO:0005623,GO:0005737,GO:0005768,GO:0005794,GO:0005802,GO:0005886,GO:0006810,GO:0006811,GO:0006820,GO:0006869,GO:0006890,GO:0006897,GO:0006996,GO:0007033,GO:0008150,GO:0009987,GO:0010876,GO:0012505,GO:0015075,GO:0015399,GO:0015405,GO:0015662,GO:0015711,GO:0015748,GO:0015914,GO:0016020,GO:0016021,GO:…	3.6.3.1	ko:K01530	-	-	-	-	ko00000,ko01000	-	-	-	Cation_ATPase,E1-E2_ATPase,Hydrolase,PhoLip_ATPase_C,PhoLip_ATPase_N
AWENTII_000398-T1	33178.CADATEAP00002120	0	895	KOG0254@1|root,KOG0254@2759|Eukaryota,39VAW@33154|Opisthokonta,3NX46@4751|Fungi,3QK63@4890|Ascomycota,20EZ5@147545|Eurotiomycetes,3S5N5@5042|Eurotiales	4751|Fungi	P	Belongs to the major facilitator superfamily. Sugar transporter (TC 2.A.1.1) family	-	-	-	-	-	-	-	-	-	-	-	-	Sugar_tr
AWENTII_000399-T1	5062.CADAORAP00010297	2.2e-97	291	2CUKP@1|root,2S4EA@2759|Eukaryota,39Z30@33154|Opisthokonta,3P1BU@4751|Fungi,3QRAH@4890|Ascomycota,20HNT@147545|Eurotiomycetes,3S94B@5042|Eurotiales	4751|Fungi	S	Sec1-binding region of Mso1	-	-	-	-	-	-	-	-	-	-	-	-	Mso1_Sec1_bdg
AWENTII_000400-T1	69781.S8ARE9	2.82e-134	391	COG5129@1|root,KOG3064@2759|Eukaryota,38DJW@33154|Opisthokonta,3NVUZ@4751|Fungi,3QMSY@4890|Ascomycota,20BHH@147545|Eurotiomycetes,3S42Y@5042|Eurotiales	4751|Fungi	A	Belongs to the MAK16 family	mak16	GO:0000460,GO:0000463,GO:0000466,GO:0000470,GO:0005575,GO:0005622,GO:0005623,GO:0005634,GO:0005730,GO:0006139,GO:0006364,GO:0006396,GO:0006725,GO:0006807,GO:0008150,GO:0008152,GO:0009987,GO:0010467,GO:0016070,GO:0016072,GO:0022613,GO:0030684,GO:0030687,GO:0031974,GO:0031981,GO:0032991,GO:0034470,GO:0034641,GO:0034660,GO:0042254,GO:0042273,GO:0043170,GO:0043226,GO:0043227,GO:0043228,GO:0043229,GO:…	-	ko:K14831	-	-	-	-	ko00000,ko03009	-	-	-	Mak16,Ribosomal_L28e
AWENTII_000401-T1	36630.CADNFIAP00004779	0	1536	KOG3680@1|root,KOG3680@2759|Eukaryota,38CWD@33154|Opisthokonta,3NW4G@4751|Fungi,3QNEI@4890|Ascomycota,20F0Z@147545|Eurotiomycetes,3S4FC@5042|Eurotiales	4751|Fungi	I	Pheromone-dependent cell cycle arrest protein Far11	FAR11	GO:0000075,GO:0000077,GO:0000138,GO:0000278,GO:0000320,GO:0000321,GO:0000749,GO:0000754,GO:0000910,GO:0005575,GO:0005622,GO:0005623,GO:0005634,GO:0005635,GO:0005737,GO:0005783,GO:0005794,GO:0005795,GO:0005815,GO:0005816,GO:0005829,GO:0005856,GO:0006950,GO:0006974,GO:0007049,GO:0007088,GO:0007093,GO:0007096,GO:0007346,GO:0008104,GO:0008150,GO:0009893,GO:0009894,GO:0009896,GO:0009966,GO:0009968,GO:…	-	-	-	-	-	-	-	-	-	-	DUF3402,N1221
AWENTII_000402-T1	5061.CADANGAP00011603	1.78e-122	354	COG0671@1|root,KOG3146@2759|Eukaryota,39RYE@33154|Opisthokonta,3NXJI@4751|Fungi,3QQHB@4890|Ascomycota,20F0Y@147545|Eurotiomycetes,3S6GC@5042|Eurotiales	4751|Fungi	I	PAP2 domain protein	-	GO:0003674,GO:0003824,GO:0005575,GO:0005622,GO:0005623,GO:0005737,GO:0005783,GO:0005789,GO:0006464,GO:0006486,GO:0006487,GO:0006629,GO:0006807,GO:0008150,GO:0008152,GO:0008610,GO:0009058,GO:0009059,GO:0009100,GO:0009101,GO:0009987,GO:0012505,GO:0016020,GO:0016021,GO:0016462,GO:0016787,GO:0016817,GO:0016818,GO:0019538,GO:0030176,GO:0031224,GO:0031227,GO:0031984,GO:0034645,GO:0036211,GO:0042175,GO:…	3.6.1.43	ko:K07252	ko00510,map00510	-	R01004	RC00002	ko00000,ko00001,ko01000	-	-	-	PAP2
AWENTII_000403-T1	5062.CADAORAP00010294	2.52e-312	872	KOG1814@1|root,KOG1814@2759|Eukaryota,38D5P@33154|Opisthokonta,3NY15@4751|Fungi,3QJKH@4890|Ascomycota,20BYM@147545|Eurotiomycetes,3S6ZT@5042|Eurotiales	4751|Fungi	O	RING finger protein	-	GO:0000151,GO:0000209,GO:0003674,GO:0003824,GO:0004842,GO:0005488,GO:0005515,GO:0005575,GO:0005622,GO:0005623,GO:0005737,GO:0006417,GO:0006449,GO:0006464,GO:0006807,GO:0008150,GO:0008152,GO:0008270,GO:0009889,GO:0009893,GO:0009894,GO:0009896,GO:0009987,GO:0010468,GO:0010556,GO:0010604,GO:0010608,GO:0016567,GO:0016740,GO:0019222,GO:0019538,GO:0019787,GO:0019899,GO:0030162,GO:0031323,GO:0031325,GO:…	2.3.2.31	ko:K11971	-	-	-	-	ko00000,ko01000,ko04121	-	-	-	IBR,RWD
AWENTII_000404-T1	33178.CADATEAP00001902	1.7e-314	887	2CSIA@1|root,2S49J@2759|Eukaryota,3A1IF@33154|Opisthokonta,3P3NV@4751|Fungi,3QU0B@4890|Ascomycota,20B47@147545|Eurotiomycetes,3S3JY@5042|Eurotiales	4751|Fungi	S	CRT10	-	-	-	-	-	-	-	-	-	-	-	-	CRT10
AWENTII_000405-T1	28564.XP_002479719.1	8.65e-58	193	KOG4520@1|root,KOG4520@2759|Eukaryota,38HYJ@33154|Opisthokonta,3P3ZP@4751|Fungi,3RJY9@4890|Ascomycota,20HJU@147545|Eurotiomycetes,3SFJU@5042|Eurotiales	4751|Fungi	S	Kinase phosphorylation protein	-	-	-	-	-	-	-	-	-	-	-	-	MMtag
AWENTII_000406-T1	5059.CADAFLAP00006207	0	1376	KOG2161@1|root,KOG2161@2759|Eukaryota,38CWF@33154|Opisthokonta,3NVNE@4751|Fungi,3QN3K@4890|Ascomycota,20AQY@147545|Eurotiomycetes,3S88T@5042|Eurotiales	4751|Fungi	G	mannosyl-oligosaccharide glucosidase	CWH41	GO:0000271,GO:0000322,GO:0000323,GO:0000324,GO:0003674,GO:0003824,GO:0004553,GO:0004573,GO:0005575,GO:0005622,GO:0005623,GO:0005737,GO:0005773,GO:0005783,GO:0005789,GO:0005975,GO:0005976,GO:0006073,GO:0006464,GO:0006486,GO:0006487,GO:0006807,GO:0008150,GO:0008152,GO:0009058,GO:0009059,GO:0009100,GO:0009101,GO:0009250,GO:0009272,GO:0009987,GO:0010383,GO:0012505,GO:0015926,GO:0016020,GO:0016051,GO:…	3.2.1.106	ko:K01228	ko00510,ko01100,ko04141,map00510,map01100,map04141	M00073	R05979	-	ko00000,ko00001,ko00002,ko01000,ko04147	-	-	-	Glyco_hydro_63,Glyco_hydro_63N
AWENTII_000407-T1	5059.CADAFLAP00006206	6.88e-249	691	COG0665@1|root,KOG2852@2759|Eukaryota,38D0X@33154|Opisthokonta,3NU73@4751|Fungi,3QMR2@4890|Ascomycota,20BMZ@147545|Eurotiomycetes,3S6E7@5042|Eurotiales	4751|Fungi	E	Oxidoreductase	-	GO:0000003,GO:0003674,GO:0003824,GO:0005575,GO:0005622,GO:0005623,GO:0005737,GO:0005739,GO:0005768,GO:0005770,GO:0006810,GO:0007049,GO:0008150,GO:0008152,GO:0009987,GO:0012505,GO:0016192,GO:0016197,GO:0016482,GO:0016491,GO:0022414,GO:0031410,GO:0031982,GO:0042147,GO:0043226,GO:0043227,GO:0043229,GO:0043231,GO:0044424,GO:0044444,GO:0044464,GO:0046907,GO:0051179,GO:0051234,GO:0051321,GO:0051641,GO:…	-	-	-	-	-	-	-	-	-	-	DAO
AWENTII_000408-T1	746128.CADAFUBP00009149	6.76e-46	160	KOG3263@1|root,KOG3263@2759|Eukaryota,3A8FS@33154|Opisthokonta,3P6QQ@4751|Fungi,3QX8H@4890|Ascomycota,20HBY@147545|Eurotiomycetes,3S95Z@5042|Eurotiales	4751|Fungi	S	Protein of unknown function (DUF1777)	-	GO:0000375,GO:0000377,GO:0000398,GO:0003674,GO:0003676,GO:0003723,GO:0005488,GO:0005575,GO:0005622,GO:0005623,GO:0005634,GO:0005681,GO:0006139,GO:0006396,GO:0006397,GO:0006725,GO:0006807,GO:0008150,GO:0008152,GO:0008380,GO:0009987,GO:0010467,GO:0016070,GO:0016071,GO:0030532,GO:0032991,GO:0034641,GO:0043170,GO:0043226,GO:0043227,GO:0043229,GO:0043231,GO:0044237,GO:0044238,GO:0044422,GO:0044424,GO:…	-	ko:K12846	ko03040,map03040	M00354	-	-	ko00000,ko00001,ko00002,ko03041	-	-	-	DUF1777
AWENTII_000410-T1	5061.CADANGAP00011596	7.61e-194	544	2CFA5@1|root,2QQIZ@2759|Eukaryota,39UG3@33154|Opisthokonta,3NXMC@4751|Fungi,3QJEG@4890|Ascomycota,20D12@147545|Eurotiomycetes,3S81W@5042|Eurotiales	4751|Fungi	S	Killer toxin sensitivity protein (Iki1)	-	GO:0002097,GO:0002098,GO:0005575,GO:0005622,GO:0005623,GO:0005634,GO:0005737,GO:0006139,GO:0006396,GO:0006399,GO:0006400,GO:0006725,GO:0006807,GO:0008033,GO:0008150,GO:0008152,GO:0009451,GO:0009987,GO:0010467,GO:0016070,GO:0032991,GO:0033588,GO:0034470,GO:0034641,GO:0034660,GO:0043170,GO:0043226,GO:0043227,GO:0043229,GO:0043231,GO:0043412,GO:0044237,GO:0044238,GO:0044424,GO:0044464,GO:0046483,GO:…	-	ko:K11376	-	-	-	-	ko00000,ko03016,ko03036	-	-	-	Elong_Iki1
AWENTII_000411-T1	5061.CADANGAP00011595	4.26e-139	394	COG5143@1|root,KOG0862@2759|Eukaryota,38HIM@33154|Opisthokonta,3NUVF@4751|Fungi,3QPZI@4890|Ascomycota,20C33@147545|Eurotiomycetes,3S4K6@5042|Eurotiales	4751|Fungi	U	Belongs to the synaptobrevin family	SEC22	GO:0000149,GO:0003674,GO:0005484,GO:0005488,GO:0005515,GO:0005575,GO:0005622,GO:0005623,GO:0005737,GO:0005783,GO:0005789,GO:0005794,GO:0005798,GO:0006810,GO:0006886,GO:0006888,GO:0006890,GO:0006906,GO:0006996,GO:0008104,GO:0008150,GO:0009987,GO:0012505,GO:0012506,GO:0012507,GO:0015031,GO:0015833,GO:0016020,GO:0016021,GO:0016043,GO:0016050,GO:0016192,GO:0030133,GO:0030134,GO:0030135,GO:0030658,GO:…	-	ko:K08517	ko04130,ko04145,ko05134,map04130,map04145,map05134	-	-	-	ko00000,ko00001,ko04131	-	-	-	Longin,Synaptobrevin
AWENTII_000412-T1	746128.CADAFUBP00009152	6.08e-121	369	2E191@1|root,2S8M1@2759|Eukaryota,3A7J7@33154|Opisthokonta,3P78I@4751|Fungi,3RJDB@4890|Ascomycota,20T2X@147545|Eurotiomycetes,3S2WD@5042|Eurotiales	4751|Fungi	S	Asx homology domain	-	-	-	-	-	-	-	-	-	-	-	-	ASXH
AWENTII_000413-T1	36630.CADNFIAP00005251	3.56e-160	458	COG1028@1|root,KOG1205@2759|Eukaryota,39SF0@33154|Opisthokonta,3NTX2@4751|Fungi,3QNMY@4890|Ascomycota,20EU2@147545|Eurotiomycetes,3S6VJ@5042|Eurotiales	4751|Fungi	Q	short chain dehydrogenase reductase family protein	-	-	-	-	-	-	-	-	-	-	-	-	adh_short
AWENTII_000414-T1	40384.G7XUH4	0	1060	KOG2489@1|root,KOG2489@2759|Eukaryota,38BC2@33154|Opisthokonta,3NVEB@4751|Fungi,3QN2N@4890|Ascomycota,20B7A@147545|Eurotiomycetes,3S3D1@5042|Eurotiales	4751|Fungi	S	CLPTM1 domain protein	-	-	-	-	-	-	-	-	-	-	-	-	CLPTM1
AWENTII_000415-T1	36630.CADNFIAP00004233	0	992	2CN6X@1|root,2QU9H@2759|Eukaryota,39TER@33154|Opisthokonta,3NZBZ@4751|Fungi,3QQIQ@4890|Ascomycota,20FMH@147545|Eurotiomycetes,3S80T@5042|Eurotiales	4751|Fungi	S	Mis6 domain protein	-	GO:0000070,GO:0000184,GO:0000228,GO:0000278,GO:0000280,GO:0000381,GO:0000775,GO:0000776,GO:0000777,GO:0000778,GO:0000779,GO:0000780,GO:0000793,GO:0000794,GO:0000819,GO:0000939,GO:0000941,GO:0000956,GO:0003674,GO:0003676,GO:0003723,GO:0003729,GO:0005488,GO:0005575,GO:0005622,GO:0005623,GO:0005634,GO:0005694,GO:0006139,GO:0006325,GO:0006401,GO:0006402,GO:0006725,GO:0006807,GO:0006996,GO:0007049,GO:…	-	ko:K11501	-	-	-	-	ko00000,ko03036	-	-	-	CENP-I
AWENTII_000416-T1	5057.CADACLAP00009012	1.86e-146	418	COG0217@1|root,KOG2972@2759|Eukaryota,39TM7@33154|Opisthokonta,3NWNA@4751|Fungi,3QSUV@4890|Ascomycota,20EHG@147545|Eurotiomycetes,3S701@5042|Eurotiales	4751|Fungi	K	DUF28 domain protein	-	GO:0005575,GO:0005622,GO:0005623,GO:0005737,GO:0005739,GO:0006417,GO:0008150,GO:0009889,GO:0009891,GO:0009893,GO:0010468,GO:0010556,GO:0010557,GO:0010604,GO:0010608,GO:0010628,GO:0019222,GO:0031323,GO:0031325,GO:0031326,GO:0031328,GO:0032268,GO:0032270,GO:0034248,GO:0034250,GO:0043226,GO:0043227,GO:0043229,GO:0043231,GO:0044424,GO:0044444,GO:0044464,GO:0045727,GO:0048518,GO:0048522,GO:0050789,GO:…	-	-	-	-	-	-	-	-	-	-	Transcrip_reg
AWENTII_000417-T1	40384.G7XUH7	0	3264	KOG1822@1|root,KOG1822@2759|Eukaryota,38CYV@33154|Opisthokonta,3NU4V@4751|Fungi,3QPBK@4890|Ascomycota,20FQW@147545|Eurotiomycetes,3S6XD@5042|Eurotiales	4751|Fungi	S	HEAT repeat protein	-	GO:0005575,GO:0005622,GO:0005623,GO:0005634,GO:0005737,GO:0006810,GO:0006886,GO:0006897,GO:0008104,GO:0008150,GO:0015031,GO:0015833,GO:0016192,GO:0016197,GO:0016482,GO:0030139,GO:0031410,GO:0031982,GO:0033036,GO:0034613,GO:0042147,GO:0042886,GO:0043226,GO:0043227,GO:0043229,GO:0043231,GO:0044424,GO:0044444,GO:0044464,GO:0045184,GO:0046907,GO:0051179,GO:0051234,GO:0051641,GO:0051649,GO:0070727,GO:…	-	-	-	-	-	-	-	-	-	-	-
AWENTII_000418-T1	5061.CADANGAP00011273	2.2e-94	283	2ECYW@1|root,2SIQI@2759|Eukaryota,3A1GD@33154|Opisthokonta,3P2GI@4751|Fungi,3QUJX@4890|Ascomycota,20GWG@147545|Eurotiomycetes,3S4XH@5042|Eurotiales	4751|Fungi	-	-	-	-	-	-	-	-	-	-	-	-	-	-	-
AWENTII_000419-T1	5057.CADACLAP00008750	3.48e-158	461	2E0P0@1|root,2S831@2759|Eukaryota,39U05@33154|Opisthokonta,3NY64@4751|Fungi,3QQVF@4890|Ascomycota,20EWV@147545|Eurotiomycetes,3S3M2@5042|Eurotiales	4751|Fungi	S	Protein of unknown function (DUF1640)	-	GO:0006810,GO:0006811,GO:0006812,GO:0006816,GO:0006839,GO:0006851,GO:0008150,GO:0030001,GO:0034220,GO:0036444,GO:0051179,GO:0051234,GO:0055085,GO:0060401,GO:0070509,GO:0070588,GO:0070838,GO:0072511,GO:0098655,GO:0098660,GO:0098662,GO:1990542	-	-	-	-	-	-	-	-	-	-	DUF1640
AWENTII_000419-T2	5057.CADACLAP00008750	3.71e-138	408	2E0P0@1|root,2S831@2759|Eukaryota,39U05@33154|Opisthokonta,3NY64@4751|Fungi,3QQVF@4890|Ascomycota,20EWV@147545|Eurotiomycetes,3S3M2@5042|Eurotiales	4751|Fungi	S	Protein of unknown function (DUF1640)	-	GO:0006810,GO:0006811,GO:0006812,GO:0006816,GO:0006839,GO:0006851,GO:0008150,GO:0030001,GO:0034220,GO:0036444,GO:0051179,GO:0051234,GO:0055085,GO:0060401,GO:0070509,GO:0070588,GO:0070838,GO:0072511,GO:0098655,GO:0098660,GO:0098662,GO:1990542	-	-	-	-	-	-	-	-	-	-	DUF1640
AWENTII_000420-T1	40384.G7XUH9	2.62e-316	891	29EZY@1|root,2RN59@2759|Eukaryota,38H1D@33154|Opisthokonta,3NUYU@4751|Fungi,3QR5W@4890|Ascomycota,20BN6@147545|Eurotiomycetes,3S2YV@5042|Eurotiales	4751|Fungi	S	Vps51/Vps67	-	-	-	ko:K20288	-	-	-	-	ko00000,ko04131	-	-	-	Vps51
AWENTII_000421-T1	33178.CADATEAP00001269	6.67e-229	639	KOG2983@1|root,KOG2983@2759|Eukaryota,38FHE@33154|Opisthokonta,3NV5R@4751|Fungi,3QS7F@4890|Ascomycota,20FMF@147545|Eurotiomycetes,3S5EW@5042|Eurotiales	4751|Fungi	K	cell division cycle protein	CDC123	GO:0000166,GO:0000287,GO:0001732,GO:0002181,GO:0002183,GO:0003674,GO:0005488,GO:0005524,GO:0005575,GO:0005622,GO:0005623,GO:0005737,GO:0006412,GO:0006413,GO:0006417,GO:0006446,GO:0006518,GO:0006807,GO:0007049,GO:0007050,GO:0008144,GO:0008150,GO:0008152,GO:0009058,GO:0009059,GO:0009889,GO:0009891,GO:0009893,GO:0009987,GO:0010467,GO:0010468,GO:0010556,GO:0010557,GO:0010604,GO:0010608,GO:0010628,GO:…	-	-	-	-	-	-	-	-	-	-	D123
AWENTII_000422-T1	1108849.XP_002563732.1	1.96e-158	448	COG1024@1|root,KOG0016@2759|Eukaryota,38F2P@33154|Opisthokonta,3NXV1@4751|Fungi,3QNP1@4890|Ascomycota,20FD2@147545|Eurotiomycetes,3S7V7@5042|Eurotiales	4751|Fungi	I	Peroxisomal D3,D2-enoyl-CoA isomerase	ECI1	GO:0003674,GO:0003824,GO:0004165,GO:0005575,GO:0005622,GO:0005623,GO:0005737,GO:0005777,GO:0005782,GO:0006082,GO:0006629,GO:0006631,GO:0006635,GO:0008150,GO:0008152,GO:0009056,GO:0009062,GO:0009987,GO:0016042,GO:0016054,GO:0016853,GO:0016860,GO:0016863,GO:0019395,GO:0019752,GO:0030258,GO:0031907,GO:0031974,GO:0032787,GO:0034440,GO:0042579,GO:0043226,GO:0043227,GO:0043229,GO:0043231,GO:0043233,GO:…	5.3.3.8	ko:K13239	ko00071,ko04146,map00071,map04146	-	R04756	RC01078	ko00000,ko00001,ko01000	-	-	iMM904.YOR180C	ECH_1
AWENTII_000423-T1	162425.CADANIAP00007371	2.04e-43	144	2BP2Q@1|root,2S1QV@2759|Eukaryota,3A71R@33154|Opisthokonta,3P59P@4751|Fungi,3QXQ7@4890|Ascomycota,20II7@147545|Eurotiomycetes,3S9DN@5042|Eurotiales	4751|Fungi	S	Pet100	PET100	GO:0003674,GO:0005488,GO:0005515,GO:0005575,GO:0005622,GO:0005623,GO:0005737,GO:0005739,GO:0005740,GO:0005743,GO:0006996,GO:0007005,GO:0008150,GO:0008535,GO:0009987,GO:0016020,GO:0016021,GO:0016043,GO:0017004,GO:0019866,GO:0022607,GO:0031090,GO:0031224,GO:0031300,GO:0031301,GO:0031304,GO:0031305,GO:0031966,GO:0031967,GO:0031975,GO:0032592,GO:0033108,GO:0033617,GO:0034622,GO:0043226,GO:0043227,GO:…	-	ko:K18187	-	-	-	-	ko00000,ko03029	-	-	-	Pet100
AWENTII_000424-T1	33178.CADATEAP00001076	7.15e-53	169	2E10H@1|root,2S8DA@2759|Eukaryota,3AACE@33154|Opisthokonta,3P74N@4751|Fungi,3QYIB@4890|Ascomycota,20J08@147545|Eurotiomycetes,3S9FE@5042|Eurotiales	4751|Fungi	S	Small subunit of serine palmitoyltransferase-like	-	-	-	-	-	-	-	-	-	-	-	-	SPT_ssu-like
AWENTII_000425-T1	746128.CADAFUBP00009163	3.21e-54	179	COG0216@1|root,KOG2726@2759|Eukaryota,3A8CQ@33154|Opisthokonta,3P5B6@4751|Fungi,3QXH3@4890|Ascomycota,20I1A@147545|Eurotiomycetes,3S96G@5042|Eurotiales	4751|Fungi	J	Peptidyl-tRNA hydrolase domain protein	-	GO:0000313,GO:0000315,GO:0003674,GO:0003676,GO:0003723,GO:0003747,GO:0003824,GO:0004045,GO:0005488,GO:0005575,GO:0005622,GO:0005623,GO:0005737,GO:0005739,GO:0005740,GO:0005743,GO:0005759,GO:0005761,GO:0005762,GO:0005840,GO:0006412,GO:0006414,GO:0006415,GO:0006417,GO:0006518,GO:0006807,GO:0008079,GO:0008135,GO:0008150,GO:0008152,GO:0009058,GO:0009059,GO:0009889,GO:0009987,GO:0010467,GO:0010468,GO:…	-	-	-	-	-	-	-	-	-	-	RF-1
AWENTII_000426-T1	36630.CADNFIAP00004181	0	1662	COG5657@1|root,KOG1992@2759|Eukaryota,38C02@33154|Opisthokonta,3NVXH@4751|Fungi,3QMKJ@4890|Ascomycota,20BUW@147545|Eurotiomycetes,3S4E3@5042|Eurotiales	4751|Fungi	UY	Chromosome segregation protein Cse1	CSE1	GO:0000166,GO:0001882,GO:0001883,GO:0003674,GO:0005049,GO:0005488,GO:0005525,GO:0005575,GO:0005622,GO:0005623,GO:0005634,GO:0005635,GO:0005737,GO:0005829,GO:0006606,GO:0006611,GO:0006810,GO:0006886,GO:0006913,GO:0008104,GO:0008150,GO:0012505,GO:0015031,GO:0015833,GO:0016020,GO:0016021,GO:0017038,GO:0017076,GO:0019001,GO:0031224,GO:0031967,GO:0031974,GO:0031975,GO:0031981,GO:0032549,GO:0032550,GO:…	-	ko:K18423	-	-	-	-	ko00000,ko03036	-	-	-	CAS_CSE1,Cse1,IBN_N
AWENTII_000427-T1	36630.CADNFIAP00004335	0	2219	KOG3687@1|root,KOG3687@2759|Eukaryota,38FNN@33154|Opisthokonta,3NW6I@4751|Fungi,3QR84@4890|Ascomycota,20FM1@147545|Eurotiomycetes,3S6AV@5042|Eurotiales	4751|Fungi	DT	GTPase activating protein (Tsc2)	TSC2	GO:0003674,GO:0005096,GO:0005575,GO:0005622,GO:0005623,GO:0005737,GO:0005829,GO:0007154,GO:0007165,GO:0007264,GO:0007346,GO:0008047,GO:0008104,GO:0008150,GO:0009966,GO:0009968,GO:0009987,GO:0010564,GO:0010646,GO:0010648,GO:0010948,GO:0010958,GO:0010963,GO:0023051,GO:0023052,GO:0023057,GO:0030234,GO:0030695,GO:0032006,GO:0032007,GO:0032091,GO:0032879,GO:0032890,GO:0032892,GO:0032991,GO:0033036,GO:…	-	-	-	-	-	-	-	-	-	-	DUF3384,Rap_GAP,Tuberin
AWENTII_000428-T1	5062.CADAORAP00010274	0	1628	COG1524@1|root,KOG2126@2759|Eukaryota,38C76@33154|Opisthokonta,3NU7J@4751|Fungi,3QMZ8@4890|Ascomycota,20DM0@147545|Eurotiomycetes,3S4I0@5042|Eurotiales	4751|Fungi	T	Phosphoethanolamine N-methyltransferase	GPI13	GO:0003674,GO:0003824,GO:0005575,GO:0005622,GO:0005623,GO:0005737,GO:0005783,GO:0005789,GO:0006464,GO:0006497,GO:0006505,GO:0006506,GO:0006629,GO:0006643,GO:0006644,GO:0006650,GO:0006661,GO:0006664,GO:0006793,GO:0006796,GO:0006807,GO:0008150,GO:0008152,GO:0008610,GO:0008654,GO:0009058,GO:0009059,GO:0009247,GO:0009987,GO:0012505,GO:0016020,GO:0016021,GO:0016740,GO:0016772,GO:0016780,GO:0019538,GO:…	-	ko:K05288	ko00563,ko01100,map00563,map01100	-	R05923,R08107	RC00017	ko00000,ko00001	-	-	-	Phosphodiest
AWENTII_000429-T1	5057.CADACLAP00008768	5.05e-94	278	2E3PE@1|root,2SAQG@2759|Eukaryota,3A4SA@33154|Opisthokonta,3P4AS@4751|Fungi,3QWP5@4890|Ascomycota,20I72@147545|Eurotiomycetes,3S8YR@5042|Eurotiales	4751|Fungi	-	-	-	-	-	-	-	-	-	-	-	-	-	-	-
AWENTII_000430-T1	69781.S8AZC3	1.44e-21	94.7	COG0665@1|root,KOG3923@2759|Eukaryota,38FDT@33154|Opisthokonta,3NWYR@4751|Fungi,3QM9Z@4890|Ascomycota,20E6X@147545|Eurotiomycetes,3S2U8@5042|Eurotiales	4751|Fungi	E	FAD dependent oxidoreductase	-	-	-	-	-	-	-	-	-	-	-	-	DAO
AWENTII_000431-T1	5057.CADACLAP00009071	1.21e-269	781	COG5099@1|root,KOG1488@2759|Eukaryota,38BAP@33154|Opisthokonta,3NVGT@4751|Fungi,3QKXT@4890|Ascomycota,20B20@147545|Eurotiomycetes,3S5PU@5042|Eurotiales	4751|Fungi	J	mRNA binding protein Pumilio 2	PUF3	GO:0000288,GO:0000956,GO:0003674,GO:0003676,GO:0003723,GO:0003729,GO:0005488,GO:0005575,GO:0005622,GO:0005623,GO:0005737,GO:0005739,GO:0005740,GO:0005741,GO:0006091,GO:0006139,GO:0006401,GO:0006402,GO:0006403,GO:0006725,GO:0006807,GO:0006996,GO:0007005,GO:0008150,GO:0008152,GO:0008298,GO:0009056,GO:0009057,GO:0009060,GO:0009892,GO:0009987,GO:0010468,GO:0010605,GO:0010629,GO:0015980,GO:0016020,GO:…	-	ko:K17943,ko:K17944	-	-	-	-	ko00000,ko03029	-	-	-	PUF
AWENTII_000432-T1	1108849.XP_002563717.1	2.09e-33	123	KOG1869@1|root,KOG1869@2759|Eukaryota,3A2AZ@33154|Opisthokonta,3P2I2@4751|Fungi,3RJDA@4890|Ascomycota,20T2W@147545|Eurotiomycetes,3SAYP@5042|Eurotiales	4751|Fungi	A	cwf21	-	-	-	-	-	-	-	-	-	-	-	-	cwf21
AWENTII_000433-T1	5057.CADACLAP00009042	0	1747	COG1643@1|root,KOG0926@2759|Eukaryota,38F2Y@33154|Opisthokonta,3NVZR@4751|Fungi,3QKMX@4890|Ascomycota,20DJY@147545|Eurotiomycetes,3S5XK@5042|Eurotiales	4751|Fungi	A	RNA helicase	ECM16	GO:0000166,GO:0000462,GO:0003674,GO:0003676,GO:0003723,GO:0003724,GO:0003824,GO:0004004,GO:0004386,GO:0005488,GO:0005524,GO:0005575,GO:0005622,GO:0005623,GO:0005634,GO:0005730,GO:0005737,GO:0005739,GO:0006139,GO:0006364,GO:0006396,GO:0006725,GO:0006807,GO:0008026,GO:0008144,GO:0008150,GO:0008152,GO:0008186,GO:0009987,GO:0010467,GO:0016070,GO:0016072,GO:0016462,GO:0016787,GO:0016817,GO:0016818,GO:…	3.6.4.13	ko:K14780	-	-	-	-	ko00000,ko01000,ko03009	-	-	-	DEAD,HA2,Helicase_C,OB_NTP_bind
AWENTII_000434-T1	5061.CADANGAP00011572	2.82e-81	243	2CQ4E@1|root,2S447@2759|Eukaryota,3A601@33154|Opisthokonta,3P6F2@4751|Fungi,3QX6V@4890|Ascomycota,20HUT@147545|Eurotiomycetes,3S8TR@5042|Eurotiales	4751|Fungi	S	Proteasome assembly chaperone 3	-	-	-	ko:K11877	-	-	-	-	ko00000,ko03051	-	-	-	PAC3
AWENTII_000435-T1	746128.CADAFUBP00009132	1.98e-88	276	2D8JY@1|root,2TAJ9@2759|Eukaryota,38T2G@33154|Opisthokonta,3PUS8@4751|Fungi,3RPZU@4890|Ascomycota,20QGW@147545|Eurotiomycetes,3SCP2@5042|Eurotiales	4751|Fungi	-	-	-	-	-	-	-	-	-	-	-	-	-	-	-
AWENTII_000436-T1	5059.CADAFLAP00006181	1.41e-302	847	KOG2031@1|root,KOG2031@2759|Eukaryota,39TKQ@33154|Opisthokonta,3NWEE@4751|Fungi,3QNZB@4890|Ascomycota,20EYB@147545|Eurotiomycetes,3S55M@5042|Eurotiales	4751|Fungi	L	Tyrosyl-DNA phosphodiesterase	-	-	-	ko:K10862	-	-	-	-	ko00000,ko01000,ko03400	-	-	-	Tyr-DNA_phospho,UIM
AWENTII_000437-T1	33178.CADATEAP00003611	0	2472	COG1131@1|root,KOG0065@2759|Eukaryota,38F6P@33154|Opisthokonta,3NTZE@4751|Fungi,3QK1K@4890|Ascomycota,20C8N@147545|Eurotiomycetes,3S4M6@5042|Eurotiales	4751|Fungi	Q	Belongs to the ABC transporter superfamily. ABCG family. PDR (TC 3.A.1.205) subfamily	SNQ2	GO:0003674,GO:0003824,GO:0005215,GO:0005342,GO:0005575,GO:0005622,GO:0005623,GO:0005737,GO:0005739,GO:0005829,GO:0005886,GO:0006810,GO:0006855,GO:0006873,GO:0008150,GO:0008559,GO:0009987,GO:0015238,GO:0015399,GO:0015405,GO:0015849,GO:0015893,GO:0016020,GO:0016021,GO:0016462,GO:0016787,GO:0016817,GO:0016818,GO:0016887,GO:0017111,GO:0019725,GO:0022804,GO:0022857,GO:0030003,GO:0031224,GO:0042221,GO:…	-	ko:K08712	ko02010,map02010	-	-	-	ko00000,ko00001,ko02000	3.A.1.205	-	-	ABC2_membrane,ABC_tran,ABC_trans_N,PDR_CDR
AWENTII_000439-T1	5057.CADACLAP00008885	2.58e-180	522	COG5037@1|root,KOG4476@2759|Eukaryota,39TDB@33154|Opisthokonta,3NY1J@4751|Fungi,3QQR9@4890|Ascomycota,20BXP@147545|Eurotiomycetes,3S5CC@5042|Eurotiales	4751|Fungi	GT	Camp independent regulatory protein	sge1	GO:0000228,GO:0000746,GO:0000785,GO:0000790,GO:0003674,GO:0003676,GO:0003677,GO:0003700,GO:0005488,GO:0005575,GO:0005622,GO:0005623,GO:0005634,GO:0005694,GO:0005737,GO:0006355,GO:0006357,GO:0007154,GO:0007155,GO:0007165,GO:0008150,GO:0009889,GO:0009891,GO:0009893,GO:0009987,GO:0010468,GO:0010556,GO:0010557,GO:0010604,GO:0010628,GO:0019219,GO:0019222,GO:0022610,GO:0023052,GO:0030447,GO:0031323,GO:…	-	ko:K21631	-	-	-	-	ko00000,ko03000	-	-	-	Gti1_Pac2
AWENTII_000440-T1	36630.CADNFIAP00004900	4.94e-171	500	2DMPQ@1|root,2S65D@2759|Eukaryota,3A6U4@33154|Opisthokonta,3P6DH@4751|Fungi,3QYES@4890|Ascomycota,20T1H@147545|Eurotiomycetes	4751|Fungi	-	-	-	-	-	-	-	-	-	-	-	-	-	-	-
AWENTII_000441-T1	63402.XP_003174196.1	1.85e-22	102	2EWE2@1|root,2SY8F@2759|Eukaryota,3AT8F@33154|Opisthokonta,3PH0M@4751|Fungi,3R4T4@4890|Ascomycota,20NUD@147545|Eurotiomycetes,3B6AG@33183|Onygenales,3FW9C@34384|Arthrodermataceae	4751|Fungi	-	-	-	-	-	-	-	-	-	-	-	-	-	-	-
AWENTII_000442-T1	1108849.XP_002563554.1	2.42e-28	115	2FIMI@1|root,2TK2A@2759|Eukaryota,3AE5E@33154|Opisthokonta,3P9MD@4751|Fungi,3R4JU@4890|Ascomycota,20IZX@147545|Eurotiomycetes	4751|Fungi	-	-	-	-	-	-	-	-	-	-	-	-	-	-	-
AWENTII_000442-T2	1108849.XP_002557783.1	2.71e-15	80.1	2CUW8@1|root,2RPER@2759|Eukaryota,38T56@33154|Opisthokonta,3PUUR@4751|Fungi,3RE2W@4890|Ascomycota,20QJN@147545|Eurotiomycetes,3SD10@5042|Eurotiales	4751|Fungi	-	-	-	-	-	-	-	-	-	-	-	-	-	-	-
AWENTII_000443-T1	5061.CADANGAP00009200	2.64e-179	504	COG5597@1|root,KOG1950@2759|Eukaryota,39TYB@33154|Opisthokonta,3NVI2@4751|Fungi,3QNBA@4890|Ascomycota,20D8V@147545|Eurotiomycetes,3S77C@5042|Eurotiales	4751|Fungi	H	Glycosyl transferase family	-	-	-	-	-	-	-	-	-	-	-	-	Glyco_transf_8
AWENTII_000443-T2	5061.CADANGAP00009200	7.13e-174	491	COG5597@1|root,KOG1950@2759|Eukaryota,39TYB@33154|Opisthokonta,3NVI2@4751|Fungi,3QNBA@4890|Ascomycota,20D8V@147545|Eurotiomycetes,3S77C@5042|Eurotiales	4751|Fungi	H	Glycosyl transferase family	-	-	-	-	-	-	-	-	-	-	-	-	Glyco_transf_8
AWENTII_000444-T1	746128.CADAFUBP00009120	1.47e-116	342	COG0558@1|root,KOG1617@2759|Eukaryota,38BTA@33154|Opisthokonta,3NZR2@4751|Fungi,3QPYA@4890|Ascomycota,20B8Q@147545|Eurotiomycetes,3S4F8@5042|Eurotiales	4751|Fungi	I	Belongs to the CDP-alcohol phosphatidyltransferase class-I family	-	GO:0000002,GO:0003674,GO:0003824,GO:0005575,GO:0005622,GO:0005623,GO:0005737,GO:0005739,GO:0006605,GO:0006612,GO:0006629,GO:0006644,GO:0006650,GO:0006655,GO:0006793,GO:0006796,GO:0006810,GO:0006873,GO:0006886,GO:0006996,GO:0007005,GO:0007006,GO:0008104,GO:0008150,GO:0008152,GO:0008610,GO:0008654,GO:0008808,GO:0009058,GO:0009987,GO:0015031,GO:0015833,GO:0016020,GO:0016021,GO:0016043,GO:0016740,GO:…	2.7.8.41	ko:K08744	ko00564,ko01100,map00564,map01100	-	R02030	RC00002,RC00017	ko00000,ko00001,ko01000	-	-	-	CDP-OH_P_transf
AWENTII_000445-T1	36630.CADNFIAP00004085	0	1177	COG0445@1|root,KOG2311@2759|Eukaryota,38BWB@33154|Opisthokonta,3NUU9@4751|Fungi,3QJZZ@4890|Ascomycota,20CVU@147545|Eurotiomycetes,3S5GN@5042|Eurotiales	4751|Fungi	J	Mitochondrial translation optimization protein	MTO1	GO:0000166,GO:0000959,GO:0000963,GO:0001510,GO:0002097,GO:0002098,GO:0003674,GO:0005488,GO:0005575,GO:0005622,GO:0005623,GO:0005737,GO:0005739,GO:0006139,GO:0006396,GO:0006399,GO:0006400,GO:0006412,GO:0006518,GO:0006725,GO:0006807,GO:0008033,GO:0008150,GO:0008152,GO:0009058,GO:0009059,GO:0009451,GO:0009987,GO:0010467,GO:0016070,GO:0019538,GO:0030488,GO:0032259,GO:0032543,GO:0034470,GO:0034641,GO:…	-	ko:K03495,ko:K12479	ko04138,ko04144,map04138,map04144	-	R08701	RC00053,RC00209,RC00870	ko00000,ko00001,ko03016,ko03036,ko04131	-	-	-	GIDA,GIDA_assoc
AWENTII_000446-T1	5061.CADANGAP00011556	1.79e-80	241	COG1791@1|root,KOG2107@2759|Eukaryota,3A1M2@33154|Opisthokonta,3P21X@4751|Fungi,3QUDI@4890|Ascomycota,20FF6@147545|Eurotiomycetes,3S6EA@5042|Eurotiales	4751|Fungi	E	Catalyzes the formation of formate and 2-keto-4- methylthiobutyrate (KMTB) from 1,2-dihydroxy-3-keto-5- methylthiopentene (DHK-MTPene)	ADI1	GO:0000096,GO:0000097,GO:0003674,GO:0003824,GO:0005575,GO:0005622,GO:0005623,GO:0005634,GO:0005737,GO:0006082,GO:0006520,GO:0006555,GO:0006790,GO:0006807,GO:0008150,GO:0008152,GO:0008652,GO:0009058,GO:0009066,GO:0009067,GO:0009086,GO:0009987,GO:0010308,GO:0010309,GO:0016053,GO:0016491,GO:0016701,GO:0016702,GO:0017144,GO:0019509,GO:0019752,GO:0043094,GO:0043102,GO:0043226,GO:0043227,GO:0043229,GO:…	1.13.11.53,1.13.11.54	ko:K08967	ko00270,ko01100,map00270,map01100	M00034	R07363,R07364	RC01866,RC02018,RC02118	ko00000,ko00001,ko00002,ko01000	-	-	-	ARD
AWENTII_000447-T1	5061.CADANGAP00011555	2.64e-249	696	28N9G@1|root,2QUUW@2759|Eukaryota,38DHT@33154|Opisthokonta,3NU1T@4751|Fungi,3QJSR@4890|Ascomycota,20G0N@147545|Eurotiomycetes,3S4B9@5042|Eurotiales	4751|Fungi	U	Component of the ERMES MDM complex, which serves as a molecular tether to connect the endoplasmic reticulum and mitochondria. Components of this complex are involved in the control of mitochondrial shape and protein biogenesis and may function in phospholipid exchange. The MDM12-MMM1 subcomplex functions in the major beta-barrel assembly pathway that is responsible for biogenesis of all outer mem…	MMM1	GO:0000002,GO:0000723,GO:0003674,GO:0005488,GO:0005575,GO:0005622,GO:0005623,GO:0005737,GO:0005739,GO:0005740,GO:0005741,GO:0005783,GO:0005789,GO:0006139,GO:0006259,GO:0006605,GO:0006626,GO:0006725,GO:0006807,GO:0006810,GO:0006811,GO:0006820,GO:0006839,GO:0006869,GO:0006886,GO:0006996,GO:0007005,GO:0007006,GO:0007008,GO:0008104,GO:0008150,GO:0008152,GO:0008289,GO:0009987,GO:0010876,GO:0012505,GO:…	-	ko:K17764	ko04139,map04139	-	-	-	ko00000,ko00001,ko03029	-	-	-	MMM1
AWENTII_000448-T1	746128.CADAFUBP00009125	1.2e-101	308	28KQW@1|root,2QT6Y@2759|Eukaryota,38PN7@33154|Opisthokonta,3NZ28@4751|Fungi,3QJHS@4890|Ascomycota,20EWB@147545|Eurotiomycetes,3S8DV@5042|Eurotiales	4751|Fungi	S	DUF1183 domain protein	-	-	-	-	-	-	-	-	-	-	-	-	SARAF
AWENTII_000449-T1	5057.CADACLAP00009088	3.53e-163	485	COG5118@1|root,KOG2009@2759|Eukaryota,38I0C@33154|Opisthokonta,3P3YS@4751|Fungi,3QT5Q@4890|Ascomycota,20CW9@147545|Eurotiomycetes,3S7IM@5042|Eurotiales	4751|Fungi	K	Transcription factor TFIIIB component	-	GO:0000126,GO:0001025,GO:0001112,GO:0001120,GO:0001156,GO:0003674,GO:0003676,GO:0003677,GO:0005488,GO:0005515,GO:0005575,GO:0005622,GO:0005623,GO:0005634,GO:0005667,GO:0006139,GO:0006351,GO:0006352,GO:0006383,GO:0006384,GO:0006725,GO:0006807,GO:0008134,GO:0008150,GO:0008152,GO:0009058,GO:0009059,GO:0009893,GO:0009987,GO:0010467,GO:0010528,GO:0010530,GO:0010604,GO:0016043,GO:0016070,GO:0018130,GO:…	-	ko:K15198	-	-	-	-	ko00000,ko03021	-	-	-	Myb_DNA-bind_7
AWENTII_000450-T1	5057.CADACLAP00008890	0	1008	KOG0978@1|root,KOG0978@2759|Eukaryota,38CIM@33154|Opisthokonta,3NW1B@4751|Fungi,3QMAT@4890|Ascomycota,20CDT@147545|Eurotiomycetes,3S5YS@5042|Eurotiales	4751|Fungi	O	Histone ubiquitinationc protein (Bre1)	BRE1	GO:0000003,GO:0000075,GO:0000077,GO:0000151,GO:0000209,GO:0000228,GO:0000278,GO:0000722,GO:0000723,GO:0000724,GO:0000725,GO:0000775,GO:0000785,GO:0000790,GO:0000792,GO:0003674,GO:0003676,GO:0003677,GO:0003688,GO:0003690,GO:0003824,GO:0004842,GO:0005488,GO:0005575,GO:0005622,GO:0005623,GO:0005634,GO:0005694,GO:0005720,GO:0005721,GO:0006139,GO:0006259,GO:0006275,GO:0006281,GO:0006302,GO:0006310,GO:…	2.3.2.27	ko:K10696	-	-	-	-	ko00000,ko01000,ko04121	-	-	-	BRE1,zf-C3HC4,zf-C3HC4_2,zf-C3HC4_3
AWENTII_000451-T1	5062.CADAORAP00010257	1.12e-144	417	COG0830@1|root,2REVQ@2759|Eukaryota,38BB2@33154|Opisthokonta,3P0DQ@4751|Fungi,3QNBU@4890|Ascomycota,20AXQ@147545|Eurotiomycetes,3S4RE@5042|Eurotiales	4751|Fungi	O	UreF	-	GO:0006807,GO:0008150,GO:0008152,GO:0009987,GO:0019627,GO:0034641,GO:0043603,GO:0044237,GO:0044281,GO:0071704,GO:0071941,GO:1901564	-	ko:K03188	-	-	-	-	ko00000	-	-	-	UreF
AWENTII_000452-T1	36630.CADNFIAP00004786	0	1006	COG0661@1|root,KOG1234@2759|Eukaryota,38G6I@33154|Opisthokonta,3NWR2@4751|Fungi,3QNNT@4890|Ascomycota,20CPA@147545|Eurotiomycetes,3S4TD@5042|Eurotiales	4751|Fungi	S	Molecular chaperone (ABC1)	-	GO:0003674,GO:0003824,GO:0004672,GO:0005488,GO:0005575,GO:0005622,GO:0005623,GO:0005737,GO:0005739,GO:0005740,GO:0005743,GO:0005759,GO:0006464,GO:0006468,GO:0006732,GO:0006733,GO:0006743,GO:0006744,GO:0006793,GO:0006796,GO:0006807,GO:0008150,GO:0008152,GO:0008289,GO:0009058,GO:0009108,GO:0009987,GO:0016020,GO:0016301,GO:0016310,GO:0016462,GO:0016740,GO:0016772,GO:0016773,GO:0016787,GO:0016817,GO:…	-	ko:K08869	-	-	-	-	ko00000,ko01001	-	-	-	ABC1
AWENTII_000453-T1	746128.CADAFUBP00009121	1.16e-246	690	2C559@1|root,2QQ16@2759|Eukaryota,38DG6@33154|Opisthokonta,3NUSK@4751|Fungi,3QR45@4890|Ascomycota,20BEF@147545|Eurotiomycetes,3S7NT@5042|Eurotiales	4751|Fungi	G	Mannosyltransferase putative	MNN2	GO:0000026,GO:0000030,GO:0000271,GO:0003674,GO:0003824,GO:0005575,GO:0005622,GO:0005623,GO:0005737,GO:0005794,GO:0005975,GO:0005976,GO:0006464,GO:0006486,GO:0006807,GO:0008150,GO:0008152,GO:0009058,GO:0009059,GO:0009100,GO:0009101,GO:0009987,GO:0010412,GO:0012505,GO:0016051,GO:0016740,GO:0016757,GO:0016758,GO:0019538,GO:0033692,GO:0034637,GO:0034645,GO:0035268,GO:0036211,GO:0043170,GO:0043226,GO:…	-	ko:K05535	ko00513,ko01100,map00513,map01100	M00074	-	-	ko00000,ko00001,ko00002,ko01000,ko01003	-	GT71	-	Mannosyl_trans3
AWENTII_000454-T1	310453.XP_007587804.1	6.43e-313	875	COG0133@1|root,COG0159@1|root,KOG1395@2759|Eukaryota,KOG4175@2759|Eukaryota,38GS5@33154|Opisthokonta,3NUJ5@4751|Fungi,3QJDI@4890|Ascomycota,1ZYHI@147541|Dothideomycetes	4751|Fungi	E	tryptophan synthase	-	-	4.2.1.20	ko:K01694	ko00260,ko00400,ko01100,ko01110,ko01130,ko01230,map00260,map00400,map01100,map01110,map01130,map01230	M00023	R02722	RC00210,RC00700,RC02868	ko00000,ko00001,ko00002,ko01000	-	-	-	Na_sulph_symp,PALP,SPX,Trp_syntA
AWENTII_000455-T1	5970.XP_009154981.1	3.78e-07	56.2	2C15Y@1|root,2T0FP@2759|Eukaryota,3AEAP@33154|Opisthokonta,3P9XS@4751|Fungi,3R0KR@4890|Ascomycota	4751|Fungi	-	-	-	-	-	-	-	-	-	-	-	-	-	-	-
AWENTII_000456-T1	393283.XP_007835959.1	6.6e-10	61.6	2CTTM@1|root,2RHKE@2759|Eukaryota,38N8G@33154|Opisthokonta,3PQ55@4751|Fungi,3R9JQ@4890|Ascomycota,21E4H@147550|Sordariomycetes	4751|Fungi	-	-	-	-	-	-	-	-	-	-	-	-	-	-	-
AWENTII_000457-T1	36630.CADNFIAP00005097	1.42e-226	637	KOG1616@1|root,KOG1616@2759|Eukaryota,38HM7@33154|Opisthokonta,3NZ3J@4751|Fungi,3QRCN@4890|Ascomycota,20DP3@147545|Eurotiomycetes,3S631@5042|Eurotiales	4751|Fungi	G	Snf1 kinase complex beta-subunit Gal83	GAL83	GO:0001302,GO:0001403,GO:0001932,GO:0003674,GO:0005575,GO:0005622,GO:0005623,GO:0005634,GO:0005635,GO:0005641,GO:0005737,GO:0005886,GO:0006464,GO:0006468,GO:0006793,GO:0006796,GO:0006807,GO:0006950,GO:0007154,GO:0007155,GO:0007165,GO:0007568,GO:0007569,GO:0008150,GO:0008152,GO:0009267,GO:0009605,GO:0009987,GO:0009991,GO:0012505,GO:0016020,GO:0016310,GO:0019207,GO:0019220,GO:0019222,GO:0019538,GO:…	-	ko:K07199	ko04068,ko04152,ko04211,ko04213,ko04371,ko04530,ko04710,ko04714,ko04910,ko04920,ko04921,ko04922,ko04931,ko04932,ko05410,map04068,map04152,map04211,map04213,map04371,map04530,map04710,map04714,map04910,map04920,map04921,map04922,map04931,map04932,map05410	-	-	-	ko00000,ko00001	-	-	-	AMPK1_CBM,AMPKBI
AWENTII_000458-T1	746128.CADAFUBP00009116	5.28e-240	661	COG0533@1|root,KOG2708@2759|Eukaryota,38BGR@33154|Opisthokonta,3NV5V@4751|Fungi,3QK5H@4890|Ascomycota,20D3P@147545|Eurotiomycetes,3S496@5042|Eurotiales	4751|Fungi	B	Component of the EKC KEOPS complex that is required for the formation of a threonylcarbamoyl group on adenosine at position 37 (t(6)A37) in tRNAs that read codons beginning with adenine. The complex is probably involved in the transfer of the threonylcarbamoyl moiety of threonylcarbamoyl-AMP (TC-AMP) to the N6 group of A37. Kae1 likely plays a direct catalytic role in this reaction, but requires …	KAE1	GO:0000408,GO:0000722,GO:0000723,GO:0002949,GO:0003674,GO:0003676,GO:0003677,GO:0003682,GO:0005488,GO:0005575,GO:0005622,GO:0005623,GO:0005634,GO:0005737,GO:0006139,GO:0006259,GO:0006310,GO:0006312,GO:0006355,GO:0006357,GO:0006396,GO:0006399,GO:0006400,GO:0006725,GO:0006807,GO:0006996,GO:0008033,GO:0008150,GO:0008152,GO:0009451,GO:0009889,GO:0009891,GO:0009893,GO:0009987,GO:0010467,GO:0010468,GO:…	2.3.1.234	ko:K01409	-	-	R10648	RC00070,RC00416	ko00000,ko01000,ko03016	-	-	-	Peptidase_M22
AWENTII_000459-T1	5059.CADAFLAP00006159	6.74e-247	689	KOG1338@1|root,KOG1338@2759|Eukaryota,38CA9@33154|Opisthokonta,3NWQB@4751|Fungi,3QKJ8@4890|Ascomycota,20F4E@147545|Eurotiomycetes,3S573@5042|Eurotiales	4751|Fungi	S	SET domain protein	RMS1	GO:0003674,GO:0003824,GO:0005575,GO:0005622,GO:0005623,GO:0005634,GO:0006417,GO:0006464,GO:0006479,GO:0006807,GO:0006950,GO:0008150,GO:0008152,GO:0008168,GO:0008170,GO:0008213,GO:0008276,GO:0008757,GO:0009889,GO:0009987,GO:0010468,GO:0010556,GO:0010608,GO:0016278,GO:0016279,GO:0016740,GO:0016741,GO:0018022,GO:0018026,GO:0018193,GO:0018205,GO:0019222,GO:0019538,GO:0031323,GO:0031326,GO:0032259,GO:…	-	ko:K05302	-	-	-	-	ko00000,ko01000,ko03036	-	-	-	Rubis-subs-bind,SET
AWENTII_000460-T1	33178.CADATEAP00003203	0	897	KOG2261@1|root,KOG2261@2759|Eukaryota,38FCW@33154|Opisthokonta,3NXHJ@4751|Fungi,3QMIK@4890|Ascomycota,20DDR@147545|Eurotiomycetes,3S48T@5042|Eurotiales	4751|Fungi	K	Component of the NuA4 histone acetyltransferase complex which is involved in transcriptional activation of selected genes principally by acetylation of nucleosomal histone H4 and H2A. The NuA4 complex is also involved in DNA repair. Involved in gene silencing by neighboring heterochromatin, blockage of the silencing spreading along the chromosome, and required for cell cycle progression through G…	EPL1	GO:0000123,GO:0000228,GO:0000785,GO:0000790,GO:0005575,GO:0005622,GO:0005623,GO:0005634,GO:0005654,GO:0005694,GO:0006139,GO:0006259,GO:0006281,GO:0006325,GO:0006355,GO:0006357,GO:0006464,GO:0006473,GO:0006475,GO:0006725,GO:0006807,GO:0006950,GO:0006974,GO:0006996,GO:0008150,GO:0008152,GO:0009889,GO:0009893,GO:0009894,GO:0009896,GO:0009987,GO:0010468,GO:0010506,GO:0010508,GO:0010556,GO:0016043,GO:…	-	ko:K11322	-	-	-	-	ko00000,ko03036	-	-	-	EPL1
AWENTII_000461-T1	5061.CADANGAP00011544	5.63e-121	347	COG5126@1|root,KOG0034@2759|Eukaryota,38D4P@33154|Opisthokonta,3P06Y@4751|Fungi,3QM89@4890|Ascomycota,20C8M@147545|Eurotiomycetes,3S4H3@5042|Eurotiales	4751|Fungi	T	Calcineurin	CNB1	GO:0000749,GO:0000754,GO:0003674,GO:0005488,GO:0005509,GO:0005575,GO:0005622,GO:0005623,GO:0005737,GO:0005955,GO:0006139,GO:0006401,GO:0006402,GO:0006725,GO:0006807,GO:0006873,GO:0006950,GO:0008150,GO:0008152,GO:0008287,GO:0008597,GO:0009056,GO:0009057,GO:0009266,GO:0009405,GO:0009408,GO:0009628,GO:0009892,GO:0009966,GO:0009987,GO:0010033,GO:0010286,GO:0010468,GO:0010605,GO:0010629,GO:0010646,GO:…	-	ko:K06268	ko04010,ko04020,ko04022,ko04114,ko04218,ko04310,ko04360,ko04370,ko04380,ko04650,ko04658,ko04659,ko04660,ko04662,ko04720,ko04724,ko04921,ko04922,ko04924,ko05010,ko05014,ko05031,ko05152,ko05166,ko05167,map04010,map04020,map04022,map04114,map04218,map04310,map04360,map04370,map04380,map04650,map04658,map04659,map04660,map04662,map04720,map04724,map04921,map04922,map04924,map05010,map05014,map05031,m…	-	-	-	ko00000,ko00001,ko01009	-	-	-	EF-hand_1,EF-hand_5,EF-hand_6,EF-hand_7
AWENTII_000462-T1	36630.CADNFIAP00004064	8.36e-97	300	2CXY6@1|root,2S0NF@2759|Eukaryota,3A217@33154|Opisthokonta,3P3BD@4751|Fungi,3QS0N@4890|Ascomycota,20ESC@147545|Eurotiomycetes,3S94Z@5042|Eurotiales	4751|Fungi	-	-	-	-	-	-	-	-	-	-	-	-	-	-	-
AWENTII_000463-T1	36630.CADNFIAP00004724	4.95e-168	477	COG0103@1|root,KOG1697@2759|Eukaryota,39SD3@33154|Opisthokonta,3NYDK@4751|Fungi,3QNCY@4890|Ascomycota,20EXY@147545|Eurotiomycetes,3S30U@5042|Eurotiales	4751|Fungi	J	Belongs to the universal ribosomal protein uS9 family	MRPS9	GO:0000313,GO:0000314,GO:0000462,GO:0003674,GO:0003676,GO:0003723,GO:0003735,GO:0005198,GO:0005488,GO:0005575,GO:0005622,GO:0005623,GO:0005737,GO:0005739,GO:0005759,GO:0005761,GO:0005763,GO:0005840,GO:0006139,GO:0006364,GO:0006396,GO:0006412,GO:0006518,GO:0006725,GO:0006807,GO:0008150,GO:0008152,GO:0009058,GO:0009059,GO:0009987,GO:0010467,GO:0015935,GO:0016070,GO:0016072,GO:0019538,GO:0022613,GO:…	-	ko:K02996	ko03010,map03010	M00178,M00179	-	-	br01610,ko00000,ko00001,ko00002,ko03011	-	-	-	Ribosomal_S9
AWENTII_000464-T1	36630.CADNFIAP00005265	7.47e-212	595	COG0625@1|root,KOG1627@1|root,KOG0867@2759|Eukaryota,KOG1627@2759|Eukaryota,38CDH@33154|Opisthokonta,3NUBV@4751|Fungi,3QME4@4890|Ascomycota,20EEJ@147545|Eurotiomycetes,3S54S@5042|Eurotiales	4751|Fungi	J	Elongation factor	TEF4	GO:0001047,GO:0001067,GO:0003674,GO:0003676,GO:0003677,GO:0003700,GO:0003723,GO:0003746,GO:0005085,GO:0005488,GO:0005509,GO:0005515,GO:0005543,GO:0005575,GO:0005622,GO:0005623,GO:0005634,GO:0005737,GO:0005739,GO:0005840,GO:0005853,GO:0006355,GO:0006357,GO:0006412,GO:0006414,GO:0006417,GO:0006449,GO:0006518,GO:0006807,GO:0008135,GO:0008150,GO:0008152,GO:0008289,GO:0009058,GO:0009059,GO:0009889,GO:…	-	ko:K03233	ko05134,map05134	-	-	-	ko00000,ko00001,ko03012,ko03019	-	-	-	EF1G,GST_C,GST_N
AWENTII_000465-T1	36630.CADNFIAP00004544	2.15e-109	347	COG5190@1|root,KOG1605@2759|Eukaryota,3A3N3@33154|Opisthokonta,3P1XP@4751|Fungi,3QWFB@4890|Ascomycota,20H2S@147545|Eurotiomycetes,3S82A@5042|Eurotiales	4751|Fungi	K	NIF domain protein	-	GO:0003674,GO:0003824,GO:0004721,GO:0005575,GO:0005623,GO:0005886,GO:0006464,GO:0006470,GO:0006793,GO:0006796,GO:0006807,GO:0008150,GO:0008152,GO:0009987,GO:0016020,GO:0016311,GO:0016787,GO:0016788,GO:0016791,GO:0019538,GO:0023052,GO:0036211,GO:0042578,GO:0043170,GO:0043412,GO:0044237,GO:0044238,GO:0044260,GO:0044267,GO:0044464,GO:0071704,GO:0071944,GO:0140096,GO:1901564	-	-	-	-	-	-	-	-	-	-	NIF
AWENTII_000466-T1	33178.CADATEAP00002545	1.8e-103	315	KOG3190@1|root,KOG3190@2759|Eukaryota,39Y0E@33154|Opisthokonta,3NV5Q@4751|Fungi,3QRJ7@4890|Ascomycota,20DDW@147545|Eurotiomycetes,3S422@5042|Eurotiales	4751|Fungi	A	Component of the 90S pre-ribosome involved in the maturation of rRNAs. Required for early cleavages of the pre-RNAs in the 40S ribosomal subunit maturation pathway (By similarity)	RRP36	GO:0000462,GO:0000469,GO:0005575,GO:0005622,GO:0005623,GO:0005634,GO:0005730,GO:0006139,GO:0006364,GO:0006396,GO:0006725,GO:0006807,GO:0008150,GO:0008152,GO:0009987,GO:0010467,GO:0016070,GO:0016072,GO:0022613,GO:0030490,GO:0030684,GO:0030686,GO:0031974,GO:0031981,GO:0032991,GO:0034470,GO:0034641,GO:0034660,GO:0042254,GO:0042274,GO:0043170,GO:0043226,GO:0043227,GO:0043228,GO:0043229,GO:0043231,GO:…	-	ko:K14795	-	-	-	-	ko00000,ko03009	-	-	-	RRP36
AWENTII_000467-T1	5057.CADACLAP00008934	1.23e-249	696	2AM9S@1|root,2RZBG@2759|Eukaryota,38I0T@33154|Opisthokonta,3P046@4751|Fungi,3QRC0@4890|Ascomycota,20D33@147545|Eurotiomycetes,3S6ZM@5042|Eurotiales	4751|Fungi	-	-	-	-	-	-	-	-	-	-	-	-	-	-	-
AWENTII_000468-T1	5057.CADACLAP00009003	9.27e-66	203	COG1761@1|root,KOG3438@2759|Eukaryota,3A631@33154|Opisthokonta,3P58J@4751|Fungi,3QW0W@4890|Ascomycota,20I1S@147545|Eurotiomycetes,3S8Y5@5042|Eurotiales	4751|Fungi	K	DNA-directed RNA polymerase I and III 14 kDa polypeptide	RPC19	GO:0000428,GO:0005575,GO:0005622,GO:0005623,GO:0005634,GO:0005654,GO:0005666,GO:0005730,GO:0005736,GO:0006139,GO:0006351,GO:0006360,GO:0006383,GO:0006399,GO:0006725,GO:0006807,GO:0008150,GO:0008152,GO:0009058,GO:0009059,GO:0009304,GO:0009987,GO:0010467,GO:0016070,GO:0018130,GO:0019438,GO:0030880,GO:0031974,GO:0031981,GO:0032774,GO:0032991,GO:0034641,GO:0034645,GO:0034654,GO:0034660,GO:0042797,GO:…	-	ko:K03020	ko00230,ko00240,ko01100,ko03020,ko04623,ko05169,map00230,map00240,map01100,map03020,map04623,map05169	M00181,M00182	R00435,R00441,R00442,R00443	RC02795	br01611,ko00000,ko00001,ko00002,ko03021	-	-	-	RNA_pol_L_2
AWENTII_000469-T1	5059.CADAFLAP00006149	1.12e-78	234	KOG3426@1|root,KOG3426@2759|Eukaryota,3A2E5@33154|Opisthokonta,3Q38X@4751|Fungi,3QVHE@4890|Ascomycota,20HBF@147545|Eurotiomycetes,3S8V0@5042|Eurotiales	4751|Fungi	C	NADH-ubiquinone oxidoreductase B14 subunit	-	-	-	ko:K03950	ko00190,ko01100,ko04714,ko04723,ko04932,ko05010,ko05012,ko05016,map00190,map01100,map04714,map04723,map04932,map05010,map05012,map05016	M00146	-	-	ko00000,ko00001,ko00002	3.D.1.6	-	-	Complex1_LYR,Complex1_LYR_2
AWENTII_000469-T2	5061.CADANGAP00011525	5.66e-68	207	KOG3426@1|root,KOG3426@2759|Eukaryota,3A2E5@33154|Opisthokonta,3Q38X@4751|Fungi,3QVHE@4890|Ascomycota,20HBF@147545|Eurotiomycetes,3S8V0@5042|Eurotiales	4751|Fungi	C	NADH-ubiquinone oxidoreductase B14 subunit	-	-	-	ko:K03950	ko00190,ko01100,ko04714,ko04723,ko04932,ko05010,ko05012,ko05016,map00190,map01100,map04714,map04723,map04932,map05010,map05012,map05016	M00146	-	-	ko00000,ko00001,ko00002	3.D.1.6	-	-	Complex1_LYR,Complex1_LYR_2
AWENTII_000470-T1	5061.CADANGAP00011524	2.71e-67	211	2A454@1|root,2RY6R@2759|Eukaryota,3A24H@33154|Opisthokonta,3P1SC@4751|Fungi,3QVNK@4890|Ascomycota,20HQ4@147545|Eurotiomycetes,3S90M@5042|Eurotiales	4751|Fungi	A	60S ribosomal subunit assembly export protein LOC1	LOC1	GO:0000447,GO:0000460,GO:0000462,GO:0000466,GO:0000469,GO:0000472,GO:0000478,GO:0000479,GO:0000480,GO:0000966,GO:0000967,GO:0003674,GO:0003676,GO:0003723,GO:0003729,GO:0005488,GO:0005575,GO:0005622,GO:0005623,GO:0005634,GO:0005730,GO:0005737,GO:0006139,GO:0006364,GO:0006396,GO:0006403,GO:0006725,GO:0006807,GO:0008150,GO:0008152,GO:0008298,GO:0009987,GO:0010467,GO:0016070,GO:0016072,GO:0022613,GO:…	-	ko:K14817	ko01110,map01110	-	-	-	ko00000,ko03009	-	-	-	-
AWENTII_000471-T1	1108849.XP_002563662.1	5.6e-272	753	COG0429@1|root,KOG1838@2759|Eukaryota,38D8H@33154|Opisthokonta,3NW0F@4751|Fungi,3QPX1@4890|Ascomycota,20BFH@147545|Eurotiomycetes,3S5PB@5042|Eurotiales	4751|Fungi	S	alpha beta fold family	-	GO:0003674,GO:0003824,GO:0006082,GO:0006629,GO:0006631,GO:0006633,GO:0006638,GO:0006639,GO:0006641,GO:0008150,GO:0008152,GO:0008610,GO:0009056,GO:0009058,GO:0009062,GO:0009987,GO:0016042,GO:0016053,GO:0016054,GO:0016298,GO:0016740,GO:0016746,GO:0016787,GO:0016788,GO:0019752,GO:0032787,GO:0034338,GO:0043436,GO:0044237,GO:0044238,GO:0044242,GO:0044248,GO:0044249,GO:0044255,GO:0044281,GO:0044282,GO:…	-	ko:K07019	-	-	-	-	ko00000	-	-	-	Abhydrolase_1
AWENTII_000472-T1	33178.CADATEAP00002539	6.74e-206	578	29EZM@1|root,2RN4X@2759|Eukaryota,38RU8@33154|Opisthokonta,3PTK8@4751|Fungi,3R3YI@4890|Ascomycota,20GMG@147545|Eurotiomycetes,3S8AW@5042|Eurotiales	4751|Fungi	-	-	-	-	-	-	-	-	-	-	-	-	-	-	-
AWENTII_000473-T1	318829.MGG_09802T0	1.61e-53	203	2EDMP@1|root,2SJ7Y@2759|Eukaryota,3A5CD@33154|Opisthokonta,3P4GU@4751|Fungi,3QW7F@4890|Ascomycota,219D2@147550|Sordariomycetes,41QFY@639021|Magnaporthales	4751|Fungi	-	-	-	-	-	-	-	-	-	-	-	-	-	-	-
AWENTII_000474-T1	5057.CADACLAP00000788	5.82e-65	211	2CZ11@1|root,2S7Q5@2759|Eukaryota,3AAGM@33154|Opisthokonta,3P6U9@4751|Fungi,3QWGA@4890|Ascomycota,20JCU@147545|Eurotiomycetes	4751|Fungi	S	Protein of unknown function (DUF3632)	-	-	-	-	-	-	-	-	-	-	-	-	DUF3632
AWENTII_000475-T1	5062.CADAORAP00010240	0	1164	29D1T@1|root,2RK5N@2759|Eukaryota,38DRW@33154|Opisthokonta,3NZJ3@4751|Fungi,3QMV4@4890|Ascomycota,20CJ8@147545|Eurotiomycetes,3S5JN@5042|Eurotiales	4751|Fungi	S	Cohesin loading factor	-	GO:0000070,GO:0000278,GO:0000280,GO:0000785,GO:0000819,GO:0003674,GO:0003676,GO:0003677,GO:0003690,GO:0005488,GO:0005575,GO:0005622,GO:0005623,GO:0005634,GO:0005694,GO:0006996,GO:0007049,GO:0007059,GO:0007062,GO:0007063,GO:0007064,GO:0007088,GO:0007346,GO:0008104,GO:0008150,GO:0009987,GO:0010564,GO:0010638,GO:0016043,GO:0022402,GO:0032116,GO:0032879,GO:0032880,GO:0032991,GO:0033036,GO:0033043,GO:…	-	-	-	-	-	-	-	-	-	-	Cohesin_load
AWENTII_000476-T1	36630.CADNFIAP00005309	1.91e-81	246	COG2036@1|root,KOG1745@2759|Eukaryota,3A3IK@33154|Opisthokonta,3P40I@4751|Fungi,3QV29@4890|Ascomycota,20HAB@147545|Eurotiomycetes,3S8I2@5042|Eurotiales	4751|Fungi	B	histone H3	CSE4	GO:0000070,GO:0000228,GO:0000278,GO:0000280,GO:0000775,GO:0000776,GO:0000779,GO:0000780,GO:0000785,GO:0000786,GO:0000790,GO:0000793,GO:0000794,GO:0000819,GO:0003674,GO:0003676,GO:0003677,GO:0003682,GO:0003690,GO:0005488,GO:0005575,GO:0005622,GO:0005623,GO:0005634,GO:0005694,GO:0005727,GO:0005729,GO:0006276,GO:0006323,GO:0006325,GO:0006333,GO:0006334,GO:0006996,GO:0007049,GO:0007059,GO:0007080,GO:…	-	ko:K11253,ko:K11495	ko05034,ko05202,ko05322,map05034,map05202,map05322	-	-	-	ko00000,ko00001,ko03036,ko04147	-	-	-	Histone
AWENTII_000477-T1	746128.CADAFUBP00009100	9.69e-171	477	COG5291@1|root,KOG0858@2759|Eukaryota,38HZ4@33154|Opisthokonta,3NXV0@4751|Fungi,3QSKV@4890|Ascomycota,20BF0@147545|Eurotiomycetes,3S4W6@5042|Eurotiales	4751|Fungi	S	May be involved in the degradation of misfolded endoplasmic reticulum (ER) luminal proteins	-	GO:0000151,GO:0000153,GO:0000835,GO:0000836,GO:0000839,GO:0003674,GO:0005488,GO:0005515,GO:0005575,GO:0005622,GO:0005623,GO:0005737,GO:0005783,GO:0005789,GO:0006508,GO:0006511,GO:0006807,GO:0006810,GO:0006886,GO:0006950,GO:0008104,GO:0008150,GO:0008152,GO:0009056,GO:0009057,GO:0009987,GO:0010033,GO:0010243,GO:0010498,GO:0012505,GO:0015031,GO:0015833,GO:0016020,GO:0016021,GO:0019538,GO:0019941,GO:…	-	ko:K13989	ko04141,map04141	M00403	-	-	ko00000,ko00001,ko00002	-	-	-	DER1
AWENTII_000478-T1	5061.CADANGAP00011519	4.23e-231	639	COG3774@1|root,2QS3D@2759|Eukaryota,395GM@33154|Opisthokonta,3NUR1@4751|Fungi,3QJH4@4890|Ascomycota,20G5G@147545|Eurotiomycetes,3S66F@5042|Eurotiales	4751|Fungi	M	MIPC synthase subunit (SurA)	CSH1	GO:0000030,GO:0000139,GO:0000322,GO:0000323,GO:0000324,GO:0000329,GO:0003674,GO:0003824,GO:0005575,GO:0005622,GO:0005623,GO:0005737,GO:0005773,GO:0005774,GO:0005783,GO:0005789,GO:0005794,GO:0005801,GO:0005802,GO:0006629,GO:0006643,GO:0006644,GO:0006664,GO:0006665,GO:0006673,GO:0006675,GO:0006687,GO:0006688,GO:0006793,GO:0006796,GO:0006807,GO:0008150,GO:0008152,GO:0008610,GO:0008654,GO:0009058,GO:…	-	-	-	-	-	-	-	-	-	-	Gly_transf_sug
AWENTII_000480-T1	33178.CADATEAP00002114	3.61e-65	207	2EJK8@1|root,2SPR5@2759|Eukaryota,3A5M2@33154|Opisthokonta,3P40G@4751|Fungi,3RJ37@4890|Ascomycota,20SY7@147545|Eurotiomycetes,3S8KR@5042|Eurotiales	4751|Fungi	-	-	-	-	-	-	-	-	-	-	-	-	-	-	-
AWENTII_000481-T1	33178.CADATEAP00002113	5.34e-161	452	COG0131@1|root,KOG3143@2759|Eukaryota,38GFB@33154|Opisthokonta,3NV4T@4751|Fungi,3QKTV@4890|Ascomycota,20E40@147545|Eurotiomycetes,3S5N8@5042|Eurotiales	4751|Fungi	E	imidazoleglycerol-phosphate dehydratase	HIS3	GO:0000105,GO:0003674,GO:0003824,GO:0004424,GO:0006082,GO:0006520,GO:0006547,GO:0006725,GO:0006807,GO:0008150,GO:0008152,GO:0008652,GO:0009058,GO:0009987,GO:0016053,GO:0016829,GO:0016835,GO:0016836,GO:0018130,GO:0019438,GO:0019752,GO:0034641,GO:0043436,GO:0044237,GO:0044238,GO:0044249,GO:0044281,GO:0044283,GO:0046394,GO:0046483,GO:0052803,GO:0071704,GO:1901360,GO:1901362,GO:1901564,GO:1901566,GO:…	4.2.1.19	ko:K01693	ko00340,ko01100,ko01110,ko01230,map00340,map01100,map01110,map01230	M00026	R03457	RC00932	ko00000,ko00001,ko00002,ko01000	-	-	-	IGPD
AWENTII_000482-T1	33178.CADATEAP00002112	1.2e-41	141	2C4RA@1|root,2SG61@2759|Eukaryota,3A6C1@33154|Opisthokonta,3P89D@4751|Fungi,3QZP3@4890|Ascomycota,20I66@147545|Eurotiomycetes,3S9EA@5042|Eurotiales	4751|Fungi	-	-	-	-	-	-	-	-	-	-	-	-	-	-	-
AWENTII_000483-T1	36630.CADNFIAP00004298	0	1808	29J9I@1|root,2RSHR@2759|Eukaryota,3971Q@33154|Opisthokonta,3NXNJ@4751|Fungi,3QJUD@4890|Ascomycota,20CUY@147545|Eurotiomycetes,3S4R5@5042|Eurotiales	4751|Fungi	S	Pleckstrin homology domain.	-	-	-	-	-	-	-	-	-	-	-	-	-
AWENTII_000484-T1	5059.CADAFLAP00006134	1e-312	883	2CMAW@1|root,2QPU6@2759|Eukaryota,38CSP@33154|Opisthokonta,3NVQH@4751|Fungi,3QQ3A@4890|Ascomycota,20CK0@147545|Eurotiomycetes,3S678@5042|Eurotiales	4751|Fungi	S	Mitochondrial mRNA processing protein PET127	PET127	GO:0000957,GO:0000959,GO:0000960,GO:0000962,GO:0000963,GO:0000964,GO:0000966,GO:0005575,GO:0005622,GO:0005623,GO:0005737,GO:0005739,GO:0005740,GO:0006139,GO:0006396,GO:0006401,GO:0006725,GO:0006807,GO:0008150,GO:0008152,GO:0009056,GO:0009057,GO:0009893,GO:0009894,GO:0009896,GO:0009987,GO:0010467,GO:0010468,GO:0010604,GO:0010608,GO:0016070,GO:0019219,GO:0019222,GO:0019439,GO:0031323,GO:0031325,GO:…	-	-	-	-	-	-	-	-	-	-	Pet127
AWENTII_000485-T1	5062.CADAORAP00010228	0	1449	COG0151@1|root,KOG0237@2759|Eukaryota,38BPB@33154|Opisthokonta,3NXWQ@4751|Fungi,3QPMK@4890|Ascomycota,20DTU@147545|Eurotiomycetes,3S5SZ@5042|Eurotiales	4751|Fungi	F	Bifunctional purine biosynthetic protein Ade1	ade1	GO:0003674,GO:0003824,GO:0004637,GO:0004641,GO:0006139,GO:0006144,GO:0006163,GO:0006164,GO:0006188,GO:0006189,GO:0006725,GO:0006753,GO:0006793,GO:0006796,GO:0006807,GO:0008150,GO:0008152,GO:0009058,GO:0009112,GO:0009113,GO:0009117,GO:0009123,GO:0009124,GO:0009126,GO:0009127,GO:0009150,GO:0009152,GO:0009156,GO:0009161,GO:0009165,GO:0009167,GO:0009168,GO:0009259,GO:0009260,GO:0009987,GO:0016874,GO:…	6.3.3.1,6.3.4.13	ko:K11788	ko00230,ko01100,ko01110,ko01130,map00230,map01100,map01110,map01130	M00048	R04144,R04208	RC00090,RC00166,RC01100	ko00000,ko00001,ko00002,ko01000	-	-	-	AIRS,AIRS_C,GARS_A,GARS_C,GARS_N
AWENTII_000486-T1	1182553.XP_007743167.1	2.47e-241	665	COG5277@1|root,KOG0676@2759|Eukaryota,38C0D@33154|Opisthokonta,3NWC7@4751|Fungi,3QK5Q@4890|Ascomycota,20AFM@147545|Eurotiomycetes,3MU1X@451870|Chaetothyriomycetidae	4751|Fungi	Z	Belongs to the actin family	ACT1	GO:0000001,GO:0000003,GO:0000011,GO:0000123,GO:0000132,GO:0000142,GO:0000226,GO:0000228,GO:0000278,GO:0000281,GO:0000785,GO:0000790,GO:0000812,GO:0000910,GO:0000912,GO:0000915,GO:0000916,GO:0001300,GO:0001411,GO:0002790,GO:0003006,GO:0003674,GO:0005198,GO:0005200,GO:0005575,GO:0005622,GO:0005623,GO:0005628,GO:0005634,GO:0005654,GO:0005694,GO:0005737,GO:0005826,GO:0005829,GO:0005856,GO:0005884,GO:…	-	ko:K05692	ko04015,ko04145,ko04210,ko04390,ko04391,ko04510,ko04520,ko04530,ko04611,ko04670,ko04714,ko04745,ko04810,ko04919,ko04921,ko05100,ko05110,ko05130,ko05131,ko05132,ko05164,ko05205,ko05225,ko05410,ko05412,ko05414,ko05416,ko05418,map04015,map04145,map04210,map04390,map04391,map04510,map04520,map04530,map04611,map04670,map04714,map04745,map04810,map04919,map04921,map05100,map05110,map05130,map05131,map0…	-	-	-	ko00000,ko00001,ko03019,ko03021,ko03029,ko03036,ko04147,ko04812	-	-	-	Actin
AWENTII_000487-T1	36630.CADNFIAP00004631	4.94e-110	321	COG0197@1|root,KOG2160@2759|Eukaryota,3A238@33154|Opisthokonta,3P2S3@4751|Fungi,3QUZN@4890|Ascomycota,20GPY@147545|Eurotiomycetes,3S49N@5042|Eurotiales	4751|Fungi	K	Hsp70 nucleotide exchange factor (Fes1)	FES1	GO:0000166,GO:0000774,GO:0002181,GO:0003674,GO:0005488,GO:0005575,GO:0005622,GO:0005623,GO:0005737,GO:0005829,GO:0005840,GO:0006412,GO:0006508,GO:0006511,GO:0006515,GO:0006518,GO:0006807,GO:0006950,GO:0008150,GO:0008152,GO:0009056,GO:0009057,GO:0009058,GO:0009059,GO:0009987,GO:0010033,GO:0010467,GO:0010498,GO:0017076,GO:0019538,GO:0019941,GO:0022626,GO:0030163,GO:0030234,GO:0030554,GO:0032991,GO:…	-	-	-	-	-	-	-	-	-	-	Fes1,HEAT_2,HEAT_EZ
AWENTII_000488-T1	33178.CADATEAP00001486	6.61e-111	320	KOG3393@1|root,KOG3393@2759|Eukaryota,3A07D@33154|Opisthokonta,3P1SK@4751|Fungi,3QU27@4890|Ascomycota,20AU7@147545|Eurotiomycetes,3S7QK@5042|Eurotiales	4751|Fungi	S	UPF0220 domain protein	VPS68	GO:0000322,GO:0000323,GO:0000324,GO:0000329,GO:0005575,GO:0005622,GO:0005623,GO:0005737,GO:0005739,GO:0005768,GO:0005773,GO:0005774,GO:0006605,GO:0006623,GO:0006810,GO:0006886,GO:0007034,GO:0008104,GO:0008150,GO:0010008,GO:0012505,GO:0015031,GO:0015833,GO:0016020,GO:0016021,GO:0016192,GO:0016197,GO:0031090,GO:0031224,GO:0031410,GO:0031982,GO:0032509,GO:0032511,GO:0032991,GO:0033036,GO:0033365,GO:…	-	-	-	-	-	-	-	-	-	-	UPF0220
AWENTII_000489-T1	5061.CADANGAP00011509	2.28e-187	538	2E08N@1|root,2S7PV@2759|Eukaryota,3A2RG@33154|Opisthokonta,3P3S5@4751|Fungi,3QVV9@4890|Ascomycota,20H07@147545|Eurotiomycetes,3S4S8@5042|Eurotiales	4751|Fungi	-	-	-	-	-	-	-	-	-	-	-	-	-	-	-
AWENTII_000490-T1	5062.CADAORAP00010224	8.03e-79	235	KOG2174@1|root,KOG2174@2759|Eukaryota,3A20B@33154|Opisthokonta,3P3FU@4751|Fungi,3QUZW@4890|Ascomycota,20HD5@147545|Eurotiomycetes,3S8UW@5042|Eurotiales	4751|Fungi	T	Vacuolar protein sorting 55 superfamily	VPS55	GO:0005575,GO:0005622,GO:0005623,GO:0005737,GO:0005768,GO:0005770,GO:0006810,GO:0006886,GO:0007034,GO:0008104,GO:0008150,GO:0010008,GO:0012505,GO:0015031,GO:0015833,GO:0016020,GO:0016021,GO:0016192,GO:0016197,GO:0031090,GO:0031224,GO:0031410,GO:0031982,GO:0032509,GO:0032511,GO:0032879,GO:0032880,GO:0032991,GO:0033036,GO:0034424,GO:0034613,GO:0042886,GO:0043226,GO:0043227,GO:0043229,GO:0044422,GO:…	-	-	-	-	-	-	-	-	-	-	Vps55
AWENTII_000491-T1	5057.CADACLAP00008944	5.84e-162	456	COG0638@1|root,KOG0863@2759|Eukaryota,38BYM@33154|Opisthokonta,3NW5C@4751|Fungi,3QJCU@4890|Ascomycota,20DH9@147545|Eurotiomycetes,3S5ZB@5042|Eurotiales	4751|Fungi	O	Proteasome subunit alpha type	PRE5	GO:0000502,GO:0005575,GO:0005622,GO:0005623,GO:0005634,GO:0005737,GO:0005829,GO:0005839,GO:0006508,GO:0006511,GO:0006807,GO:0007088,GO:0007346,GO:0008150,GO:0008152,GO:0009056,GO:0009057,GO:0009896,GO:0009987,GO:0010498,GO:0010499,GO:0010564,GO:0010638,GO:0010965,GO:0012505,GO:0016020,GO:0019538,GO:0019773,GO:0019941,GO:0030071,GO:0030163,GO:0031331,GO:0031597,GO:0032270,GO:0032436,GO:0032991,GO:…	3.4.25.1	ko:K02725	ko03050,map03050	M00337,M00340	-	-	ko00000,ko00001,ko00002,ko01000,ko01002,ko03051,ko04147	-	-	-	Proteasome,Proteasome_A_N
AWENTII_000492-T1	33178.CADATEAP00001482	4.66e-136	389	COG1611@1|root,2QSR9@2759|Eukaryota,38GPR@33154|Opisthokonta,3NZWJ@4751|Fungi,3QKYC@4890|Ascomycota,20AHY@147545|Eurotiomycetes,3S5DR@5042|Eurotiales	4751|Fungi	S	Lysine decarboxylase-like protein	-	GO:0005575,GO:0005622,GO:0005623,GO:0005634,GO:0005737,GO:0008150,GO:0010033,GO:0010243,GO:0014070,GO:0014074,GO:0042221,GO:0043226,GO:0043227,GO:0043229,GO:0043231,GO:0044424,GO:0044464,GO:0050896,GO:1901698	-	-	-	-	-	-	-	-	-	-	Lysine_decarbox
AWENTII_000493-T1	40384.G7XZ60	6.23e-151	475	COG5097@1|root,KOG3169@2759|Eukaryota	2759|Eukaryota	K	RNA polymerase II transcription coactivator activity involved in preinitiation complex assembly	MED6	GO:0000151,GO:0000428,GO:0001128,GO:0003674,GO:0003676,GO:0003677,GO:0003712,GO:0003713,GO:0005488,GO:0005515,GO:0005575,GO:0005622,GO:0005623,GO:0005634,GO:0005654,GO:0005667,GO:0005737,GO:0006139,GO:0006351,GO:0006352,GO:0006355,GO:0006357,GO:0006366,GO:0006367,GO:0006464,GO:0006725,GO:0006807,GO:0007275,GO:0007399,GO:0007406,GO:0008134,GO:0008150,GO:0008152,GO:0008285,GO:0009058,GO:0009059,GO:…	3.6.3.1	ko:K01530,ko:K15128	-	-	-	-	ko00000,ko01000,ko03021	-	-	-	Med6
AWENTII_000494-T1	5057.CADACLAP00008879	0	1148	COG0147@1|root,KOG1224@2759|Eukaryota,38EFT@33154|Opisthokonta,3NU85@4751|Fungi,3QMKG@4890|Ascomycota,20FQ1@147545|Eurotiomycetes,3S3PI@5042|Eurotiales	4751|Fungi	J	Para-aminobenzoate synthase PabaA	-	-	2.6.1.85	ko:K13950	ko00790,map00790	-	R01716	RC00010,RC01418	ko00000,ko00001,ko01000	-	-	-	Anth_synt_I_N,Chorismate_bind,GATase
AWENTII_000495-T1	746128.CADAFUBP00009083	0	2701	28H8J@1|root,2QPMA@2759|Eukaryota,39W7T@33154|Opisthokonta,3NVQY@4751|Fungi,3QNYI@4890|Ascomycota,20AYQ@147545|Eurotiomycetes,3S70Y@5042|Eurotiales	4751|Fungi	S	HATPase_c domain protein	-	-	-	-	-	-	-	-	-	-	-	-	DUF3684,HATPase_c_3
AWENTII_000496-T1	40384.G7XZ61	0	2243	KOG1953@1|root,KOG1953@2759|Eukaryota,38DAT@33154|Opisthokonta,3NUM4@4751|Fungi,3QPH8@4890|Ascomycota,20AX5@147545|Eurotiomycetes,3S7BG@5042|Eurotiales	4751|Fungi	U	Hypercellular protein HypA	TRS120	GO:0000278,GO:0000281,GO:0000910,GO:0005575,GO:0005622,GO:0005623,GO:0005737,GO:0005768,GO:0005769,GO:0005794,GO:0005801,GO:0005802,GO:0005886,GO:0006810,GO:0006886,GO:0006891,GO:0006892,GO:0006893,GO:0007049,GO:0007107,GO:0008104,GO:0008150,GO:0009987,GO:0012505,GO:0015031,GO:0015833,GO:0016020,GO:0016043,GO:0016192,GO:0016197,GO:0016482,GO:0022402,GO:0030008,GO:0030427,GO:0031410,GO:0031982,GO:…	-	ko:K20306	-	-	-	-	ko00000,ko04131	-	-	-	TRAPPC9-Trs120
AWENTII_000497-T1	746128.CADAFUBP00009081	8.15e-225	626	COG1028@1|root,KOG1205@2759|Eukaryota,39UZ3@33154|Opisthokonta,3NZV9@4751|Fungi,3QP4F@4890|Ascomycota,20E0X@147545|Eurotiomycetes,3S7RZ@5042|Eurotiales	4751|Fungi	Q	short chain dehydrogenase reductase family protein	ADI1	-	-	-	-	-	-	-	-	-	-	-	adh_short
AWENTII_000498-T1	5057.CADACLAP00009047	0	1074	COG5158@1|root,KOG1299@2759|Eukaryota,38CY7@33154|Opisthokonta,3NXAG@4751|Fungi,3QJRI@4890|Ascomycota,20DXB@147545|Eurotiomycetes,3S637@5042|Eurotiales	4751|Fungi	U	Belongs to the STXBP unc-18 SEC1 family	VPS45	GO:0000011,GO:0000139,GO:0000149,GO:0003674,GO:0005488,GO:0005515,GO:0005575,GO:0005622,GO:0005623,GO:0005737,GO:0005768,GO:0005794,GO:0005829,GO:0006605,GO:0006623,GO:0006810,GO:0006873,GO:0006885,GO:0006886,GO:0006892,GO:0006895,GO:0006896,GO:0006906,GO:0006996,GO:0007033,GO:0007034,GO:0007035,GO:0008104,GO:0008150,GO:0009987,GO:0010638,GO:0012505,GO:0015031,GO:0015833,GO:0016020,GO:0016043,GO:…	-	ko:K12479,ko:K20367	ko04138,ko04144,map04138,map04144	-	-	-	ko00000,ko00001,ko04131	-	-	-	Sec1
AWENTII_000498-T2	5057.CADACLAP00009047	0	964	COG5158@1|root,KOG1299@2759|Eukaryota,38CY7@33154|Opisthokonta,3NXAG@4751|Fungi,3QJRI@4890|Ascomycota,20DXB@147545|Eurotiomycetes,3S637@5042|Eurotiales	4751|Fungi	U	Belongs to the STXBP unc-18 SEC1 family	VPS45	GO:0000011,GO:0000139,GO:0000149,GO:0003674,GO:0005488,GO:0005515,GO:0005575,GO:0005622,GO:0005623,GO:0005737,GO:0005768,GO:0005794,GO:0005829,GO:0006605,GO:0006623,GO:0006810,GO:0006873,GO:0006885,GO:0006886,GO:0006892,GO:0006895,GO:0006896,GO:0006906,GO:0006996,GO:0007033,GO:0007034,GO:0007035,GO:0008104,GO:0008150,GO:0009987,GO:0010638,GO:0012505,GO:0015031,GO:0015833,GO:0016020,GO:0016043,GO:…	-	ko:K12479,ko:K20367	ko04138,ko04144,map04138,map04144	-	-	-	ko00000,ko00001,ko04131	-	-	-	Sec1
AWENTII_000499-T1	36630.CADNFIAP00004795	0	974	COG5202@1|root,KOG2704@2759|Eukaryota,38FKU@33154|Opisthokonta,3NUVY@4751|Fungi,3QM7T@4890|Ascomycota,20BCM@147545|Eurotiomycetes,3S4IS@5042|Eurotiales	4751|Fungi	S	Belongs to the membrane-bound acyltransferase family	ale1	GO:0003674,GO:0003824,GO:0003841,GO:0005575,GO:0005622,GO:0005623,GO:0005737,GO:0005783,GO:0005789,GO:0006629,GO:0006644,GO:0006646,GO:0006650,GO:0006793,GO:0006796,GO:0008150,GO:0008152,GO:0008374,GO:0008610,GO:0008654,GO:0009058,GO:0009987,GO:0012505,GO:0016020,GO:0016021,GO:0016411,GO:0016740,GO:0016746,GO:0016747,GO:0019637,GO:0031224,GO:0031984,GO:0042171,GO:0042175,GO:0043226,GO:0043227,GO:…	2.3.1.23,2.3.1.51	ko:K13519	ko00561,ko00564,ko00565,ko01100,ko01110,map00561,map00564,map00565,map01100,map01110	M00089	R01318,R02241,R03437,R04480,R09034,R09035,R09036,R09381	RC00004,RC00037,RC00039	ko00000,ko00001,ko00002,ko01000,ko01004	-	-	-	MBOAT
AWENTII_000500-T1	36630.CADNFIAP00004718	3.73e-239	687	2E1FV@1|root,2S8T0@2759|Eukaryota,39X9D@33154|Opisthokonta,3NWJV@4751|Fungi,3QQRA@4890|Ascomycota,20BJI@147545|Eurotiomycetes,3S4G1@5042|Eurotiales	4751|Fungi	S	serine-rich protein	-	-	-	-	-	-	-	-	-	-	-	-	-
AWENTII_000501-T1	5057.CADACLAP00008949	4.5e-177	501	KOG4130@1|root,KOG4130@2759|Eukaryota,39S0C@33154|Opisthokonta,3NXUB@4751|Fungi,3QPNG@4890|Ascomycota,20B2Y@147545|Eurotiomycetes,3S360@5042|Eurotiales	4751|Fungi	O	CaaX prenyl proteinase Rce1	RCE1	GO:0003674,GO:0003824,GO:0004175,GO:0004197,GO:0004222,GO:0005575,GO:0005622,GO:0005623,GO:0005737,GO:0005783,GO:0005789,GO:0006508,GO:0006807,GO:0007323,GO:0008150,GO:0008152,GO:0008233,GO:0008234,GO:0008237,GO:0009987,GO:0010467,GO:0012505,GO:0016020,GO:0016021,GO:0016485,GO:0016787,GO:0019538,GO:0030176,GO:0031136,GO:0031137,GO:0031139,GO:0031224,GO:0031227,GO:0031984,GO:0042175,GO:0043170,GO:…	-	ko:K08658	ko00900,ko01130,map00900,map01130	-	R09845	RC00141	ko00000,ko00001,ko01000,ko01002	-	-	-	Abi
AWENTII_000502-T1	5057.CADACLAP00003161	0	920	COG0415@1|root,KOG0133@2759|Eukaryota,38BKX@33154|Opisthokonta,3NVGR@4751|Fungi,3QRSN@4890|Ascomycota,20EID@147545|Eurotiomycetes,3S7MH@5042|Eurotiales	4751|Fungi	LT	FAD binding domain of DNA photolyase	-	-	-	ko:K02295,ko:K10426	ko04710,ko04962,ko05016,map04710,map04962,map05016	-	-	-	ko00000,ko00001,ko03036,ko03400,ko04812	-	-	-	DNA_photolyase,FAD_binding_7
AWENTII_000503-T1	1108849.XP_002557299.1	9.79e-171	486	2CJ2D@1|root,2QS3W@2759|Eukaryota,3A2KF@33154|Opisthokonta,3P3RG@4751|Fungi,3R6HU@4890|Ascomycota,20T8H@147545|Eurotiomycetes,3S6YK@5042|Eurotiales	4751|Fungi	S	Sucrase/ferredoxin-like	-	-	-	-	-	-	-	-	-	-	-	-	Suc_Fer-like
AWENTII_000504-T1	5061.CADANGAP00011498	0	1579	COG0495@1|root,KOG0435@2759|Eukaryota,38GY5@33154|Opisthokonta,3NXAB@4751|Fungi,3QNUK@4890|Ascomycota,20EDN@147545|Eurotiomycetes,3S648@5042|Eurotiales	4751|Fungi	J	Belongs to the class-I aminoacyl-tRNA synthetase family	-	GO:0003674,GO:0003824,GO:0004812,GO:0004823,GO:0005575,GO:0005622,GO:0005623,GO:0005737,GO:0005739,GO:0005759,GO:0006082,GO:0006139,GO:0006399,GO:0006412,GO:0006418,GO:0006429,GO:0006518,GO:0006520,GO:0006725,GO:0006807,GO:0008150,GO:0008152,GO:0009058,GO:0009059,GO:0009987,GO:0010467,GO:0016070,GO:0016874,GO:0016875,GO:0019538,GO:0019752,GO:0031974,GO:0032543,GO:0034641,GO:0034645,GO:0034660,GO:…	6.1.1.4	ko:K01869	ko00970,map00970	M00359,M00360	R03657	RC00055,RC00523	ko00000,ko00001,ko00002,ko01000,ko01007,ko03016,ko03029	-	-	-	Anticodon_1,Suc_Fer-like,tRNA-synt_1,tRNA-synt_1_2
AWENTII_000505-T1	5057.CADACLAP00009065	2.43e-251	693	COG1052@1|root,KOG0069@2759|Eukaryota,39TZC@33154|Opisthokonta,3NWKW@4751|Fungi,3QM70@4890|Ascomycota,20B6I@147545|Eurotiomycetes,3S5V9@5042|Eurotiales	4751|Fungi	C	Catalyzes the NAD( )-dependent oxidation of formate to carbon dioxide. Formate oxidation is the final step in the methanol oxidation pathway in methylotrophic microorganisms. Has a role in the detoxification of exogenous formate in non- methylotrophic organisms	FDH1	GO:0003674,GO:0003824,GO:0005575,GO:0005576,GO:0005622,GO:0005623,GO:0005737,GO:0005829,GO:0006082,GO:0006083,GO:0008150,GO:0008152,GO:0008863,GO:0009056,GO:0009987,GO:0015942,GO:0016054,GO:0016491,GO:0016620,GO:0016903,GO:0016999,GO:0017001,GO:0017144,GO:0019752,GO:0032787,GO:0042183,GO:0042737,GO:0043436,GO:0044237,GO:0044248,GO:0044281,GO:0044282,GO:0044424,GO:0044444,GO:0044464,GO:0046395,GO:…	1.17.1.9	ko:K00122	ko00630,ko00680,ko01100,ko01120,ko01200,map00630,map00680,map01100,map01120,map01200	-	R00519	RC02796	ko00000,ko00001,ko01000	-	-	iMM904.YOR388C,iND750.YOR388C	2-Hacid_dh,2-Hacid_dh_C
AWENTII_000506-T1	5062.CADAORAP00010209	6.86e-67	206	2EPU0@1|root,2SSYK@2759|Eukaryota,3A8PV@33154|Opisthokonta,3P5FS@4751|Fungi,3QYBD@4890|Ascomycota,20HXR@147545|Eurotiomycetes,3S94X@5042|Eurotiales	4751|Fungi	-	-	-	-	-	-	-	-	-	-	-	-	-	-	-
AWENTII_000507-T1	40384.G7XZ68	0	2519	KOG1922@1|root,KOG1922@2759|Eukaryota,38BZD@33154|Opisthokonta,3NU2F@4751|Fungi,3QPXQ@4890|Ascomycota,20BVZ@147545|Eurotiomycetes,3S5KE@5042|Eurotiales	4751|Fungi	TZ	Cytokinesis protein sepA	-	GO:0000003,GO:0000131,GO:0000132,GO:0000133,GO:0000142,GO:0000226,GO:0000278,GO:0000281,GO:0000282,GO:0000399,GO:0000746,GO:0000747,GO:0000755,GO:0000910,GO:0000912,GO:0000915,GO:0000920,GO:0001411,GO:0003674,GO:0003779,GO:0005488,GO:0005515,GO:0005522,GO:0005575,GO:0005622,GO:0005623,GO:0005628,GO:0005737,GO:0005826,GO:0005856,GO:0005884,GO:0005886,GO:0005933,GO:0005934,GO:0005935,GO:0005937,GO:…	-	ko:K05740,ko:K11238,ko:K17971	ko04011,ko04510,ko04810,ko04933,ko05131,map04011,map04510,map04810,map04933,map05131	-	-	-	ko00000,ko00001,ko03029,ko04812	-	-	-	Drf_FH3,Drf_GBD,FH2
AWENTII_000508-T1	36630.CADNFIAP00004696	1.38e-316	876	COG0486@1|root,KOG1191@2759|Eukaryota,38CEV@33154|Opisthokonta,3NUT7@4751|Fungi,3QJSY@4890|Ascomycota,20C8R@147545|Eurotiomycetes,3S6FF@5042|Eurotiales	4751|Fungi	J	mitochondrial GTPase Mss1	MSS1	GO:0000166,GO:0000959,GO:0000963,GO:0001882,GO:0001883,GO:0002097,GO:0002098,GO:0003674,GO:0003824,GO:0003924,GO:0005488,GO:0005525,GO:0005575,GO:0005622,GO:0005623,GO:0005737,GO:0005739,GO:0005740,GO:0005743,GO:0005829,GO:0006139,GO:0006396,GO:0006399,GO:0006400,GO:0006412,GO:0006518,GO:0006725,GO:0006807,GO:0008033,GO:0008150,GO:0008152,GO:0009058,GO:0009059,GO:0009451,GO:0009987,GO:0010467,GO:…	-	ko:K03650	-	-	R08701	RC00053,RC00209,RC00870	ko00000,ko01000,ko03016	-	-	-	MMR_HSR1,MnmE_helical,TrmE_N
AWENTII_000510-T1	5059.CADAFLAP00006111	1.38e-183	572	COG0666@1|root,KOG4177@2759|Eukaryota,39T9I@33154|Opisthokonta,3P185@4751|Fungi,3QSMW@4890|Ascomycota,20D4S@147545|Eurotiomycetes,3S44S@5042|Eurotiales	4751|Fungi	M	ankyrin repeat	-	-	-	-	-	-	-	-	-	-	-	-	Ank_2,Ank_3,Ank_4
AWENTII_000511-T1	5062.CADAORAP00010205	0	1370	COG1048@1|root,KOG0453@2759|Eukaryota,38FZD@33154|Opisthokonta,3NUC6@4751|Fungi,3QKGC@4890|Ascomycota,20AMK@147545|Eurotiomycetes,3S525@5042|Eurotiales	4751|Fungi	E	Catalyzes the reversible hydration of cis-homoaconitate to (2R,3S)-homoisocitrate, a step in the alpha-aminoadipate pathway for lysine biosynthesis	LYS4	GO:0003674,GO:0003824,GO:0004409,GO:0005575,GO:0005622,GO:0005623,GO:0005737,GO:0005739,GO:0006082,GO:0006520,GO:0006536,GO:0006553,GO:0006807,GO:0006873,GO:0006875,GO:0006879,GO:0006950,GO:0007154,GO:0008150,GO:0008152,GO:0008652,GO:0009058,GO:0009064,GO:0009066,GO:0009067,GO:0009085,GO:0009267,GO:0009605,GO:0009987,GO:0009991,GO:0010106,GO:0016053,GO:0016829,GO:0016835,GO:0016836,GO:0019725,GO:…	4.2.1.36	ko:K01705	ko00300,ko01100,ko01120,ko01130,ko01210,ko01230,map00300,map01100,map01120,map01130,map01210,map01230	M00030,M00433	R04371	RC00618	br01601,ko00000,ko00001,ko00002,ko01000	-	-	-	Aconitase,Aconitase_C
AWENTII_000511-T2	5062.CADAORAP00010205	0	1364	COG1048@1|root,KOG0453@2759|Eukaryota,38FZD@33154|Opisthokonta,3NUC6@4751|Fungi,3QKGC@4890|Ascomycota,20AMK@147545|Eurotiomycetes,3S525@5042|Eurotiales	4751|Fungi	E	Catalyzes the reversible hydration of cis-homoaconitate to (2R,3S)-homoisocitrate, a step in the alpha-aminoadipate pathway for lysine biosynthesis	LYS4	GO:0003674,GO:0003824,GO:0004409,GO:0005575,GO:0005622,GO:0005623,GO:0005737,GO:0005739,GO:0006082,GO:0006520,GO:0006536,GO:0006553,GO:0006807,GO:0006873,GO:0006875,GO:0006879,GO:0006950,GO:0007154,GO:0008150,GO:0008152,GO:0008652,GO:0009058,GO:0009064,GO:0009066,GO:0009067,GO:0009085,GO:0009267,GO:0009605,GO:0009987,GO:0009991,GO:0010106,GO:0016053,GO:0016829,GO:0016835,GO:0016836,GO:0019725,GO:…	4.2.1.36	ko:K01705	ko00300,ko01100,ko01120,ko01130,ko01210,ko01230,map00300,map01100,map01120,map01130,map01210,map01230	M00030,M00433	R04371	RC00618	br01601,ko00000,ko00001,ko00002,ko01000	-	-	-	Aconitase,Aconitase_C
AWENTII_000512-T1	36651.K9GFJ1	2.65e-266	735	COG1932@1|root,KOG2790@2759|Eukaryota,38B9C@33154|Opisthokonta,3NUNH@4751|Fungi,3QMYX@4890|Ascomycota,20B0Y@147545|Eurotiomycetes,3S6HQ@5042|Eurotiales	4751|Fungi	E	Phosphoserine aminotransferase	SER1	GO:0003674,GO:0003824,GO:0004648,GO:0005575,GO:0005622,GO:0005623,GO:0005737,GO:0006082,GO:0006139,GO:0006144,GO:0006520,GO:0006563,GO:0006564,GO:0006725,GO:0006807,GO:0008150,GO:0008152,GO:0008483,GO:0008652,GO:0009058,GO:0009069,GO:0009070,GO:0009112,GO:0009113,GO:0009987,GO:0016053,GO:0016740,GO:0016769,GO:0018130,GO:0019438,GO:0019752,GO:0034641,GO:0042440,GO:0043436,GO:0044237,GO:0044238,GO:…	2.6.1.52	ko:K00831	ko00260,ko00680,ko00750,ko01100,ko01120,ko01130,ko01200,ko01230,map00260,map00680,map00750,map01100,map01120,map01130,map01200,map01230	M00020,M00124	R04173,R05085	RC00006,RC00036	ko00000,ko00001,ko00002,ko01000,ko01007	-	-	-	Aminotran_5
AWENTII_000513-T1	746128.CADAFUBP00009068	2.4e-157	454	COG0543@1|root,KOG0534@2759|Eukaryota,39WI5@33154|Opisthokonta,3P3IW@4751|Fungi,3QUZU@4890|Ascomycota,20C7D@147545|Eurotiomycetes,3S6XU@5042|Eurotiales	4751|Fungi	C	Cytochrome c mitochondrial import factor (Cyc2)	CYC2	GO:0003674,GO:0003824,GO:0004128,GO:0005575,GO:0005622,GO:0005623,GO:0005737,GO:0005739,GO:0005740,GO:0005743,GO:0006464,GO:0006807,GO:0006996,GO:0007005,GO:0007006,GO:0008150,GO:0008152,GO:0009987,GO:0016020,GO:0016043,GO:0016491,GO:0016651,GO:0016653,GO:0017003,GO:0017004,GO:0017006,GO:0018063,GO:0019538,GO:0019866,GO:0019898,GO:0022607,GO:0031090,GO:0031312,GO:0031314,GO:0031966,GO:0031967,GO:…	-	-	-	-	-	-	-	-	-	-	FAD_binding_6,NAD_binding_1
AWENTII_000514-T1	36630.CADNFIAP00005071	0	978	COG0531@1|root,KOG1287@2759|Eukaryota,38BBK@33154|Opisthokonta,3NX7G@4751|Fungi,3QRS1@4890|Ascomycota,20CZC@147545|Eurotiomycetes,3S6VG@5042|Eurotiales	4751|Fungi	E	Amino acid transporter	-	-	-	-	-	-	-	-	-	-	-	-	AA_permease_2
AWENTII_000515-T1	746128.CADAFUBP00009066	1.21e-276	776	COG1621@1|root,KOG0228@2759|Eukaryota,39SMU@33154|Opisthokonta,3P07G@4751|Fungi,3QR80@4890|Ascomycota,20F5P@147545|Eurotiomycetes,3S6ER@5042|Eurotiales	4751|Fungi	G	Belongs to the glycosyl hydrolase 32 family	MgSUC1	-	3.2.1.26	ko:K01193	ko00052,ko00500,ko01100,map00052,map00500,map01100	-	R00801,R00802,R02410,R03635,R03921,R06088	RC00028,RC00077	ko00000,ko00001,ko01000	-	GH32	-	Glyco_hydro_32C,Glyco_hydro_32N
AWENTII_000516-T1	1108849.XP_002557310.1	3.26e-253	709	KOG0254@1|root,KOG0254@2759|Eukaryota,39R7D@33154|Opisthokonta,3NWKB@4751|Fungi,3QSBJ@4890|Ascomycota,20EHH@147545|Eurotiomycetes,3S7JW@5042|Eurotiales	4751|Fungi	P	Belongs to the major facilitator superfamily. Sugar transporter (TC 2.A.1.1) family	-	-	-	-	-	-	-	-	-	-	-	-	Sugar_tr
AWENTII_000517-T1	36630.CADNFIAP00003919	6.21e-224	620	2E8GE@1|root,2SEYJ@2759|Eukaryota,3ADYW@33154|Opisthokonta,3P9PN@4751|Fungi,3RMJU@4890|Ascomycota,20JIE@147545|Eurotiomycetes,3S35Q@5042|Eurotiales	4751|Fungi	S	Belongs to the sterol desaturase family	-	-	-	-	-	-	-	-	-	-	-	-	FA_hydroxylase
AWENTII_000518-T1	36630.CADNFIAP00005367	1.72e-306	852	2CUDX@1|root,2RKWE@2759|Eukaryota,39YI4@33154|Opisthokonta,3NZDX@4751|Fungi,3QSZ3@4890|Ascomycota,20G6B@147545|Eurotiomycetes,3S2NU@5042|Eurotiales	4751|Fungi	K	C6 transcription factor	-	-	-	-	-	-	-	-	-	-	-	-	Fungal_trans,Zn_clus
AWENTII_000518-T2	746128.CADAFUBP00009065	0	935	2CUDX@1|root,2RKWE@2759|Eukaryota,39YI4@33154|Opisthokonta,3NZDX@4751|Fungi,3QSZ3@4890|Ascomycota,20G6B@147545|Eurotiomycetes,3S2NU@5042|Eurotiales	4751|Fungi	K	C6 transcription factor	-	-	-	-	-	-	-	-	-	-	-	-	Fungal_trans,Zn_clus
AWENTII_000519-T1	746128.CADAFUBP00009064	1.19e-307	848	COG0154@1|root,KOG1212@2759|Eukaryota,38CWX@33154|Opisthokonta,3NWZ4@4751|Fungi,3QS0U@4890|Ascomycota,20BYN@147545|Eurotiomycetes,3S4Z4@5042|Eurotiales	4751|Fungi	IJT	Amidase	-	-	3.5.1.4	ko:K01426	ko00330,ko00360,ko00380,ko00627,ko00643,ko01120,map00330,map00360,map00380,map00627,map00643,map01120	-	R02540,R03096,R03180,R03909,R05551,R05590	RC00010,RC00100,RC00950,RC01025	ko00000,ko00001,ko01000	-	-	-	Amidase
AWENTII_000520-T1	746128.CADAFUBP00009063	3.72e-214	593	COG0726@1|root,2QU9T@2759|Eukaryota,38MRM@33154|Opisthokonta,3NVA5@4751|Fungi,3QKDQ@4890|Ascomycota,20FTE@147545|Eurotiomycetes,3S7GN@5042|Eurotiales	4751|Fungi	G	Polysaccharide deacetylase family protein	-	-	-	-	-	-	-	-	-	-	-	-	Polysacc_deac_1
AWENTII_000521-T1	5062.CADAORAP00010198	3.32e-241	664	COG0470@1|root,KOG0991@2759|Eukaryota,38G2T@33154|Opisthokonta,3NUUJ@4751|Fungi,3QJGZ@4890|Ascomycota,20ANI@147545|Eurotiomycetes,3S6PM@5042|Eurotiales	4751|Fungi	L	replication factor C	RFC4	GO:0000228,GO:0000278,GO:0000785,GO:0000790,GO:0000819,GO:0003674,GO:0003676,GO:0003677,GO:0003824,GO:0005488,GO:0005575,GO:0005622,GO:0005623,GO:0005634,GO:0005657,GO:0005663,GO:0005694,GO:0005737,GO:0005829,GO:0006139,GO:0006259,GO:0006260,GO:0006261,GO:0006271,GO:0006272,GO:0006281,GO:0006298,GO:0006725,GO:0006807,GO:0006950,GO:0006974,GO:0006996,GO:0007049,GO:0007059,GO:0007062,GO:0008150,GO:…	-	ko:K10755	ko03030,ko03420,ko03430,map03030,map03420,map03430	M00289,M00295	-	-	ko00000,ko00001,ko00002,ko03032,ko03036,ko03400	-	-	-	AAA,DNA_pol3_delta2,Rep_fac_C,RuvB_N
AWENTII_000522-T1	5057.CADACLAP00008774	2.78e-66	207	2D36E@1|root,2SQDE@2759|Eukaryota,3A944@33154|Opisthokonta,3P7MX@4751|Fungi,3R06Q@4890|Ascomycota,20IKC@147545|Eurotiomycetes,3S9HF@5042|Eurotiales	4751|Fungi	-	-	-	-	-	-	-	-	-	-	-	-	-	-	-
AWENTII_000523-T1	36630.CADNFIAP00004499	2.22e-206	575	KOG3024@1|root,KOG3024@2759|Eukaryota,38I0Z@33154|Opisthokonta,3NY7P@4751|Fungi,3QMPT@4890|Ascomycota,20BNC@147545|Eurotiomycetes,3S88S@5042|Eurotiales	4751|Fungi	S	DUF410 domain protein	-	GO:0005575,GO:0005622,GO:0005623,GO:0005737,GO:0005829,GO:0006605,GO:0006612,GO:0006620,GO:0006810,GO:0006886,GO:0006996,GO:0007029,GO:0008104,GO:0008150,GO:0009987,GO:0010256,GO:0015031,GO:0015833,GO:0016043,GO:0032991,GO:0033036,GO:0033365,GO:0034613,GO:0042886,GO:0044424,GO:0044444,GO:0044445,GO:0044464,GO:0045047,GO:0045048,GO:0045184,GO:0046907,GO:0051179,GO:0051205,GO:0051234,GO:0051641,GO:…	-	-	-	-	-	-	-	-	-	-	DUF410
AWENTII_000524-T1	746128.CADAFUBP00009059	1.31e-71	225	KOG1982@1|root,KOG1982@2759|Eukaryota,38R3W@33154|Opisthokonta,3NUVB@4751|Fungi,3QQHJ@4890|Ascomycota,20F1U@147545|Eurotiomycetes,3S574@5042|Eurotiales	4751|Fungi	L	Ribonuclease that specifically degrades pre-mRNAs with a defective 5' end cap and is part of a pre-mRNA capping quality control. Has decapping and pyrophosphohydrolase activities. Has decapping activity toward incomplete 5' end cap mRNAs such as unmethylated 5' end-capped RNA to release GpppN and 5' end monophosphate RNA. Also possesses RNA 5'-pyrophosphohydrolase activity by hydrolyzing the 5' e…	RAI1	GO:0000166,GO:0000291,GO:0000448,GO:0000460,GO:0000463,GO:0000466,GO:0000469,GO:0000470,GO:0000478,GO:0000479,GO:0000956,GO:0001882,GO:0001883,GO:0003674,GO:0003824,GO:0004518,GO:0004519,GO:0004521,GO:0004540,GO:0005488,GO:0005575,GO:0005622,GO:0005623,GO:0005634,GO:0005737,GO:0005829,GO:0006139,GO:0006351,GO:0006353,GO:0006364,GO:0006366,GO:0006369,GO:0006396,GO:0006401,GO:0006402,GO:0006725,GO:…	-	ko:K14845	-	-	-	-	ko00000,ko03009,ko03021	-	-	-	RAI1
AWENTII_000525-T1	162425.CADANIAP00007285	7.05e-122	356	KOG1982@1|root,KOG1982@2759|Eukaryota,38R3W@33154|Opisthokonta,3NUVB@4751|Fungi,3QQHJ@4890|Ascomycota,20F1U@147545|Eurotiomycetes,3S574@5042|Eurotiales	4751|Fungi	L	Ribonuclease that specifically degrades pre-mRNAs with a defective 5' end cap and is part of a pre-mRNA capping quality control. Has decapping and pyrophosphohydrolase activities. Has decapping activity toward incomplete 5' end cap mRNAs such as unmethylated 5' end-capped RNA to release GpppN and 5' end monophosphate RNA. Also possesses RNA 5'-pyrophosphohydrolase activity by hydrolyzing the 5' e…	RAI1	GO:0000166,GO:0000291,GO:0000448,GO:0000460,GO:0000463,GO:0000466,GO:0000469,GO:0000470,GO:0000478,GO:0000479,GO:0000956,GO:0001882,GO:0001883,GO:0003674,GO:0003824,GO:0004518,GO:0004519,GO:0004521,GO:0004540,GO:0005488,GO:0005575,GO:0005622,GO:0005623,GO:0005634,GO:0005737,GO:0005829,GO:0006139,GO:0006351,GO:0006353,GO:0006364,GO:0006366,GO:0006369,GO:0006396,GO:0006401,GO:0006402,GO:0006725,GO:…	-	ko:K14845	-	-	-	-	ko00000,ko03009,ko03021	-	-	-	RAI1
AWENTII_000526-T1	33178.CADATEAP00001231	4.38e-209	590	COG0324@1|root,KOG1384@2759|Eukaryota,39RQC@33154|Opisthokonta,3NUX5@4751|Fungi,3QPDR@4890|Ascomycota,20BHR@147545|Eurotiomycetes,3S3TM@5042|Eurotiales	4751|Fungi	J	Catalyzes the transfer of a dimethylallyl group onto the adenine at position 37	tit1	GO:0000049,GO:0000122,GO:0000166,GO:0003674,GO:0003676,GO:0003723,GO:0003824,GO:0005488,GO:0005524,GO:0005575,GO:0005622,GO:0005623,GO:0005634,GO:0005730,GO:0005737,GO:0005739,GO:0005829,GO:0006139,GO:0006325,GO:0006342,GO:0006355,GO:0006357,GO:0006396,GO:0006399,GO:0006400,GO:0006725,GO:0006807,GO:0006996,GO:0008033,GO:0008144,GO:0008150,GO:0008152,GO:0009451,GO:0009889,GO:0009890,GO:0009892,GO:…	2.5.1.75	ko:K00791	ko00908,ko01100,ko01110,map00908,map01100,map01110	-	R01122	RC02820	ko00000,ko00001,ko01000,ko01006,ko03016	-	-	-	IPPT,zf-C2H2_jaz,zf-met
AWENTII_000527-T1	5061.CADANGAP00011478	1.02e-164	464	COG4586@1|root,KOG2355@2759|Eukaryota,38IHY@33154|Opisthokonta,3NV4A@4751|Fungi,3QM1J@4890|Ascomycota,20CUC@147545|Eurotiomycetes,3S32B@5042|Eurotiales	4751|Fungi	Q	ABC transporter	CAF16	GO:0000166,GO:0000288,GO:0000289,GO:0000956,GO:0003674,GO:0003824,GO:0005488,GO:0005524,GO:0005575,GO:0005622,GO:0005623,GO:0005737,GO:0006139,GO:0006351,GO:0006352,GO:0006354,GO:0006355,GO:0006357,GO:0006366,GO:0006367,GO:0006368,GO:0006401,GO:0006402,GO:0006725,GO:0006807,GO:0008144,GO:0008150,GO:0008152,GO:0009056,GO:0009057,GO:0009058,GO:0009059,GO:0009889,GO:0009892,GO:0009987,GO:0010467,GO:…	-	ko:K12608	ko03018,map03018	-	-	-	ko00000,ko00001,ko03019	-	-	-	ABC_tran
AWENTII_000528-T1	5061.CADANGAP00011477	0	1237	KOG1063@1|root,KOG1063@2759|Eukaryota,38R6F@33154|Opisthokonta,3NU57@4751|Fungi,3QKTW@4890|Ascomycota,20D1C@147545|Eurotiomycetes,3S3KB@5042|Eurotiales	4751|Fungi	BK	RNA polymerase II Elongator	ELP2	GO:0000775,GO:0000776,GO:0002097,GO:0002098,GO:0003674,GO:0005488,GO:0005515,GO:0005575,GO:0005622,GO:0005623,GO:0005634,GO:0005694,GO:0005737,GO:0005856,GO:0005874,GO:0005875,GO:0005938,GO:0006139,GO:0006355,GO:0006357,GO:0006396,GO:0006399,GO:0006400,GO:0006464,GO:0006725,GO:0006807,GO:0008017,GO:0008033,GO:0008092,GO:0008150,GO:0008152,GO:0009451,GO:0009889,GO:0009987,GO:0010467,GO:0010468,GO:…	-	ko:K11374,ko:K18178	ko04714,map04714	-	-	-	ko00000,ko00001,ko03016,ko03029,ko03036	-	-	-	WD40
AWENTII_000529-T1	5062.CADAORAP00010192	6.6e-58	181	COG5131@1|root,KOG4146@2759|Eukaryota,3A8YT@33154|Opisthokonta,3P6W9@4751|Fungi,3QWKZ@4890|Ascomycota,20IFD@147545|Eurotiomycetes,3S9A7@5042|Eurotiales	4751|Fungi	O	Acts as a sulfur carrier required for 2-thiolation of mcm(5)S(2)U at tRNA wobble positions of cytosolic tRNA(Lys), tRNA(Glu) and tRNA(Gln). Serves as sulfur donor in tRNA 2- thiolation reaction by being thiocarboxylated (-COSH) at its C- terminus by the MOCS3 homolog UBA4. The sulfur is then transferred to tRNA to form 2-thiolation of mcm(5)S(2)U. Prior mcm(5) tRNA modification by the elongator c…	URM1	GO:0000003,GO:0001403,GO:0002097,GO:0002098,GO:0002143,GO:0003674,GO:0005575,GO:0005622,GO:0005623,GO:0005634,GO:0005737,GO:0005829,GO:0006139,GO:0006396,GO:0006399,GO:0006400,GO:0006464,GO:0006725,GO:0006807,GO:0006950,GO:0006979,GO:0007114,GO:0008033,GO:0008150,GO:0008152,GO:0009451,GO:0009987,GO:0010467,GO:0016070,GO:0019538,GO:0019954,GO:0030447,GO:0031386,GO:0032446,GO:0032447,GO:0032505,GO:…	-	ko:K12161	ko04122,map04122	-	-	-	ko00000,ko00001,ko03016,ko04121	-	-	-	Urm1
AWENTII_000530-T1	5059.CADAFLAP00006096	1.93e-251	701	COG0406@1|root,KOG0234@2759|Eukaryota,38CZA@33154|Opisthokonta,3NUAZ@4751|Fungi,3QPMU@4890|Ascomycota,20B9J@147545|Eurotiomycetes,3S30R@5042|Eurotiales	4751|Fungi	G	6-phosphofructo-2-kinase	-	GO:0003674,GO:0003824,GO:0003873,GO:0004331,GO:0005575,GO:0005622,GO:0005623,GO:0005737,GO:0005975,GO:0006003,GO:0006109,GO:0006110,GO:0006140,GO:0006793,GO:0006796,GO:0008150,GO:0008152,GO:0008443,GO:0009889,GO:0009894,GO:0009987,GO:0016301,GO:0016310,GO:0016311,GO:0016740,GO:0016772,GO:0016773,GO:0016787,GO:0016788,GO:0016791,GO:0019200,GO:0019203,GO:0019219,GO:0019220,GO:0019222,GO:0019637,GO:…	2.7.1.105,3.1.3.46	ko:K19030	ko00051,ko04152,map00051,map04152	-	-	-	ko00000,ko00001,ko01000	-	-	-	6PF2K,His_Phos_1
AWENTII_000531-T1	5061.CADANGAP00011475	7.6e-216	600	KOG3296@1|root,KOG3296@2759|Eukaryota,38FFD@33154|Opisthokonta,3NURF@4751|Fungi,3QMRT@4890|Ascomycota,20CDF@147545|Eurotiomycetes,3S6AA@5042|Eurotiales	4751|Fungi	U	Mitochondrial import receptor subunit tom-40	TOM40	GO:0003674,GO:0005215,GO:0005575,GO:0005622,GO:0005623,GO:0005737,GO:0005739,GO:0005740,GO:0005741,GO:0005742,GO:0006605,GO:0006626,GO:0006810,GO:0006839,GO:0006886,GO:0006996,GO:0007005,GO:0007006,GO:0007007,GO:0008104,GO:0008150,GO:0008320,GO:0008565,GO:0009987,GO:0015031,GO:0015399,GO:0015405,GO:0015450,GO:0015833,GO:0016020,GO:0016021,GO:0016043,GO:0017038,GO:0019867,GO:0022804,GO:0022857,GO:…	-	ko:K11518	ko05014,map05014	-	-	-	ko00000,ko00001,ko02000,ko03029	3.A.8.1	-	-	Porin_3
AWENTII_000532-T1	5062.CADAORAP00010189	1.02e-279	765	COG0515@1|root,KOG0658@2759|Eukaryota,38D5S@33154|Opisthokonta,3NU1R@4751|Fungi,3QNNZ@4890|Ascomycota,20AUD@147545|Eurotiomycetes,3S8BU@5042|Eurotiales	4751|Fungi	G	Belongs to the protein kinase superfamily	gsk3	GO:0000003,GO:0003006,GO:0003674,GO:0003824,GO:0004672,GO:0004674,GO:0004712,GO:0004713,GO:0005575,GO:0005622,GO:0005623,GO:0005737,GO:0006464,GO:0006468,GO:0006508,GO:0006793,GO:0006796,GO:0006807,GO:0006950,GO:0006970,GO:0007049,GO:0007088,GO:0007346,GO:0008150,GO:0008152,GO:0009056,GO:0009057,GO:0009266,GO:0009408,GO:0009628,GO:0009651,GO:0009653,GO:0009894,GO:0009987,GO:0010564,GO:0016301,GO:…	2.7.11.1,2.7.11.26	ko:K03083,ko:K08282,ko:K12766	ko01521,ko04012,ko04062,ko04110,ko04113,ko04150,ko04151,ko04310,ko04340,ko04341,ko04360,ko04390,ko04510,ko04550,ko04657,ko04660,ko04662,ko04711,ko04722,ko04728,ko04910,ko04916,ko04917,ko04919,ko04931,ko04932,ko04934,ko05010,ko05160,ko05162,ko05164,ko05165,ko05166,ko05167,ko05169,ko05200,ko05210,ko05213,ko05215,ko05217,ko05224,ko05225,ko05226,map01521,map04012,map04062,map04110,map04113,map04150,m…	M00677	-	-	ko00000,ko00001,ko00002,ko01000,ko01001,ko03036	-	-	-	Pkinase
AWENTII_000533-T1	5061.CADANGAP00011472	0	1273	KOG1104@1|root,KOG1104@2759|Eukaryota,38D7F@33154|Opisthokonta,3NXEG@4751|Fungi,3QPC5@4890|Ascomycota,20FCK@147545|Eurotiomycetes,3S8B6@5042|Eurotiales	4751|Fungi	A	snRNA cap binding complex subunit (Gcr3)	cbc1	GO:0000184,GO:0000243,GO:0000339,GO:0000340,GO:0000375,GO:0000377,GO:0000398,GO:0000956,GO:0003674,GO:0003676,GO:0003723,GO:0003729,GO:0005488,GO:0005575,GO:0005622,GO:0005623,GO:0005634,GO:0005681,GO:0005684,GO:0005844,GO:0005845,GO:0005846,GO:0006139,GO:0006396,GO:0006397,GO:0006401,GO:0006402,GO:0006403,GO:0006405,GO:0006406,GO:0006611,GO:0006725,GO:0006807,GO:0006810,GO:0006886,GO:0006913,GO:…	-	ko:K12882	ko03013,ko03015,ko03040,map03013,map03015,map03040	M00399	-	-	ko00000,ko00001,ko00002,ko03019,ko03041	-	-	-	MIF4G,MIF4G_like,MIF4G_like_2
AWENTII_000534-T1	33178.CADATEAP00000809	1.11e-239	660	COG3000@1|root,KOG0872@2759|Eukaryota,38JRU@33154|Opisthokonta,3NVB3@4751|Fungi,3QN3X@4890|Ascomycota,20CQ0@147545|Eurotiomycetes,3S50R@5042|Eurotiales	4751|Fungi	I	Belongs to the sterol desaturase family	ERG3	GO:0000139,GO:0000248,GO:0003674,GO:0003824,GO:0005488,GO:0005506,GO:0005575,GO:0005622,GO:0005623,GO:0005737,GO:0005783,GO:0005788,GO:0005789,GO:0005794,GO:0006066,GO:0006629,GO:0006694,GO:0006696,GO:0008150,GO:0008152,GO:0008202,GO:0008204,GO:0008610,GO:0009058,GO:0009987,GO:0012505,GO:0016020,GO:0016021,GO:0016125,GO:0016126,GO:0016128,GO:0016129,GO:0016491,GO:0016705,GO:0016717,GO:0030176,GO:…	1.14.19.20	ko:K00227	ko00100,ko01100,ko01110,ko01130,map00100,map01100,map01110,map01130	M00101,M00102	R07215,R07486,R07491,R07505	RC00904	ko00000,ko00001,ko00002,ko01000	-	-	-	FA_hydroxylase
AWENTII_000535-T1	5062.CADAORAP00010186	1.33e-284	793	KOG0266@1|root,KOG0266@2759|Eukaryota,38E6T@33154|Opisthokonta,3NUUI@4751|Fungi,3QMV0@4890|Ascomycota,20CKW@147545|Eurotiomycetes,3S30D@5042|Eurotiales	4751|Fungi	S	Transcriptional repressor	TUP1	GO:0000003,GO:0000122,GO:0000228,GO:0000429,GO:0000430,GO:0000433,GO:0000785,GO:0000790,GO:0000988,GO:0000989,GO:0001076,GO:0001191,GO:0001196,GO:0001198,GO:0003006,GO:0003674,GO:0005488,GO:0005515,GO:0005543,GO:0005575,GO:0005622,GO:0005623,GO:0005634,GO:0005654,GO:0005694,GO:0006323,GO:0006325,GO:0006333,GO:0006338,GO:0006342,GO:0006355,GO:0006357,GO:0006950,GO:0006970,GO:0006996,GO:0007154,GO:…	-	ko:K06666	ko04011,ko04111,map04011,map04111	-	-	-	ko00000,ko00001,ko03021	-	-	-	Tup_N,WD40
AWENTII_000536-T1	5061.CADANGAP00011468	5.13e-140	416	KOG1721@1|root,KOG1721@2759|Eukaryota,3931M@33154|Opisthokonta,3NW8N@4751|Fungi,3QPS4@4890|Ascomycota,20FTS@147545|Eurotiomycetes,3S31W@5042|Eurotiales	4751|Fungi	K	C2H2 transcription factor (Azf1)	AZF1	GO:0000976,GO:0000977,GO:0000978,GO:0000981,GO:0000982,GO:0000987,GO:0001012,GO:0001067,GO:0001077,GO:0001228,GO:0003674,GO:0003676,GO:0003677,GO:0003690,GO:0003700,GO:0005488,GO:0005575,GO:0005622,GO:0005623,GO:0005634,GO:0005737,GO:0005829,GO:0006139,GO:0006351,GO:0006355,GO:0006357,GO:0006366,GO:0006725,GO:0006807,GO:0008150,GO:0008152,GO:0009058,GO:0009059,GO:0009743,GO:0009889,GO:0009891,GO:…	-	-	-	-	-	-	-	-	-	-	zf-C2H2
AWENTII_000537-T1	5057.CADACLAP00008935	5.3e-174	491	KOG0764@1|root,KOG0764@2759|Eukaryota,38GH3@33154|Opisthokonta,3NY0J@4751|Fungi,3QMKI@4890|Ascomycota,20FEX@147545|Eurotiomycetes,3SCJ7@5042|Eurotiales	4751|Fungi	C	Mitochondrial carrier protein	FLX1	GO:0003674,GO:0005215,GO:0005310,GO:0005342,GO:0005575,GO:0005622,GO:0005623,GO:0005737,GO:0005739,GO:0005740,GO:0005743,GO:0006810,GO:0006811,GO:0006820,GO:0006835,GO:0006839,GO:0006855,GO:0006862,GO:0008150,GO:0008509,GO:0008514,GO:0008517,GO:0015075,GO:0015215,GO:0015230,GO:0015238,GO:0015318,GO:0015605,GO:0015711,GO:0015748,GO:0015849,GO:0015883,GO:0015884,GO:0015893,GO:0015931,GO:0015932,GO:…	-	ko:K15115	-	-	-	-	ko00000,ko02000	2.A.29.10.1,2.A.29.10.2,2.A.29.10.3,2.A.29.10.5	-	-	Mito_carr
AWENTII_000538-T1	746128.CADAFUBP00009046	1.77e-177	503	KOG0131@1|root,KOG0131@2759|Eukaryota,38C32@33154|Opisthokonta,3NWYN@4751|Fungi,3QN5E@4890|Ascomycota,20DR7@147545|Eurotiomycetes,3S7MI@5042|Eurotiales	4751|Fungi	A	Splicing factor 3B subunit 4	sap49	GO:0000375,GO:0000377,GO:0000398,GO:0003674,GO:0003676,GO:0003723,GO:0005488,GO:0005575,GO:0005622,GO:0005623,GO:0005634,GO:0005681,GO:0005684,GO:0005686,GO:0006139,GO:0006396,GO:0006397,GO:0006725,GO:0006807,GO:0008150,GO:0008152,GO:0008380,GO:0009987,GO:0010467,GO:0016070,GO:0016071,GO:0030532,GO:0032991,GO:0034641,GO:0043170,GO:0043226,GO:0043227,GO:0043229,GO:0043231,GO:0044237,GO:0044238,GO:…	-	ko:K12831	ko03040,map03040	M00352	-	-	ko00000,ko00001,ko00002,ko03041	-	-	-	RRM_1
AWENTII_000539-T1	746128.CADAFUBP00009045	5.47e-66	202	2DZKE@1|root,2S73R@2759|Eukaryota,3A8KI@33154|Opisthokonta,3P72Q@4751|Fungi,3QWBV@4890|Ascomycota,20HQX@147545|Eurotiomycetes,3S8ZH@5042|Eurotiales	4751|Fungi	S	Fungal protein of unknown function (DUF2015)	-	-	-	-	-	-	-	-	-	-	-	-	DUF2015
AWENTII_000540-T1	5062.CADAORAP00010180	1.41e-86	257	KOG3412@1|root,KOG3412@2759|Eukaryota,3A3PZ@33154|Opisthokonta,3P3VN@4751|Fungi,3QWU3@4890|Ascomycota,20HPZ@147545|Eurotiomycetes,3S8X7@5042|Eurotiales	4751|Fungi	J	60S ribosomal protein L28	-	GO:0002181,GO:0003674,GO:0003735,GO:0005198,GO:0005575,GO:0005622,GO:0005623,GO:0005737,GO:0005829,GO:0005840,GO:0006412,GO:0006518,GO:0006807,GO:0008150,GO:0008152,GO:0009058,GO:0009059,GO:0009987,GO:0010467,GO:0015934,GO:0019538,GO:0022625,GO:0022626,GO:0032991,GO:0034641,GO:0034645,GO:0043043,GO:0043170,GO:0043226,GO:0043228,GO:0043229,GO:0043232,GO:0043603,GO:0043604,GO:0044237,GO:0044238,GO:…	-	ko:K02903	ko03010,map03010	M00177	-	-	br01610,ko00000,ko00001,ko00002,ko03011	-	-	-	Ribosomal_L28e
AWENTII_000541-T1	5061.CADANGAP00011463	3.13e-198	553	COG0039@1|root,KOG1494@2759|Eukaryota,38EX2@33154|Opisthokonta,3NWAG@4751|Fungi,3QJNJ@4890|Ascomycota,20B8S@147545|Eurotiomycetes,3S3RY@5042|Eurotiales	4751|Fungi	C	Belongs to the LDH MDH superfamily	-	-	1.1.1.37	ko:K00026	ko00020,ko00270,ko00620,ko00630,ko00710,ko01100,ko01110,ko01120,ko01130,ko01200,map00020,map00270,map00620,map00630,map00710,map01100,map01110,map01120,map01130,map01200	M00009,M00011,M00012,M00168,M00171	R00342,R07136	RC00031	ko00000,ko00001,ko00002,ko01000	-	-	-	Ldh_1_C,Ldh_1_N
AWENTII_000542-T1	5061.CADANGAP00011462	2.31e-112	325	KOG3316@1|root,KOG3316@2759|Eukaryota,38UJQ@33154|Opisthokonta,3NY0V@4751|Fungi,3QQ2Q@4890|Ascomycota,20D32@147545|Eurotiomycetes,3S4M3@5042|Eurotiales	4751|Fungi	U	BET3 family	-	GO:0000045,GO:0000407,GO:0005575,GO:0005622,GO:0005623,GO:0005737,GO:0005768,GO:0005793,GO:0005794,GO:0005801,GO:0005802,GO:0005829,GO:0006810,GO:0006886,GO:0006888,GO:0006914,GO:0006996,GO:0007033,GO:0008104,GO:0008150,GO:0008152,GO:0009056,GO:0009893,GO:0009894,GO:0009896,GO:0009987,GO:0010506,GO:0010508,GO:0012505,GO:0015031,GO:0015833,GO:0016043,GO:0016192,GO:0016236,GO:0016239,GO:0016241,GO:…	-	ko:K04706,ko:K20304	ko04120,ko04630,ko05160,map04120,map04630,map05160	-	-	-	ko00000,ko00001,ko04121,ko04131,ko04812	-	-	-	TRAPP
AWENTII_000544-T1	40384.G7XZA1	5.02e-31	123	COG1524@1|root,KOG2125@2759|Eukaryota,38FH1@33154|Opisthokonta,3NW8U@4751|Fungi,3QMRA@4890|Ascomycota,20BGE@147545|Eurotiomycetes,3S7S9@5042|Eurotiales	4751|Fungi	T	mannose-ethanolamine phosphotransferase activity	LAS21	GO:0003674,GO:0003824,GO:0005575,GO:0005622,GO:0005623,GO:0005737,GO:0005783,GO:0005789,GO:0005886,GO:0005887,GO:0006464,GO:0006497,GO:0006505,GO:0006506,GO:0006629,GO:0006643,GO:0006644,GO:0006650,GO:0006661,GO:0006664,GO:0006793,GO:0006796,GO:0006807,GO:0006950,GO:0007154,GO:0008150,GO:0008152,GO:0008610,GO:0008654,GO:0009058,GO:0009059,GO:0009247,GO:0009267,GO:0009405,GO:0009605,GO:0009607,GO:…	-	ko:K05310	ko00563,map00563	-	R05924	RC00017	ko00000,ko00001,ko01000	-	-	-	Phosphodiest
AWENTII_000545-T1	36630.CADNFIAP00005391	1.13e-273	761	KOG2169@1|root,KOG2169@2759|Eukaryota,38DW4@33154|Opisthokonta,3NYWT@4751|Fungi,3QQHY@4890|Ascomycota,20B80@147545|Eurotiomycetes,3S34S@5042|Eurotiales	4751|Fungi	K	PINIT domain	pli1	GO:0000003,GO:0000018,GO:0000019,GO:0000228,GO:0000280,GO:0000785,GO:0000790,GO:0003674,GO:0003676,GO:0003677,GO:0003690,GO:0003824,GO:0005488,GO:0005575,GO:0005622,GO:0005623,GO:0005634,GO:0005694,GO:0005737,GO:0005856,GO:0005938,GO:0005940,GO:0006139,GO:0006259,GO:0006281,GO:0006282,GO:0006310,GO:0006464,GO:0006725,GO:0006807,GO:0006950,GO:0006974,GO:0006996,GO:0007049,GO:0007059,GO:0007127,GO:…	-	ko:K04706,ko:K20304	ko04120,ko04630,ko05160,map04120,map04630,map05160	-	-	-	ko00000,ko00001,ko04121,ko04131,ko04812	-	-	-	PINIT,SAP,zf-MIZ
AWENTII_000547-T1	33178.CADATEAP00002934	0	1097	COG1524@1|root,KOG2125@2759|Eukaryota,38FH1@33154|Opisthokonta,3NW8U@4751|Fungi,3QMRA@4890|Ascomycota,20BGE@147545|Eurotiomycetes,3S7S9@5042|Eurotiales	4751|Fungi	T	mannose-ethanolamine phosphotransferase activity	LAS21	GO:0003674,GO:0003824,GO:0005575,GO:0005622,GO:0005623,GO:0005737,GO:0005783,GO:0005789,GO:0005886,GO:0005887,GO:0006464,GO:0006497,GO:0006505,GO:0006506,GO:0006629,GO:0006643,GO:0006644,GO:0006650,GO:0006661,GO:0006664,GO:0006793,GO:0006796,GO:0006807,GO:0006950,GO:0007154,GO:0008150,GO:0008152,GO:0008610,GO:0008654,GO:0009058,GO:0009059,GO:0009247,GO:0009267,GO:0009405,GO:0009605,GO:0009607,GO:…	-	ko:K05310	ko00563,map00563	-	R05924	RC00017	ko00000,ko00001,ko01000	-	-	-	Phosphodiest
AWENTII_000548-T1	33178.CADATEAP00002933	8.02e-55	180	2C22Z@1|root,2S2QW@2759|Eukaryota,3A9UC@33154|Opisthokonta,3P6SC@4751|Fungi,3QYKY@4890|Ascomycota,20IF4@147545|Eurotiomycetes,3S9G5@5042|Eurotiales	4751|Fungi	S	to Saccharomyces cerevisiae RMP1 (YLR145W)	RMP1	GO:0000172,GO:0000294,GO:0000460,GO:0000466,GO:0000956,GO:0003674,GO:0003676,GO:0003723,GO:0005488,GO:0005575,GO:0005622,GO:0005623,GO:0005634,GO:0005730,GO:0005732,GO:0005737,GO:0006139,GO:0006364,GO:0006396,GO:0006401,GO:0006402,GO:0006725,GO:0006807,GO:0008150,GO:0008152,GO:0009056,GO:0009057,GO:0009892,GO:0009987,GO:0010467,GO:0010468,GO:0010605,GO:0010629,GO:0016070,GO:0016071,GO:0016072,GO:…	-	ko:K14532	ko03008,map03008	-	-	-	ko00000,ko00001,ko03009	-	-	-	-
AWENTII_000549-T1	746128.CADAFUBP00009037	0	912	KOG4660@1|root,KOG4660@2759|Eukaryota,39VNG@33154|Opisthokonta,3NUPS@4751|Fungi,3QJKK@4890|Ascomycota,20GBA@147545|Eurotiomycetes,3S8JF@5042|Eurotiales	4751|Fungi	D	RNA recognition motif 2	-	GO:0000003,GO:0000228,GO:0000280,GO:0003674,GO:0003676,GO:0003723,GO:0005488,GO:0005575,GO:0005622,GO:0005623,GO:0005634,GO:0005694,GO:0005737,GO:0006275,GO:0006996,GO:0007049,GO:0007127,GO:0007154,GO:0007165,GO:0007346,GO:0008150,GO:0009889,GO:0009891,GO:0009893,GO:0009987,GO:0010556,GO:0010557,GO:0010564,GO:0010571,GO:0010604,GO:0010638,GO:0016043,GO:0019219,GO:0019222,GO:0022402,GO:0022414,GO:…	-	-	-	-	-	-	-	-	-	-	RRM_1,RRM_2
AWENTII_000549-T2	746128.CADAFUBP00009037	5.73e-256	727	KOG4660@1|root,KOG4660@2759|Eukaryota,39VNG@33154|Opisthokonta,3NUPS@4751|Fungi,3QJKK@4890|Ascomycota,20GBA@147545|Eurotiomycetes,3S8JF@5042|Eurotiales	4751|Fungi	D	RNA recognition motif 2	-	GO:0000003,GO:0000228,GO:0000280,GO:0003674,GO:0003676,GO:0003723,GO:0005488,GO:0005575,GO:0005622,GO:0005623,GO:0005634,GO:0005694,GO:0005737,GO:0006275,GO:0006996,GO:0007049,GO:0007127,GO:0007154,GO:0007165,GO:0007346,GO:0008150,GO:0009889,GO:0009891,GO:0009893,GO:0009987,GO:0010556,GO:0010557,GO:0010564,GO:0010571,GO:0010604,GO:0010638,GO:0016043,GO:0019219,GO:0019222,GO:0022402,GO:0022414,GO:…	-	-	-	-	-	-	-	-	-	-	RRM_1,RRM_2
AWENTII_000549-T3	746128.CADAFUBP00009037	3.56e-229	655	KOG4660@1|root,KOG4660@2759|Eukaryota,39VNG@33154|Opisthokonta,3NUPS@4751|Fungi,3QJKK@4890|Ascomycota,20GBA@147545|Eurotiomycetes,3S8JF@5042|Eurotiales	4751|Fungi	D	RNA recognition motif 2	-	GO:0000003,GO:0000228,GO:0000280,GO:0003674,GO:0003676,GO:0003723,GO:0005488,GO:0005575,GO:0005622,GO:0005623,GO:0005634,GO:0005694,GO:0005737,GO:0006275,GO:0006996,GO:0007049,GO:0007127,GO:0007154,GO:0007165,GO:0007346,GO:0008150,GO:0009889,GO:0009891,GO:0009893,GO:0009987,GO:0010556,GO:0010557,GO:0010564,GO:0010571,GO:0010604,GO:0010638,GO:0016043,GO:0019219,GO:0019222,GO:0022402,GO:0022414,GO:…	-	-	-	-	-	-	-	-	-	-	RRM_1,RRM_2
AWENTII_000550-T1	5057.CADACLAP00008864	0	1323	KOG2176@1|root,KOG2176@2759|Eukaryota,38C01@33154|Opisthokonta,3NWG4@4751|Fungi,3QNDM@4890|Ascomycota,20D2M@147545|Eurotiomycetes,3S412@5042|Eurotiales	4751|Fungi	U	Component of the exocyst complex involved in the docking of exocytic vesicles with fusion sites on the plasma membrane	SEC15	GO:0000131,GO:0000145,GO:0003674,GO:0005488,GO:0005515,GO:0005575,GO:0005622,GO:0005623,GO:0005628,GO:0005737,GO:0005933,GO:0005934,GO:0005935,GO:0005937,GO:0005938,GO:0006810,GO:0006886,GO:0006887,GO:0006892,GO:0006893,GO:0006903,GO:0008104,GO:0008150,GO:0009987,GO:0015031,GO:0015833,GO:0016020,GO:0016043,GO:0016192,GO:0017016,GO:0017137,GO:0019899,GO:0030427,GO:0031267,GO:0032940,GO:0032991,GO:…	-	ko:K19985	-	-	-	-	ko00000,ko04131	-	-	-	Sec15
AWENTII_000551-T1	36630.CADNFIAP00005100	3.29e-94	278	COG5208@1|root,KOG1657@2759|Eukaryota,39X08@33154|Opisthokonta,3NY2K@4751|Fungi,3QMG0@4890|Ascomycota,20F6T@147545|Eurotiomycetes,3S303@5042|Eurotiales	4751|Fungi	K	CCAAT-binding factor complex subunit HapE	HAP5	GO:0000429,GO:0000436,GO:0000981,GO:0000982,GO:0001077,GO:0001228,GO:0003674,GO:0003676,GO:0003677,GO:0003700,GO:0005488,GO:0005575,GO:0005622,GO:0005623,GO:0005634,GO:0005667,GO:0006139,GO:0006351,GO:0006355,GO:0006357,GO:0006366,GO:0006725,GO:0006807,GO:0007154,GO:0007584,GO:0008150,GO:0008152,GO:0009058,GO:0009059,GO:0009605,GO:0009889,GO:0009891,GO:0009893,GO:0009987,GO:0009991,GO:0010467,GO:…	-	ko:K08066	ko04612,ko05152,map04612,map05152	-	-	-	ko00000,ko00001,ko03000	-	-	-	CBFD_NFYB_HMF,Histone
AWENTII_000553-T1	69781.S7ZBL6	6.69e-74	230	KOG3100@1|root,KOG3100@2759|Eukaryota,38EI3@33154|Opisthokonta,3P2SY@4751|Fungi,3QVDE@4890|Ascomycota,20GUQ@147545|Eurotiomycetes,3S8V5@5042|Eurotiales	4751|Fungi	S	Nucleolus protein required for cell viability	fcf2	GO:0000447,GO:0000460,GO:0000462,GO:0000466,GO:0000469,GO:0000472,GO:0000478,GO:0000479,GO:0000480,GO:0000966,GO:0000967,GO:0005575,GO:0005622,GO:0005623,GO:0005634,GO:0005730,GO:0006139,GO:0006364,GO:0006396,GO:0006725,GO:0006807,GO:0008150,GO:0008152,GO:0009987,GO:0010467,GO:0016070,GO:0016072,GO:0022613,GO:0030490,GO:0031974,GO:0031981,GO:0034470,GO:0034471,GO:0034641,GO:0034660,GO:0042254,GO:…	-	-	-	-	-	-	-	-	-	-	Fcf2
AWENTII_000554-T1	5059.CADAFLAP00006077	4.28e-180	508	COG0005@1|root,KOG3984@2759|Eukaryota,38BI3@33154|Opisthokonta,3NYZ0@4751|Fungi,3QN38@4890|Ascomycota,20FG4@147545|Eurotiomycetes,3S2TU@5042|Eurotiales	4751|Fungi	F	The purine nucleoside phosphorylases catalyze the phosphorolytic breakdown of the N-glycosidic bond in the beta- (deoxy)ribonucleoside molecules, with the formation of the corresponding free purine bases and pentose-1-phosphate	PNP1	GO:0003674,GO:0003824,GO:0004731,GO:0005575,GO:0005622,GO:0005623,GO:0006139,GO:0006148,GO:0006152,GO:0006725,GO:0006732,GO:0006733,GO:0006753,GO:0006793,GO:0006796,GO:0006807,GO:0008150,GO:0008152,GO:0008477,GO:0008617,GO:0009056,GO:0009058,GO:0009108,GO:0009116,GO:0009117,GO:0009119,GO:0009164,GO:0009165,GO:0009435,GO:0009987,GO:0016740,GO:0016757,GO:0016763,GO:0016787,GO:0016798,GO:0016799,GO:…	2.4.2.1	ko:K03783	ko00230,ko00240,ko00760,ko01100,ko01110,map00230,map00240,map00760,map01100,map01110	-	R01561,R01863,R01969,R02147,R02294,R02295,R02297,R02484,R02557,R02748,R08368,R10244	RC00033,RC00063,RC00122	ko00000,ko00001,ko01000	-	-	-	PNP_UDP_1
AWENTII_000555-T1	746128.CADAFUBP00009032	1.9e-116	340	COG0051@1|root,KOG3321@2759|Eukaryota,3A08V@33154|Opisthokonta,3P24D@4751|Fungi,3QSWN@4890|Ascomycota,20CU8@147545|Eurotiomycetes,3S6TC@5042|Eurotiales	4751|Fungi	J	ribosomal protein	RSM10	GO:0000313,GO:0000314,GO:0003674,GO:0003735,GO:0005198,GO:0005575,GO:0005622,GO:0005623,GO:0005737,GO:0005739,GO:0005759,GO:0005761,GO:0005763,GO:0005840,GO:0006412,GO:0006518,GO:0006807,GO:0008150,GO:0008152,GO:0009058,GO:0009059,GO:0009987,GO:0010467,GO:0015935,GO:0019538,GO:0031974,GO:0032543,GO:0032991,GO:0034641,GO:0034645,GO:0043043,GO:0043170,GO:0043226,GO:0043227,GO:0043228,GO:0043229,GO:…	6.1.1.2	ko:K01867,ko:K02946	ko00970,ko03010,map00970,map03010	M00178,M00179,M00359,M00360	R03664	RC00055,RC00523	br01610,ko00000,ko00001,ko00002,ko01000,ko01007,ko03011,ko03016	-	-	-	Ribosomal_S10
AWENTII_000555-T2	746128.CADAFUBP00009032	3.24e-114	331	COG0051@1|root,KOG3321@2759|Eukaryota,3A08V@33154|Opisthokonta,3P24D@4751|Fungi,3QSWN@4890|Ascomycota,20CU8@147545|Eurotiomycetes,3S6TC@5042|Eurotiales	4751|Fungi	J	ribosomal protein	RSM10	GO:0000313,GO:0000314,GO:0003674,GO:0003735,GO:0005198,GO:0005575,GO:0005622,GO:0005623,GO:0005737,GO:0005739,GO:0005759,GO:0005761,GO:0005763,GO:0005840,GO:0006412,GO:0006518,GO:0006807,GO:0008150,GO:0008152,GO:0009058,GO:0009059,GO:0009987,GO:0010467,GO:0015935,GO:0019538,GO:0031974,GO:0032543,GO:0032991,GO:0034641,GO:0034645,GO:0043043,GO:0043170,GO:0043226,GO:0043227,GO:0043228,GO:0043229,GO:…	6.1.1.2	ko:K01867,ko:K02946	ko00970,ko03010,map00970,map03010	M00178,M00179,M00359,M00360	R03664	RC00055,RC00523	br01610,ko00000,ko00001,ko00002,ko01000,ko01007,ko03011,ko03016	-	-	-	Ribosomal_S10
AWENTII_000556-T1	5062.CADAORAP00010170	4.72e-197	554	COG0180@1|root,KOG2713@2759|Eukaryota,398SQ@33154|Opisthokonta,3NUPK@4751|Fungi,3QKFC@4890|Ascomycota,20BYW@147545|Eurotiomycetes,3S9E1@5042|Eurotiales	4751|Fungi	J	Belongs to the class-I aminoacyl-tRNA synthetase family	MSW1	GO:0000166,GO:0000959,GO:0003674,GO:0003824,GO:0004812,GO:0004830,GO:0005488,GO:0005524,GO:0005575,GO:0005622,GO:0005623,GO:0005737,GO:0005739,GO:0006082,GO:0006139,GO:0006399,GO:0006412,GO:0006418,GO:0006436,GO:0006518,GO:0006520,GO:0006725,GO:0006807,GO:0008144,GO:0008150,GO:0008152,GO:0009058,GO:0009059,GO:0009987,GO:0010467,GO:0016070,GO:0016874,GO:0016875,GO:0017076,GO:0019538,GO:0019752,GO:…	6.1.1.2	ko:K01867,ko:K02946	ko00970,ko03010,map00970,map03010	M00178,M00179,M00359,M00360	R03664	RC00055,RC00523	br01610,ko00000,ko00001,ko00002,ko01000,ko01007,ko03011,ko03016	-	-	-	Ribosomal_S10,tRNA-synt_1b
AWENTII_000557-T1	33178.CADATEAP00002481	4.04e-249	695	KOG1339@1|root,KOG1339@2759|Eukaryota,38H0T@33154|Opisthokonta,3NXPH@4751|Fungi,3QPMT@4890|Ascomycota,20F5F@147545|Eurotiomycetes,3S3Z3@5042|Eurotiales	4751|Fungi	O	Belongs to the peptidase A1 family	OPSB	GO:0003674,GO:0003824,GO:0004175,GO:0004190,GO:0005575,GO:0005576,GO:0005618,GO:0005622,GO:0005623,GO:0005737,GO:0005783,GO:0005789,GO:0005886,GO:0006508,GO:0006807,GO:0008150,GO:0008152,GO:0008233,GO:0009056,GO:0009057,GO:0009277,GO:0009897,GO:0009986,GO:0009987,GO:0012505,GO:0016020,GO:0016043,GO:0016787,GO:0019538,GO:0030163,GO:0030312,GO:0031224,GO:0031225,GO:0031226,GO:0031233,GO:0031362,GO:…	-	-	-	-	-	-	-	-	-	-	Asp
AWENTII_000558-T1	5062.CADAORAP00010168	8.56e-119	355	COG2890@1|root,KOG2904@2759|Eukaryota,3A1J9@33154|Opisthokonta,3P2S2@4751|Fungi,3QV0D@4890|Ascomycota,20FTD@147545|Eurotiomycetes,3S3KQ@5042|Eurotiales	4751|Fungi	J	Pfam:Methyltransf_26	-	GO:0003674,GO:0003824,GO:0005575,GO:0005622,GO:0005623,GO:0005737,GO:0005739,GO:0006412,GO:0006414,GO:0006415,GO:0006417,GO:0006451,GO:0006464,GO:0006479,GO:0006518,GO:0006807,GO:0008150,GO:0008152,GO:0008168,GO:0008170,GO:0008213,GO:0008276,GO:0008757,GO:0009058,GO:0009059,GO:0009889,GO:0009987,GO:0010467,GO:0010468,GO:0010556,GO:0010608,GO:0016043,GO:0016740,GO:0016741,GO:0019222,GO:0019538,GO:…	-	-	-	-	-	-	-	-	-	-	MTS,Methyltransf_31
AWENTII_000559-T1	61459.XP_007778190.1	7.93e-77	239	COG5636@1|root,KOG4020@2759|Eukaryota,38G05@33154|Opisthokonta,3NZ8G@4751|Fungi,3QK77@4890|Ascomycota,20DUC@147545|Eurotiomycetes,3MRKC@451870|Chaetothyriomycetidae	4751|Fungi	S	Component of the cytosolic iron-sulfur (Fe-S) protein assembly (CIA) machinery. Required for the maturation of extramitochondrial Fe-S proteins. Part of an electron transfer chain functioning in an early step of cytosolic Fe-S biogenesis. Electrons are transferred to the Fe-S cluster from NADPH via the FAD- and FMN-containing protein TAH18. Has anti-apoptotic effects in the cell. Involved in nega…	DRE2	GO:0001505,GO:0003674,GO:0003824,GO:0005488,GO:0005515,GO:0005575,GO:0005622,GO:0005623,GO:0005737,GO:0005739,GO:0005740,GO:0005758,GO:0005829,GO:0006091,GO:0006790,GO:0008150,GO:0008152,GO:0009055,GO:0009889,GO:0009890,GO:0009892,GO:0009987,GO:0010941,GO:0016043,GO:0016226,GO:0016491,GO:0019222,GO:0022607,GO:0022900,GO:0031163,GO:0031323,GO:0031324,GO:0031326,GO:0031327,GO:0031967,GO:0031970,GO:…	-	-	-	-	-	-	-	-	-	-	CIAPIN1,DRE2_N
AWENTII_000560-T1	5061.CADANGAP00006199	6.09e-255	701	COG0113@1|root,KOG2794@2759|Eukaryota,38BDR@33154|Opisthokonta,3NU9P@4751|Fungi,3QPQG@4890|Ascomycota,20AXA@147545|Eurotiomycetes,3S6R7@5042|Eurotiales	4751|Fungi	H	Belongs to the ALAD family	HEM2	GO:0003674,GO:0003824,GO:0004655,GO:0005488,GO:0005575,GO:0005622,GO:0005623,GO:0005634,GO:0005737,GO:0005829,GO:0006725,GO:0006778,GO:0006779,GO:0006783,GO:0006807,GO:0008150,GO:0008152,GO:0008270,GO:0009058,GO:0009987,GO:0016829,GO:0016835,GO:0016836,GO:0018130,GO:0019438,GO:0033013,GO:0033014,GO:0034641,GO:0042168,GO:0042440,GO:0043167,GO:0043169,GO:0043226,GO:0043227,GO:0043229,GO:0043231,GO:…	4.2.1.24	ko:K01698	ko00860,ko01100,ko01110,ko01120,map00860,map01100,map01110,map01120	M00121	R00036	RC00918,RC01781	ko00000,ko00001,ko00002,ko01000,ko04147	-	-	-	ALAD
AWENTII_000561-T1	5059.CADAFLAP00001664	1.08e-302	849	COG0110@1|root,KOG4750@2759|Eukaryota,38GNA@33154|Opisthokonta,3P05H@4751|Fungi,3QMM6@4890|Ascomycota,20ERQ@147545|Eurotiomycetes,3S4FG@5042|Eurotiales	4751|Fungi	E	Unstructured region on maltose acetyltransferase	-	-	-	ko:K21632	-	-	-	-	ko00000,ko03000	-	-	-	Hexapep,Hexapep_2,Mac,Mac_assoc,Zn_clus
AWENTII_000562-T1	33178.CADATEAP00007266	0	2063	COG5101@1|root,KOG2020@2759|Eukaryota,38D8Y@33154|Opisthokonta,3NX17@4751|Fungi,3QPXF@4890|Ascomycota,20C77@147545|Eurotiomycetes,3S5HB@5042|Eurotiales	4751|Fungi	UY	Exportin KapK	CRM1	GO:0000054,GO:0000055,GO:0000056,GO:0000166,GO:0000775,GO:0000776,GO:0001882,GO:0001883,GO:0003674,GO:0005049,GO:0005215,GO:0005488,GO:0005525,GO:0005575,GO:0005622,GO:0005623,GO:0005634,GO:0005635,GO:0005643,GO:0005694,GO:0005737,GO:0005815,GO:0005816,GO:0005856,GO:0006403,GO:0006405,GO:0006406,GO:0006611,GO:0006810,GO:0006886,GO:0006913,GO:0006950,GO:0006979,GO:0008104,GO:0008150,GO:0008152,GO:…	-	ko:K14290	ko03008,ko03013,ko04013,ko05164,ko05166,ko05169,map03008,map03013,map04013,map05164,map05166,map05169	-	-	-	ko00000,ko00001,ko03009,ko03016,ko03019,ko03036	1.I.1	-	-	CRM1_C,IBN_N,Xpo1
AWENTII_000563-T1	69781.S7ZT35	2.26e-14	71.6	KOG4102@1|root,KOG4102@2759|Eukaryota,3A869@33154|Opisthokonta,3P744@4751|Fungi,3QXE7@4890|Ascomycota,20J0C@147545|Eurotiomycetes,3SEQV@5042|Eurotiales	4751|Fungi	S	Protein phosphatase inhibitor	YPI1	GO:0000075,GO:0000164,GO:0000278,GO:0003674,GO:0004857,GO:0004864,GO:0004865,GO:0005488,GO:0005515,GO:0005575,GO:0005622,GO:0005623,GO:0005634,GO:0005737,GO:0005975,GO:0005976,GO:0005977,GO:0006073,GO:0006091,GO:0006112,GO:0006873,GO:0007049,GO:0007088,GO:0007093,GO:0007094,GO:0007346,GO:0008047,GO:0008150,GO:0008152,GO:0008157,GO:0008287,GO:0009892,GO:0009893,GO:0009987,GO:0010562,GO:0010563,GO:…	-	ko:K17553	-	-	-	-	ko00000,ko01009	-	-	-	PPI_Ypi1
AWENTII_000564-T1	5057.CADACLAP00002506	1.4e-51	195	2E9JQ@1|root,2SFX7@2759|Eukaryota,39ZZX@33154|Opisthokonta,3P1XB@4751|Fungi,3QMBA@4890|Ascomycota,20HMH@147545|Eurotiomycetes,3S8XM@5042|Eurotiales	4751|Fungi	S	Shugoshin N-terminal coiled-coil region	-	-	-	-	-	-	-	-	-	-	-	-	Shugoshin_C,Shugoshin_N
AWENTII_000565-T1	69781.S7ZNH2	1.89e-38	133	2E9XB@1|root,2SG7I@2759|Eukaryota,3A3JA@33154|Opisthokonta,3P5RS@4751|Fungi,3QY5G@4890|Ascomycota,20IU7@147545|Eurotiomycetes,3S9S1@5042|Eurotiales	4751|Fungi	S	DASH complex subunit Dad2	DAD2	GO:0000003,GO:0000070,GO:0000226,GO:0000228,GO:0000278,GO:0000280,GO:0000775,GO:0000776,GO:0000777,GO:0000778,GO:0000779,GO:0000780,GO:0000793,GO:0000794,GO:0000819,GO:0000940,GO:0000942,GO:0003674,GO:0005488,GO:0005515,GO:0005575,GO:0005622,GO:0005623,GO:0005634,GO:0005694,GO:0005815,GO:0005816,GO:0005819,GO:0005856,GO:0006996,GO:0007010,GO:0007017,GO:0007049,GO:0007051,GO:0007052,GO:0007059,GO:…	-	ko:K11567	-	-	-	-	ko00000,ko03036	-	-	-	DASH_Dad2
AWENTII_000566-T1	746128.CADAFUBP00000805	0	896	COG2124@1|root,KOG0156@2759|Eukaryota,38BSU@33154|Opisthokonta,3NY42@4751|Fungi,3QSHP@4890|Ascomycota,20ES6@147545|Eurotiomycetes,3SBV3@5042|Eurotiales	4751|Fungi	Q	Cytochrome P450	-	-	1.14.13.63	ko:K10438	ko00643,ko01120,map00643,map01120	-	R02517	RC00046	ko00000,ko00001,ko01000	-	-	-	p450
AWENTII_000567-T1	5057.CADACLAP00002500	0	1198	COG0578@1|root,KOG0042@2759|Eukaryota,38FKM@33154|Opisthokonta,3NU42@4751|Fungi,3QQBN@4890|Ascomycota,20DSG@147545|Eurotiomycetes,3S7BH@5042|Eurotiales	4751|Fungi	C	Belongs to the FAD-dependent glycerol-3-phosphate dehydrogenase family	GUT2	GO:0001302,GO:0003674,GO:0003824,GO:0004368,GO:0005575,GO:0005622,GO:0005623,GO:0005737,GO:0005739,GO:0005740,GO:0005741,GO:0005975,GO:0006066,GO:0006071,GO:0006072,GO:0006116,GO:0006139,GO:0006725,GO:0006732,GO:0006733,GO:0006734,GO:0006753,GO:0006793,GO:0006796,GO:0006807,GO:0007568,GO:0007569,GO:0008150,GO:0008152,GO:0009117,GO:0009331,GO:0009987,GO:0016020,GO:0016021,GO:0016491,GO:0016614,GO:…	1.1.5.3	ko:K00111	ko00564,ko01110,map00564,map01110	-	R00848	RC00029	ko00000,ko00001,ko01000	-	-	iMM904.YIL155C,iND750.YIL155C	DAO,DAO_C,EF-hand_7
AWENTII_000569-T1	36651.K9GEA4	4.74e-170	515	COG0578@1|root,KOG0042@2759|Eukaryota,38FKM@33154|Opisthokonta,3NU42@4751|Fungi,3QQBN@4890|Ascomycota,20DSG@147545|Eurotiomycetes,3S7BH@5042|Eurotiales	4751|Fungi	C	Belongs to the FAD-dependent glycerol-3-phosphate dehydrogenase family	GUT2	GO:0001302,GO:0003674,GO:0003824,GO:0004368,GO:0005575,GO:0005622,GO:0005623,GO:0005737,GO:0005739,GO:0005740,GO:0005741,GO:0005975,GO:0006066,GO:0006071,GO:0006072,GO:0006116,GO:0006139,GO:0006725,GO:0006732,GO:0006733,GO:0006734,GO:0006753,GO:0006793,GO:0006796,GO:0006807,GO:0007568,GO:0007569,GO:0008150,GO:0008152,GO:0009117,GO:0009331,GO:0009987,GO:0016020,GO:0016021,GO:0016491,GO:0016614,GO:…	1.1.5.3	ko:K00111	ko00564,ko01110,map00564,map01110	-	R00848	RC00029	ko00000,ko00001,ko01000	-	-	iMM904.YIL155C,iND750.YIL155C	DAO,DAO_C,EF-hand_7
AWENTII_000569-T2	36651.K9GEA4	2e-171	517	COG0578@1|root,KOG0042@2759|Eukaryota,38FKM@33154|Opisthokonta,3NU42@4751|Fungi,3QQBN@4890|Ascomycota,20DSG@147545|Eurotiomycetes,3S7BH@5042|Eurotiales	4751|Fungi	C	Belongs to the FAD-dependent glycerol-3-phosphate dehydrogenase family	GUT2	GO:0001302,GO:0003674,GO:0003824,GO:0004368,GO:0005575,GO:0005622,GO:0005623,GO:0005737,GO:0005739,GO:0005740,GO:0005741,GO:0005975,GO:0006066,GO:0006071,GO:0006072,GO:0006116,GO:0006139,GO:0006725,GO:0006732,GO:0006733,GO:0006734,GO:0006753,GO:0006793,GO:0006796,GO:0006807,GO:0007568,GO:0007569,GO:0008150,GO:0008152,GO:0009117,GO:0009331,GO:0009987,GO:0016020,GO:0016021,GO:0016491,GO:0016614,GO:…	1.1.5.3	ko:K00111	ko00564,ko01110,map00564,map01110	-	R00848	RC00029	ko00000,ko00001,ko01000	-	-	iMM904.YIL155C,iND750.YIL155C	DAO,DAO_C,EF-hand_7
AWENTII_000571-T1	199306.XP_003070336.1	1.85e-20	85.9	2D48R@1|root,2SU9X@2759|Eukaryota,3A8SY@33154|Opisthokonta,3P6VT@4751|Fungi,3QXC3@4890|Ascomycota,20IQ3@147545|Eurotiomycetes,3B3XI@33183|Onygenales,3FPES@34383|Onygenales incertae sedis	4751|Fungi	-	-	-	-	-	-	-	-	-	-	-	-	-	-	-
AWENTII_000572-T1	5057.CADACLAP00002913	7.91e-48	159	KOG3272@1|root,KOG3272@2759|Eukaryota,38EJ9@33154|Opisthokonta,3NZ0I@4751|Fungi,3QQ4V@4890|Ascomycota,20FEE@147545|Eurotiomycetes,3S8DF@5042|Eurotiales	4751|Fungi	S	DUF814 domain protein	-	GO:0005575,GO:0005622,GO:0005623,GO:0005737,GO:0044424,GO:0044464	-	-	-	-	-	-	-	-	-	-	DUF814
AWENTII_000573-T1	5059.CADAFLAP00001656	4.15e-226	642	2CDZK@1|root,2RYXN@2759|Eukaryota,38DKW@33154|Opisthokonta,3NYJB@4751|Fungi,3QKQK@4890|Ascomycota,20DU2@147545|Eurotiomycetes,3S7Q5@5042|Eurotiales	4751|Fungi	S	Golgi matrix protein	-	GO:0000139,GO:0003674,GO:0005488,GO:0005515,GO:0005575,GO:0005622,GO:0005623,GO:0005737,GO:0005794,GO:0006810,GO:0006886,GO:0006888,GO:0008104,GO:0008150,GO:0012505,GO:0015031,GO:0015833,GO:0016020,GO:0016192,GO:0019899,GO:0031090,GO:0031984,GO:0033036,GO:0034613,GO:0042886,GO:0043226,GO:0043227,GO:0043229,GO:0043231,GO:0044422,GO:0044424,GO:0044431,GO:0044444,GO:0044446,GO:0044464,GO:0045184,GO:…	-	-	-	-	-	-	-	-	-	-	GRAB
AWENTII_000574-T1	28564.XP_002480748.1	9.83e-123	355	COG0194@1|root,KOG0707@2759|Eukaryota,38FKZ@33154|Opisthokonta,3P1VP@4751|Fungi,3QU73@4890|Ascomycota,20DEC@147545|Eurotiomycetes,3S33E@5042|Eurotiales	4751|Fungi	F	Guanylate kinase	GUK1	GO:0003674,GO:0003824,GO:0004385,GO:0005575,GO:0005622,GO:0005623,GO:0005634,GO:0005737,GO:0005829,GO:0006139,GO:0006163,GO:0006164,GO:0006183,GO:0006725,GO:0006753,GO:0006793,GO:0006796,GO:0006807,GO:0008150,GO:0008152,GO:0009058,GO:0009116,GO:0009117,GO:0009119,GO:0009123,GO:0009126,GO:0009132,GO:0009133,GO:0009135,GO:0009136,GO:0009141,GO:0009142,GO:0009144,GO:0009145,GO:0009150,GO:0009152,GO:…	2.7.4.8	ko:K00942	ko00230,ko01100,map00230,map01100	M00050	R00332,R02090	RC00002	ko00000,ko00001,ko00002,ko01000	-	-	-	Guanylate_kin
AWENTII_000575-T1	5062.CADAORAP00003440	1.57e-236	652	COG5019@1|root,KOG1547@2759|Eukaryota,38CPR@33154|Opisthokonta,3NUHB@4751|Fungi,3QJJP@4890|Ascomycota,20AMS@147545|Eurotiomycetes,3S7F0@5042|Eurotiales	4751|Fungi	DTZ	Belongs to the TRAFAC class TrmE-Era-EngA-EngB-Septin- like GTPase superfamily. Septin GTPase family	CDC10	GO:0000003,GO:0000131,GO:0000144,GO:0000166,GO:0000278,GO:0000280,GO:0000281,GO:0000399,GO:0000910,GO:0000921,GO:0001400,GO:0001410,GO:0001411,GO:0001882,GO:0001883,GO:0003006,GO:0003674,GO:0003824,GO:0003924,GO:0005198,GO:0005488,GO:0005515,GO:0005525,GO:0005543,GO:0005545,GO:0005575,GO:0005622,GO:0005623,GO:0005628,GO:0005737,GO:0005819,GO:0005826,GO:0005856,GO:0005874,GO:0005876,GO:0005933,GO:…	-	ko:K16938	ko05100,map05100	-	-	-	ko00000,ko00001,ko04147,ko04812	-	-	-	Septin
AWENTII_000576-T1	746128.CADAFUBP00000811	1.82e-55	176	COG0333@1|root,KOG4080@2759|Eukaryota,3A91F@33154|Opisthokonta,3P7F9@4751|Fungi,3QYS4@4890|Ascomycota,20IPG@147545|Eurotiomycetes,3S9H0@5042|Eurotiales	4751|Fungi	J	Ribosomal L32p protein family	-	GO:0000313,GO:0000315,GO:0003674,GO:0003735,GO:0005198,GO:0005575,GO:0005622,GO:0005623,GO:0005737,GO:0005739,GO:0005740,GO:0005743,GO:0005759,GO:0005761,GO:0005762,GO:0005840,GO:0006412,GO:0006518,GO:0006807,GO:0008150,GO:0008152,GO:0009058,GO:0009059,GO:0009987,GO:0010467,GO:0015934,GO:0016020,GO:0019538,GO:0019866,GO:0031090,GO:0031966,GO:0031967,GO:0031974,GO:0031975,GO:0032543,GO:0032991,GO:…	-	ko:K02911	ko03010,map03010	M00178	-	-	br01610,ko00000,ko00001,ko00002,ko03011,ko03029	-	-	-	Ribosomal_L32p
AWENTII_000577-T1	5061.CADANGAP00006230	1.1e-154	442	KOG4155@1|root,KOG4155@2759|Eukaryota,38CB9@33154|Opisthokonta,3NWRU@4751|Fungi,3QJVQ@4890|Ascomycota,20C1I@147545|Eurotiomycetes,3S35H@5042|Eurotiales	4751|Fungi	J	Meiotic recombination protein Ski8 Rec14	rec14	GO:0000003,GO:0000184,GO:0000228,GO:0000280,GO:0000288,GO:0000291,GO:0000956,GO:0005575,GO:0005622,GO:0005623,GO:0005634,GO:0005694,GO:0005737,GO:0006139,GO:0006259,GO:0006310,GO:0006401,GO:0006402,GO:0006725,GO:0006807,GO:0006996,GO:0007049,GO:0007127,GO:0007131,GO:0008150,GO:0008152,GO:0009056,GO:0009057,GO:0009892,GO:0009987,GO:0010468,GO:0010605,GO:0010629,GO:0016043,GO:0016070,GO:0016071,GO:…	-	ko:K12601,ko:K12602	ko03018,map03018	M00392	-	-	ko00000,ko00001,ko00002,ko03019	-	-	-	Ribosomal_L32p,WD40
AWENTII_000578-T1	5061.CADANGAP00006231	2.31e-162	457	KOG4657@1|root,KOG4657@2759|Eukaryota,38CNV@33154|Opisthokonta,3NX18@4751|Fungi,3QJDA@4890|Ascomycota,20F23@147545|Eurotiomycetes,3S2YJ@5042|Eurotiales	4751|Fungi	S	cell division	SPC25	GO:0000003,GO:0000070,GO:0000226,GO:0000228,GO:0000278,GO:0000280,GO:0000775,GO:0000776,GO:0000777,GO:0000778,GO:0000779,GO:0000780,GO:0000793,GO:0000794,GO:0000819,GO:0003674,GO:0005198,GO:0005200,GO:0005575,GO:0005622,GO:0005623,GO:0005634,GO:0005694,GO:0006996,GO:0007010,GO:0007017,GO:0007020,GO:0007049,GO:0007059,GO:0007127,GO:0008150,GO:0008608,GO:0009987,GO:0016043,GO:0022402,GO:0022414,GO:…	-	ko:K11558	-	-	-	-	ko00000,ko03036	-	-	-	Spindle_Spc25
AWENTII_000579-T1	33178.CADATEAP00007593	0	1033	28IZ4@1|root,2QRAW@2759|Eukaryota,3A08K@33154|Opisthokonta,3P27K@4751|Fungi,3QU43@4890|Ascomycota,20G7R@147545|Eurotiomycetes,3S33U@5042|Eurotiales	4751|Fungi	J	RNA polymerase I-specific transcription-initiation factor	-	-	-	ko:K15218	-	-	-	-	ko00000,ko03021	-	-	-	Rrn6
AWENTII_000580-T1	5061.CADANGAP00006233	6.35e-40	133	KOG1603@1|root,KOG1603@2759|Eukaryota,3A8AI@33154|Opisthokonta,3P6PM@4751|Fungi,3QXEM@4890|Ascomycota,20IBS@147545|Eurotiomycetes,3S9MU@5042|Eurotiales	4751|Fungi	P	Transporter	ATX1	GO:0000041,GO:0003674,GO:0005488,GO:0005507,GO:0005575,GO:0005622,GO:0005623,GO:0005737,GO:0005829,GO:0006810,GO:0006811,GO:0006812,GO:0006825,GO:0006873,GO:0006875,GO:0006878,GO:0006879,GO:0006950,GO:0006979,GO:0008150,GO:0009987,GO:0015680,GO:0016530,GO:0016531,GO:0019725,GO:0030001,GO:0030003,GO:0033554,GO:0034599,GO:0042221,GO:0042592,GO:0043167,GO:0043169,GO:0044424,GO:0044444,GO:0044464,GO:…	-	ko:K07213	ko04978,map04978	-	-	-	ko00000,ko00001	-	-	-	HMA
AWENTII_000581-T1	5061.CADANGAP00006234	1.34e-230	681	2EK9A@1|root,2SQ7Q@2759|Eukaryota,39SBT@33154|Opisthokonta,3P07C@4751|Fungi,3QR83@4890|Ascomycota,20AT2@147545|Eurotiomycetes,3S4UB@5042|Eurotiales	4751|Fungi	S	Uncharacterized conserved protein (DUF2293)	-	-	-	-	-	-	-	-	-	-	-	-	DUF2293
AWENTII_000581-T2	5061.CADANGAP00006234	2.62e-199	598	2EK9A@1|root,2SQ7Q@2759|Eukaryota,39SBT@33154|Opisthokonta,3P07C@4751|Fungi,3QR83@4890|Ascomycota,20AT2@147545|Eurotiomycetes,3S4UB@5042|Eurotiales	4751|Fungi	S	Uncharacterized conserved protein (DUF2293)	-	-	-	-	-	-	-	-	-	-	-	-	DUF2293
AWENTII_000582-T1	33178.CADATEAP00007884	4.57e-62	193	2BZXF@1|root,2SDNM@2759|Eukaryota,3A9CK@33154|Opisthokonta,3P6V7@4751|Fungi,3QYG0@4890|Ascomycota,20IC1@147545|Eurotiomycetes,3S9M1@5042|Eurotiales	4751|Fungi	S	Complex 1 protein (LYR family)	-	-	-	-	-	-	-	-	-	-	-	-	-
AWENTII_000583-T1	36630.CADNFIAP00000744	3.73e-257	736	KOG1940@1|root,KOG1940@2759|Eukaryota,3920W@33154|Opisthokonta,3NX0X@4751|Fungi,3QP6P@4890|Ascomycota,20EEM@147545|Eurotiomycetes,3S43P@5042|Eurotiales	4751|Fungi	O	CHY and RING finger domain protein	-	GO:0003674,GO:0003824,GO:0004842,GO:0005488,GO:0005575,GO:0005622,GO:0005623,GO:0005634,GO:0006464,GO:0006508,GO:0006511,GO:0006807,GO:0008150,GO:0008152,GO:0008270,GO:0009056,GO:0009057,GO:0009987,GO:0010498,GO:0016567,GO:0016740,GO:0019538,GO:0019787,GO:0019941,GO:0030163,GO:0032446,GO:0036211,GO:0043161,GO:0043167,GO:0043169,GO:0043170,GO:0043226,GO:0043227,GO:0043229,GO:0043231,GO:0043412,GO:…	-	ko:K19619	-	-	-	-	ko00000,ko01000,ko03400	-	-	-	zf-CHY,zf-RING_2,zinc_ribbon_6
AWENTII_000584-T1	33178.CADATEAP00007886	0	1439	KOG1981@1|root,KOG1981@2759|Eukaryota,38C0Q@33154|Opisthokonta,3NXQ6@4751|Fungi,3QKK5@4890|Ascomycota,20EQJ@147545|Eurotiomycetes,3S6HB@5042|Eurotiales	4751|Fungi	T	IQ calmodulin-binding motif domain protein	-	-	-	-	-	-	-	-	-	-	-	-	Tcp11
AWENTII_000585-T1	5057.CADACLAP00002530	2.42e-190	543	KOG0645@1|root,KOG0645@2759|Eukaryota,38CGJ@33154|Opisthokonta,3NTY0@4751|Fungi,3QMF0@4890|Ascomycota,20DI1@147545|Eurotiomycetes,3S51G@5042|Eurotiales	4751|Fungi	S	Essential component of the cytosolic iron-sulfur (Fe S) protein assembly machinery. Required for the maturation of extramitochondrial Fe S proteins	CIA1	GO:0002097,GO:0002098,GO:0005575,GO:0005622,GO:0005623,GO:0005634,GO:0005737,GO:0005829,GO:0006139,GO:0006396,GO:0006399,GO:0006400,GO:0006725,GO:0006790,GO:0006807,GO:0008033,GO:0008150,GO:0008152,GO:0009451,GO:0009987,GO:0010467,GO:0016043,GO:0016070,GO:0016226,GO:0022607,GO:0031163,GO:0032991,GO:0034470,GO:0034641,GO:0034660,GO:0043170,GO:0043226,GO:0043227,GO:0043229,GO:0043231,GO:0043412,GO:…	-	-	-	-	-	-	-	-	-	-	WD40
AWENTII_000586-T1	36630.CADNFIAP00001374	0	1021	COG2939@1|root,KOG1282@2759|Eukaryota,38CNI@33154|Opisthokonta,3NVHT@4751|Fungi,3QMJR@4890|Ascomycota,20DX6@147545|Eurotiomycetes,3S5CQ@5042|Eurotiales	4751|Fungi	O	Protease with a carboxypeptidase B-like function involved in the C-terminal processing of the lysine and arginine residues from protein precursors. Promotes cell fusion and is involved in the programmed cell death (By similarity)	KEX1	GO:0000322,GO:0000323,GO:0000324,GO:0001906,GO:0003674,GO:0003824,GO:0004180,GO:0004185,GO:0005575,GO:0005622,GO:0005623,GO:0005737,GO:0005773,GO:0005794,GO:0005802,GO:0006508,GO:0006807,GO:0006915,GO:0008150,GO:0008152,GO:0008219,GO:0008233,GO:0008236,GO:0008238,GO:0009056,GO:0009057,GO:0009405,GO:0009987,GO:0010467,GO:0010720,GO:0012501,GO:0012505,GO:0016485,GO:0016787,GO:0017171,GO:0019538,GO:…	3.4.16.6	ko:K01288	-	-	-	-	ko00000,ko01000,ko01002	-	-	-	Peptidase_S10
AWENTII_000587-T1	5061.CADANGAP00006240	1.81e-120	347	COG2428@1|root,2RZ65@2759|Eukaryota,39JNR@33154|Opisthokonta,3Q40N@4751|Fungi,3RM4Q@4890|Ascomycota,20TYQ@147545|Eurotiomycetes,3S3JE@5042|Eurotiales	4751|Fungi	S	DUF431 domain protein	-	-	-	-	-	-	-	-	-	-	-	-	RNA_Me_trans
AWENTII_000588-T1	5062.CADAORAP00003430	1.08e-90	268	KOG4076@1|root,KOG4076@2759|Eukaryota,3A93Y@33154|Opisthokonta,3P6V6@4751|Fungi,3RQQ2@4890|Ascomycota,20PVI@147545|Eurotiomycetes,3SD0X@5042|Eurotiales	4751|Fungi	TU	Plays an essential role in initiation of the G0 program by preventing the degradation of specific nutrient-regulated mRNAs via the 5'-3' mRNA decay pathway	-	GO:0000932,GO:0003674,GO:0004857,GO:0004864,GO:0004865,GO:0005575,GO:0005622,GO:0005623,GO:0005634,GO:0005737,GO:0006950,GO:0006995,GO:0007154,GO:0007165,GO:0007346,GO:0008150,GO:0009267,GO:0009605,GO:0009892,GO:0009893,GO:0009894,GO:0009895,GO:0009987,GO:0009991,GO:0010389,GO:0010468,GO:0010562,GO:0010563,GO:0010564,GO:0010604,GO:0010605,GO:0010608,GO:0010628,GO:0010921,GO:0010922,GO:0010923,GO:…	-	-	-	-	-	-	-	-	-	-	Endosulfine
AWENTII_000590-T1	5061.CADANGAP00006243	1.14e-293	804	28JES@1|root,2QRTT@2759|Eukaryota,39PVZ@33154|Opisthokonta,3NZIA@4751|Fungi,3QR9S@4890|Ascomycota,20DA4@147545|Eurotiomycetes,3S5BQ@5042|Eurotiales	4751|Fungi	S	ICE2	-	GO:0000921,GO:0005575,GO:0005622,GO:0005623,GO:0005737,GO:0005783,GO:0005789,GO:0005938,GO:0006629,GO:0006638,GO:0006639,GO:0006641,GO:0006642,GO:0006873,GO:0006875,GO:0006882,GO:0006996,GO:0007010,GO:0007029,GO:0008104,GO:0008150,GO:0008152,GO:0009987,GO:0010256,GO:0012505,GO:0016020,GO:0016021,GO:0016043,GO:0019725,GO:0022607,GO:0030003,GO:0030176,GO:0031106,GO:0031224,GO:0031227,GO:0031984,GO:…	-	-	-	-	-	-	-	-	-	-	ICE2
AWENTII_000591-T1	36630.CADNFIAP00001643	2.61e-237	655	COG4286@1|root,KOG2948@2759|Eukaryota,38BVY@33154|Opisthokonta,3NVK7@4751|Fungi,3QJPE@4890|Ascomycota,20AC5@147545|Eurotiomycetes,3S83V@5042|Eurotiales	4751|Fungi	S	UPF0160 domain protein MYG1	-	GO:0003674,GO:0003824,GO:0005575,GO:0005622,GO:0005623,GO:0005634,GO:0005737,GO:0005739,GO:0016787,GO:0043226,GO:0043227,GO:0043229,GO:0043231,GO:0044424,GO:0044444,GO:0044464	-	-	-	-	-	-	-	-	-	-	UPF0160
AWENTII_000592-T1	36630.CADNFIAP00000819	4e-252	697	COG3386@1|root,2RZSA@2759|Eukaryota,39SGF@33154|Opisthokonta,3NYP6@4751|Fungi,3QPFS@4890|Ascomycota,20FI3@147545|Eurotiomycetes,3S4RI@5042|Eurotiales	4751|Fungi	G	SMP-30/Gluconolaconase/LRE-like region	-	-	3.1.1.17	ko:K01053	ko00030,ko00053,ko00930,ko01100,ko01110,ko01120,ko01130,ko01200,ko01220,map00030,map00053,map00930,map01100,map01110,map01120,map01130,map01200,map01220	M00129	R01519,R02933,R03751	RC00537,RC00983	ko00000,ko00001,ko00002,ko01000,ko04147	-	-	-	SGL
AWENTII_000593-T1	5057.CADACLAP00002893	9.27e-90	268	2CZDE@1|root,2S9TX@2759|Eukaryota,3A3UC@33154|Opisthokonta,3P3YU@4751|Fungi,3QWBC@4890|Ascomycota,20I5Z@147545|Eurotiomycetes,3S8XB@5042|Eurotiales	4751|Fungi	S	Essential protein Yae1, N terminal	-	-	-	-	-	-	-	-	-	-	-	-	Yae1_N
AWENTII_000594-T1	5057.CADACLAP00002062	0	1146	COG0143@1|root,KOG1247@2759|Eukaryota,38BWQ@33154|Opisthokonta,3NXU3@4751|Fungi,3QJEP@4890|Ascomycota,20G5E@147545|Eurotiomycetes,3S55Y@5042|Eurotiales	4751|Fungi	J	Belongs to the class-I aminoacyl-tRNA synthetase family	MES1	GO:0002181,GO:0003674,GO:0003824,GO:0004812,GO:0004825,GO:0005575,GO:0005622,GO:0005623,GO:0005737,GO:0005829,GO:0006082,GO:0006139,GO:0006399,GO:0006412,GO:0006418,GO:0006431,GO:0006518,GO:0006520,GO:0006725,GO:0006807,GO:0008150,GO:0008152,GO:0009058,GO:0009059,GO:0009987,GO:0010467,GO:0016070,GO:0016874,GO:0016875,GO:0017102,GO:0019538,GO:0019752,GO:0032991,GO:0034641,GO:0034645,GO:0034660,GO:…	6.1.1.10	ko:K01874	ko00450,ko00970,map00450,map00970	M00359,M00360	R03659,R04773	RC00055,RC00523	ko00000,ko00001,ko00002,ko01000,ko01007,ko03016	-	-	-	MetRS-N,WHEP-TRS,tRNA-synt_1g
AWENTII_000595-T1	5057.CADACLAP00002682	7.74e-257	704	KOG0647@1|root,KOG0647@2759|Eukaryota,38DJV@33154|Opisthokonta,3NU7G@4751|Fungi,3QRX9@4890|Ascomycota,20EQT@147545|Eurotiomycetes,3S73U@5042|Eurotiales	4751|Fungi	A	Nuclear pore complex protein (SonA)	GLE2	GO:0000054,GO:0000972,GO:0000973,GO:0003674,GO:0003676,GO:0003723,GO:0005488,GO:0005515,GO:0005575,GO:0005622,GO:0005623,GO:0005634,GO:0005635,GO:0005643,GO:0005737,GO:0005829,GO:0006403,GO:0006405,GO:0006406,GO:0006606,GO:0006611,GO:0006810,GO:0006886,GO:0006913,GO:0006996,GO:0006997,GO:0008104,GO:0008150,GO:0008152,GO:0009987,GO:0010467,GO:0010468,GO:0010793,GO:0012505,GO:0015031,GO:0015833,GO:…	-	ko:K14298	ko03013,ko05164,map03013,map05164	M00427	-	-	ko00000,ko00001,ko00002,ko03019,ko03036	1.I.1	-	-	WD40
AWENTII_000596-T1	36630.CADNFIAP00000965	2.55e-96	285	2DGN3@1|root,2S5UU@2759|Eukaryota,3A092@33154|Opisthokonta,3P1YX@4751|Fungi,3QVDN@4890|Ascomycota,20GWU@147545|Eurotiomycetes,3S8Q9@5042|Eurotiales	4751|Fungi	-	-	-	-	-	-	-	-	-	-	-	-	-	-	-
AWENTII_000597-T1	33178.CADATEAP00008792	0	1840	KOG2101@1|root,KOG2101@2759|Eukaryota,38C6X@33154|Opisthokonta,3NVN2@4751|Fungi,3QQE8@4890|Ascomycota,20DAP@147545|Eurotiomycetes,3S6RD@5042|Eurotiales	4751|Fungi	U	Intermediate filament protein (Mdm1)	TRM8	GO:0000001,GO:0000322,GO:0000323,GO:0000324,GO:0003674,GO:0005488,GO:0005543,GO:0005575,GO:0005622,GO:0005623,GO:0005737,GO:0005773,GO:0006996,GO:0006997,GO:0007005,GO:0008150,GO:0008289,GO:0009987,GO:0016020,GO:0016021,GO:0016043,GO:0022406,GO:0031224,GO:0032266,GO:0035091,GO:0043167,GO:0043168,GO:0043226,GO:0043227,GO:0043229,GO:0043231,GO:0044232,GO:0044422,GO:0044424,GO:0044425,GO:0044444,GO:…	-	ko:K17887	-	-	-	-	ko00000,ko03029	-	-	-	Nexin_C,PX,PXA,RGS
AWENTII_000598-T1	1108849.XP_002560583.1	7.18e-124	354	KOG4142@1|root,KOG4142@2759|Eukaryota,39SFQ@33154|Opisthokonta,3NVA9@4751|Fungi,3QR2B@4890|Ascomycota,20DGI@147545|Eurotiomycetes,3S7WS@5042|Eurotiales	4751|Fungi	I	Catalyzes the second two steps of the methylation pathway of phosphatidylcholine biosynthesis, the SAM-dependent methylation of phosphatidylmonomethylethanolamine (PMME) to phosphatidyldimethylethanolamine (PDME) and of PDME to phosphatidylcholine (PC)	OPI3	GO:0000003,GO:0000773,GO:0000909,GO:0003006,GO:0003674,GO:0003824,GO:0005575,GO:0005622,GO:0005623,GO:0005737,GO:0005739,GO:0005783,GO:0006629,GO:0006644,GO:0006650,GO:0006656,GO:0006793,GO:0006796,GO:0006807,GO:0007275,GO:0008150,GO:0008152,GO:0008168,GO:0008170,GO:0008610,GO:0008654,GO:0008757,GO:0009058,GO:0009987,GO:0012505,GO:0016020,GO:0016021,GO:0016740,GO:0016741,GO:0019637,GO:0019953,GO:…	2.1.1.17,2.1.1.71	ko:K00551	ko00564,ko01100,ko01110,map00564,map01100,map01110	M00091	R01320,R02056,R03424	RC00003,RC00060,RC00181,RC00496	ko00000,ko00001,ko00002,ko01000	-	-	-	PEMT
AWENTII_000599-T1	36630.CADNFIAP00001037	4.98e-197	565	2DHTX@1|root,2S5XA@2759|Eukaryota,38Y60@33154|Opisthokonta,3NY0D@4751|Fungi,3QQUB@4890|Ascomycota,20BKM@147545|Eurotiomycetes,3S3YU@5042|Eurotiales	4751|Fungi	S	RXT2-like, N-terminal	-	GO:0000118,GO:0000122,GO:0000228,GO:0000785,GO:0000790,GO:0005575,GO:0005622,GO:0005623,GO:0005634,GO:0005654,GO:0005694,GO:0005737,GO:0005829,GO:0006325,GO:0006342,GO:0006355,GO:0006357,GO:0006464,GO:0006476,GO:0006807,GO:0006996,GO:0008150,GO:0008152,GO:0009889,GO:0009890,GO:0009891,GO:0009892,GO:0009893,GO:0009987,GO:0010468,GO:0010556,GO:0010557,GO:0010558,GO:0010604,GO:0010605,GO:0010628,GO:…	-	-	-	-	-	-	-	-	-	-	RXT2_N
AWENTII_000600-T1	5062.CADAORAP00003401	0	1593	KOG4386@1|root,KOG4386@2759|Eukaryota,38HF9@33154|Opisthokonta,3NWNT@4751|Fungi,3QS15@4890|Ascomycota,20BRT@147545|Eurotiomycetes,3S38G@5042|Eurotiales	4751|Fungi	S	Gryzun, putative trafficking through Golgi	-	-	-	ko:K20308	-	-	-	-	ko00000,ko04131	-	-	-	Foie-gras_1,Gryzun
AWENTII_000601-T1	36630.CADNFIAP00001732	1.32e-43	159	KOG4386@1|root,KOG4386@2759|Eukaryota,38HF9@33154|Opisthokonta,3NWNT@4751|Fungi,3QS15@4890|Ascomycota,20BRT@147545|Eurotiomycetes,3S38G@5042|Eurotiales	4751|Fungi	S	Gryzun, putative trafficking through Golgi	-	-	-	ko:K20308	-	-	-	-	ko00000,ko04131	-	-	-	Foie-gras_1,Gryzun
AWENTII_000602-T1	36630.CADNFIAP00000957	0	1095	COG3194@1|root,2QTP8@2759|Eukaryota,38F5U@33154|Opisthokonta,3NY2G@4751|Fungi,3QPD7@4890|Ascomycota,20BIJ@147545|Eurotiomycetes,3S6J6@5042|Eurotiales	4751|Fungi	F	alpha beta fold family	-	-	-	-	-	-	-	-	-	-	-	-	Abhydrolase_1,Abhydrolase_6
AWENTII_000603-T1	36630.CADNFIAP00001181	8.25e-82	252	COG0695@1|root,KOG1752@2759|Eukaryota,3A30C@33154|Opisthokonta,3P600@4751|Fungi,3RJXY@4890|Ascomycota,20I32@147545|Eurotiomycetes,3S8X1@5042|Eurotiales	4751|Fungi	O	Glutaredoxin domain protein	-	-	-	-	-	-	-	-	-	-	-	-	Glutaredoxin
AWENTII_000604-T1	33178.CADATEAP00008798	6.72e-127	362	COG0097@1|root,KOG3255@2759|Eukaryota,39ZYK@33154|Opisthokonta,3NWQY@4751|Fungi,3QPSU@4890|Ascomycota,20BGB@147545|Eurotiomycetes,3S4G9@5042|Eurotiales	4751|Fungi	J	60S ribosomal protein L9	RPL9B	GO:0002181,GO:0003674,GO:0003676,GO:0003723,GO:0003735,GO:0005198,GO:0005488,GO:0005575,GO:0005622,GO:0005623,GO:0005737,GO:0005829,GO:0005840,GO:0006412,GO:0006518,GO:0006807,GO:0008150,GO:0008152,GO:0009058,GO:0009059,GO:0009987,GO:0010467,GO:0015934,GO:0019538,GO:0022625,GO:0022626,GO:0032991,GO:0034641,GO:0034645,GO:0043043,GO:0043170,GO:0043226,GO:0043228,GO:0043229,GO:0043232,GO:0043603,GO:…	-	ko:K02940	ko03010,map03010	M00177	-	-	br01610,ko00000,ko00001,ko00002,ko03011	-	-	-	Ribosomal_L6
AWENTII_000605-T1	5062.CADAORAP00003405	0	915	COG1752@1|root,KOG2214@2759|Eukaryota,38H5V@33154|Opisthokonta,3NWZF@4751|Fungi,3QKNM@4890|Ascomycota,20AMI@147545|Eurotiomycetes,3S444@5042|Eurotiales	4751|Fungi	I	Patatin-like serine hydrolase	TGL3	GO:0000003,GO:0003674,GO:0003824,GO:0004806,GO:0005575,GO:0005622,GO:0005623,GO:0005811,GO:0006629,GO:0006638,GO:0006639,GO:0006641,GO:0006642,GO:0007114,GO:0008150,GO:0008152,GO:0009056,GO:0009987,GO:0016042,GO:0016298,GO:0016740,GO:0016746,GO:0016747,GO:0016787,GO:0016788,GO:0019433,GO:0019954,GO:0032505,GO:0043226,GO:0043228,GO:0043229,GO:0043232,GO:0044237,GO:0044238,GO:0044242,GO:0044248,GO:…	3.1.1.3	ko:K14675	ko00561,ko01100,map00561,map01100	M00098	R02250,R02687	RC00020,RC00037,RC00041,RC00094	ko00000,ko00001,ko00002,ko01000	-	-	-	DUF3336,Patatin
AWENTII_000605-T2	746128.CADAFUBP00000837	0	885	COG1752@1|root,KOG2214@2759|Eukaryota,38H5V@33154|Opisthokonta,3NWZF@4751|Fungi,3QKNM@4890|Ascomycota,20AMI@147545|Eurotiomycetes,3S444@5042|Eurotiales	4751|Fungi	I	Patatin-like serine hydrolase	TGL3	GO:0000003,GO:0003674,GO:0003824,GO:0004806,GO:0005575,GO:0005622,GO:0005623,GO:0005811,GO:0006629,GO:0006638,GO:0006639,GO:0006641,GO:0006642,GO:0007114,GO:0008150,GO:0008152,GO:0009056,GO:0009987,GO:0016042,GO:0016298,GO:0016740,GO:0016746,GO:0016747,GO:0016787,GO:0016788,GO:0019433,GO:0019954,GO:0032505,GO:0043226,GO:0043228,GO:0043229,GO:0043232,GO:0044237,GO:0044238,GO:0044242,GO:0044248,GO:…	3.1.1.3	ko:K14675	ko00561,ko01100,map00561,map01100	M00098	R02250,R02687	RC00020,RC00037,RC00041,RC00094	ko00000,ko00001,ko00002,ko01000	-	-	-	DUF3336,Patatin
AWENTII_000605-T3	746128.CADAFUBP00000837	3.49e-293	814	COG1752@1|root,KOG2214@2759|Eukaryota,38H5V@33154|Opisthokonta,3NWZF@4751|Fungi,3QKNM@4890|Ascomycota,20AMI@147545|Eurotiomycetes,3S444@5042|Eurotiales	4751|Fungi	I	Patatin-like serine hydrolase	TGL3	GO:0000003,GO:0003674,GO:0003824,GO:0004806,GO:0005575,GO:0005622,GO:0005623,GO:0005811,GO:0006629,GO:0006638,GO:0006639,GO:0006641,GO:0006642,GO:0007114,GO:0008150,GO:0008152,GO:0009056,GO:0009987,GO:0016042,GO:0016298,GO:0016740,GO:0016746,GO:0016747,GO:0016787,GO:0016788,GO:0019433,GO:0019954,GO:0032505,GO:0043226,GO:0043228,GO:0043229,GO:0043232,GO:0044237,GO:0044238,GO:0044242,GO:0044248,GO:…	3.1.1.3	ko:K14675	ko00561,ko01100,map00561,map01100	M00098	R02250,R02687	RC00020,RC00037,RC00041,RC00094	ko00000,ko00001,ko00002,ko01000	-	-	-	DUF3336,Patatin
AWENTII_000606-T1	35725.K2SLN3	0.000541	43.9	COG0531@1|root,KOG1289@2759|Eukaryota,38BSD@33154|Opisthokonta,3NWJI@4751|Fungi,3QMB4@4890|Ascomycota,1ZZMS@147541|Dothideomycetes	4751|Fungi	E	Amino acid permease	TPO5	GO:0003333,GO:0003674,GO:0005215,GO:0005342,GO:0005575,GO:0005622,GO:0005623,GO:0005737,GO:0005783,GO:0005794,GO:0005886,GO:0005887,GO:0006810,GO:0006811,GO:0006820,GO:0006865,GO:0008150,GO:0008509,GO:0008514,GO:0012505,GO:0015075,GO:0015171,GO:0015179,GO:0015203,GO:0015291,GO:0015297,GO:0015318,GO:0015711,GO:0015807,GO:0015846,GO:0015849,GO:0016020,GO:0016021,GO:0022804,GO:0022857,GO:0031224,GO:…	-	-	-	-	-	-	-	-	-	-	AA_permease,AA_permease_2
AWENTII_000607-T1	5062.CADAORAP00003406	0	1129	28H57@1|root,2QPI0@2759|Eukaryota,38GVF@33154|Opisthokonta,3NVQT@4751|Fungi,3QMAR@4890|Ascomycota,20ARV@147545|Eurotiomycetes,3S7J6@5042|Eurotiales	4751|Fungi	-	-	-	GO:0005575,GO:0005622,GO:0005623,GO:0005628,GO:0005737,GO:0005739,GO:0005740,GO:0005741,GO:0005886,GO:0016020,GO:0019867,GO:0031090,GO:0031966,GO:0031967,GO:0031968,GO:0031975,GO:0042763,GO:0042764,GO:0043226,GO:0043227,GO:0043229,GO:0043231,GO:0044422,GO:0044424,GO:0044429,GO:0044444,GO:0044446,GO:0044464,GO:0071944,GO:0098588,GO:0098805	-	-	-	-	-	-	-	-	-	-	-
AWENTII_000609-T1	33178.CADATEAP00008801	2.88e-102	327	2CDMB@1|root,2RP7J@2759|Eukaryota,38SXS@33154|Opisthokonta,3PUMV@4751|Fungi,3RDWM@4890|Ascomycota,20QAM@147545|Eurotiomycetes,3SBQE@5042|Eurotiales	4751|Fungi	-	-	-	-	-	-	-	-	-	-	-	-	-	-	-
AWENTII_000610-T1	746128.CADAFUBP00000841	8.98e-240	678	COG0705@1|root,KOG2980@2759|Eukaryota,38CY3@33154|Opisthokonta,3P17Y@4751|Fungi,3QRZN@4890|Ascomycota,20EGM@147545|Eurotiomycetes,3S703@5042|Eurotiales	4751|Fungi	T	Rhomboid family	-	GO:0003674,GO:0003824,GO:0004175,GO:0004252,GO:0005575,GO:0005622,GO:0005623,GO:0005737,GO:0005739,GO:0005740,GO:0005743,GO:0006465,GO:0006508,GO:0006518,GO:0006807,GO:0006996,GO:0007005,GO:0008150,GO:0008152,GO:0008233,GO:0008236,GO:0009987,GO:0010467,GO:0010821,GO:0016020,GO:0016021,GO:0016043,GO:0016485,GO:0016787,GO:0017171,GO:0019538,GO:0019866,GO:0031090,GO:0031224,GO:0031966,GO:0031967,GO:…	3.4.21.105	ko:K09650	-	-	-	-	ko00000,ko01000,ko01002,ko03029	-	-	-	Rhomboid
AWENTII_000611-T1	1108849.XP_002560600.1	1.05e-40	140	2E46U@1|root,2SB51@2759|Eukaryota,3A9B6@33154|Opisthokonta,3P76K@4751|Fungi,3QVMV@4890|Ascomycota,20IYF@147545|Eurotiomycetes,3SEQQ@5042|Eurotiales	4751|Fungi	-	-	-	-	-	-	-	-	-	-	-	-	-	-	-
AWENTII_000612-T1	5062.CADAORAP00003410	2.89e-201	561	KOG0440@1|root,KOG0440@2759|Eukaryota,39WW3@33154|Opisthokonta,3PDRN@4751|Fungi,3RJQ5@4890|Ascomycota,20T92@147545|Eurotiomycetes,3S4U0@5042|Eurotiales	4751|Fungi	D	Protein kinase activator (Mob2)	-	-	-	-	-	-	-	-	-	-	-	-	Mob1_phocein
AWENTII_000613-T1	5062.CADAORAP00003411	7.41e-209	592	KOG2428@1|root,KOG2428@2759|Eukaryota,38GZW@33154|Opisthokonta,3NY6S@4751|Fungi,3QPWR@4890|Ascomycota,20F2U@147545|Eurotiomycetes,3S4QF@5042|Eurotiales	4751|Fungi	S	Leo1-like protein	-	-	-	ko:K15177	-	-	-	-	ko00000,ko03021	-	-	-	Leo1
AWENTII_000613-T2	5057.CADACLAP00002862	9.56e-156	451	KOG2428@1|root,KOG2428@2759|Eukaryota,38GZW@33154|Opisthokonta,3NY6S@4751|Fungi,3QPWR@4890|Ascomycota,20F2U@147545|Eurotiomycetes,3S4QF@5042|Eurotiales	4751|Fungi	S	Leo1-like protein	-	-	-	ko:K15177	-	-	-	-	ko00000,ko03021	-	-	-	Leo1
AWENTII_000614-T1	746128.CADAFUBP00000845	9.66e-169	486	2E7QA@1|root,2SE9E@2759|Eukaryota,3A56B@33154|Opisthokonta,3P6N5@4751|Fungi,3QUW3@4890|Ascomycota,20GJP@147545|Eurotiomycetes,3S5MJ@5042|Eurotiales	4751|Fungi	S	C6 finger domain protein	-	-	-	-	-	-	-	-	-	-	-	-	Zn_clus
AWENTII_000615-T1	36630.CADNFIAP00000659	0	1384	KOG0650@1|root,KOG0650@2759|Eukaryota,38DR5@33154|Opisthokonta,3NU5U@4751|Fungi,3QM1M@4890|Ascomycota,20BMM@147545|Eurotiomycetes,3S8AJ@5042|Eurotiales	4751|Fungi	A	Component of the NOP7 complex, which is required for maturation of the 25S and 5.8S ribosomal RNAs and formation of the 60S ribosome	ERB1	GO:0000463,GO:0000470,GO:0003674,GO:0003676,GO:0003723,GO:0005488,GO:0005575,GO:0005622,GO:0005623,GO:0005634,GO:0005730,GO:0006139,GO:0006364,GO:0006396,GO:0006725,GO:0006807,GO:0008150,GO:0008152,GO:0009987,GO:0010467,GO:0016070,GO:0016072,GO:0019843,GO:0022613,GO:0030684,GO:0030686,GO:0030687,GO:0031974,GO:0031981,GO:0032991,GO:0034470,GO:0034641,GO:0034660,GO:0035690,GO:0042221,GO:0042254,GO:…	-	ko:K14824	-	-	-	-	ko00000,ko03009	-	-	-	BOP1NT,WD40
AWENTII_000616-T1	5061.CADANGAP00006269	0	1089	COG0464@1|root,KOG0733@2759|Eukaryota,38CEF@33154|Opisthokonta,3NXC3@4751|Fungi,3QQNH@4890|Ascomycota,20CET@147545|Eurotiomycetes,3S7HX@5042|Eurotiales	4751|Fungi	O	AAA family ATPase 60S ribosome export protein Rix7	RIX7	GO:0000054,GO:0000055,GO:0003674,GO:0003824,GO:0005575,GO:0005622,GO:0005623,GO:0005634,GO:0005730,GO:0006403,GO:0006405,GO:0006611,GO:0006810,GO:0006886,GO:0006913,GO:0008104,GO:0008150,GO:0015031,GO:0015833,GO:0015931,GO:0016462,GO:0016787,GO:0016817,GO:0016818,GO:0016887,GO:0017111,GO:0022613,GO:0030684,GO:0030687,GO:0031503,GO:0031974,GO:0031981,GO:0032991,GO:0033036,GO:0033750,GO:0034613,GO:…	-	ko:K14571	ko03008,map03008	-	-	-	ko00000,ko00001,ko03009	-	-	-	AAA,Vps4_C
AWENTII_000616-T2	5061.CADANGAP00006269	0	1246	COG0464@1|root,KOG0733@2759|Eukaryota,38CEF@33154|Opisthokonta,3NXC3@4751|Fungi,3QQNH@4890|Ascomycota,20CET@147545|Eurotiomycetes,3S7HX@5042|Eurotiales	4751|Fungi	O	AAA family ATPase 60S ribosome export protein Rix7	RIX7	GO:0000054,GO:0000055,GO:0003674,GO:0003824,GO:0005575,GO:0005622,GO:0005623,GO:0005634,GO:0005730,GO:0006403,GO:0006405,GO:0006611,GO:0006810,GO:0006886,GO:0006913,GO:0008104,GO:0008150,GO:0015031,GO:0015833,GO:0015931,GO:0016462,GO:0016787,GO:0016817,GO:0016818,GO:0016887,GO:0017111,GO:0022613,GO:0030684,GO:0030687,GO:0031503,GO:0031974,GO:0031981,GO:0032991,GO:0033036,GO:0033750,GO:0034613,GO:…	-	ko:K14571	ko03008,map03008	-	-	-	ko00000,ko00001,ko03009	-	-	-	AAA,Vps4_C
AWENTII_000617-T1	162425.CADANIAP00001246	2.06e-99	293	KOG2910@1|root,KOG2910@2759|Eukaryota,39TG5@33154|Opisthokonta,3P2SD@4751|Fungi,3QSDX@4890|Ascomycota,20CNM@147545|Eurotiomycetes,3S794@5042|Eurotiales	4751|Fungi	U	Belongs to the SNF7 family	VPS20	GO:0000815,GO:0003674,GO:0005488,GO:0005515,GO:0005575,GO:0005622,GO:0005623,GO:0005737,GO:0005768,GO:0005829,GO:0006508,GO:0006511,GO:0006807,GO:0006810,GO:0006811,GO:0006820,GO:0006862,GO:0006886,GO:0006900,GO:0006996,GO:0007032,GO:0007034,GO:0008104,GO:0008150,GO:0008152,GO:0009056,GO:0009057,GO:0009987,GO:0010008,GO:0010256,GO:0012505,GO:0015031,GO:0015711,GO:0015748,GO:0015833,GO:0015865,GO:…	-	ko:K12195	ko04144,ko04217,map04144,map04217	M00412	-	-	ko00000,ko00001,ko00002,ko04131,ko04147	-	-	-	Snf7
AWENTII_000618-T1	36630.CADNFIAP00001389	9.15e-141	399	KOG1730@1|root,KOG1730@2759|Eukaryota,38FZ1@33154|Opisthokonta,3NU3H@4751|Fungi,3QQAJ@4890|Ascomycota,20BYB@147545|Eurotiomycetes,3S79M@5042|Eurotiales	4751|Fungi	O	DUF1000 domain protein	-	GO:0005575,GO:0005622,GO:0005623,GO:0005634,GO:0005737,GO:0006950,GO:0006974,GO:0008150,GO:0009987,GO:0033554,GO:0043226,GO:0043227,GO:0043229,GO:0043231,GO:0044424,GO:0044464,GO:0050896,GO:0051716	-	-	-	-	-	-	-	-	-	-	PITH
AWENTII_000619-T1	5061.CADANGAP00006272	0	1023	COG1643@1|root,KOG0922@2759|Eukaryota,38C5G@33154|Opisthokonta,3NW41@4751|Fungi,3QNTS@4890|Ascomycota,20B8I@147545|Eurotiomycetes,3S7JG@5042|Eurotiales	4751|Fungi	A	ATP dependent RNA helicase	-	GO:0000375,GO:0000377,GO:0000398,GO:0003674,GO:0003676,GO:0003723,GO:0003724,GO:0003824,GO:0004004,GO:0004386,GO:0005488,GO:0005575,GO:0005622,GO:0005623,GO:0005634,GO:0005681,GO:0005737,GO:0006139,GO:0006396,GO:0006397,GO:0006725,GO:0006807,GO:0008026,GO:0008150,GO:0008152,GO:0008186,GO:0008380,GO:0009987,GO:0010467,GO:0016070,GO:0016071,GO:0016462,GO:0016787,GO:0016817,GO:0016818,GO:0016887,GO:…	3.6.4.13	ko:K13117	-	M00355	-	-	ko00000,ko00002,ko01000,ko03041	-	-	-	DEAD,HA2,Helicase_C,OB_NTP_bind
AWENTII_000620-T1	5057.CADACLAP00002264	1.12e-175	503	COG0666@1|root,KOG0504@2759|Eukaryota,39SE8@33154|Opisthokonta,3NZT5@4751|Fungi,3QPDZ@4890|Ascomycota,20CAD@147545|Eurotiomycetes,3S7P8@5042|Eurotiales	4751|Fungi	S	CUE domain protein	CUE5	GO:0003674,GO:0005488,GO:0005515,GO:0005575,GO:0005622,GO:0005623,GO:0005737,GO:0006508,GO:0006511,GO:0006807,GO:0007154,GO:0007165,GO:0008150,GO:0008152,GO:0009056,GO:0009057,GO:0009987,GO:0019538,GO:0019899,GO:0019941,GO:0023052,GO:0030163,GO:0030674,GO:0031624,GO:0032182,GO:0043130,GO:0043170,GO:0043632,GO:0044237,GO:0044238,GO:0044248,GO:0044257,GO:0044260,GO:0044265,GO:0044267,GO:0044390,GO:…	-	ko:K06653	ko04111,map04111	-	-	-	ko00000,ko00001	-	-	-	CUE
AWENTII_000621-T1	36630.CADNFIAP00001788	3.37e-290	843	2CNA4@1|root,2QURR@2759|Eukaryota,38BNM@33154|Opisthokonta,3P03D@4751|Fungi,3QN67@4890|Ascomycota,20F6V@147545|Eurotiomycetes,3S58Q@5042|Eurotiales	4751|Fungi	S	Transmembrane glycoprotein	AXL2	GO:0000003,GO:0000131,GO:0000144,GO:0000278,GO:0000281,GO:0000282,GO:0000322,GO:0000323,GO:0000324,GO:0000399,GO:0000910,GO:0005575,GO:0005622,GO:0005623,GO:0005737,GO:0005773,GO:0005856,GO:0005886,GO:0005887,GO:0005933,GO:0005935,GO:0005938,GO:0005940,GO:0007049,GO:0007114,GO:0007120,GO:0007163,GO:0008150,GO:0009987,GO:0016020,GO:0016021,GO:0019954,GO:0022402,GO:0030010,GO:0030427,GO:0031224,GO:…	-	ko:K18637	-	-	-	-	ko00000,ko04812	-	-	-	He_PIG,SKG6
AWENTII_000622-T1	5057.CADACLAP00002516	3.13e-258	715	COG0631@1|root,KOG0698@2759|Eukaryota,39J7S@33154|Opisthokonta,3NUIN@4751|Fungi,3QJYA@4890|Ascomycota,20AMH@147545|Eurotiomycetes,3S42W@5042|Eurotiales	4751|Fungi	T	phosphatase 2C	PTC2	GO:0000075,GO:0000077,GO:0000079,GO:0000173,GO:0000188,GO:0001932,GO:0001933,GO:0003674,GO:0003824,GO:0004721,GO:0004722,GO:0005575,GO:0005622,GO:0005623,GO:0005634,GO:0005737,GO:0006464,GO:0006469,GO:0006470,GO:0006793,GO:0006796,GO:0006807,GO:0006950,GO:0006970,GO:0006974,GO:0006986,GO:0007154,GO:0007165,GO:0007231,GO:0008150,GO:0008152,GO:0009628,GO:0009892,GO:0009966,GO:0009968,GO:0009987,GO:…	3.1.3.16	ko:K14803	-	-	-	-	ko00000,ko01000,ko01009,ko03009	-	-	-	PP2C
AWENTII_000623-T1	5057.CADACLAP00001868	1.73e-219	620	COG0615@1|root,KOG2804@2759|Eukaryota,38HWT@33154|Opisthokonta,3NV4B@4751|Fungi,3QKZX@4890|Ascomycota,20FKE@147545|Eurotiomycetes,3S46C@5042|Eurotiales	4751|Fungi	H	Choline-phosphate cytidylyltransferase	PCT1	GO:0003674,GO:0003824,GO:0004105,GO:0005575,GO:0005622,GO:0005623,GO:0005634,GO:0005635,GO:0005737,GO:0005794,GO:0006629,GO:0006644,GO:0006650,GO:0006656,GO:0006657,GO:0006793,GO:0006796,GO:0006807,GO:0008150,GO:0008152,GO:0008610,GO:0008654,GO:0009058,GO:0009987,GO:0012505,GO:0016740,GO:0016772,GO:0016779,GO:0019637,GO:0031967,GO:0031975,GO:0043226,GO:0043227,GO:0043229,GO:0043231,GO:0044237,GO:…	2.7.7.15	ko:K00968	ko00440,ko00564,ko01100,ko05231,map00440,map00564,map01100,map05231	M00090	R01890,R02590	RC00002	ko00000,ko00001,ko00002,ko01000	-	-	-	CTP_transf_like
AWENTII_000623-T2	5057.CADACLAP00001868	3.22e-227	638	COG0615@1|root,KOG2804@2759|Eukaryota,38HWT@33154|Opisthokonta,3NV4B@4751|Fungi,3QKZX@4890|Ascomycota,20FKE@147545|Eurotiomycetes,3S46C@5042|Eurotiales	4751|Fungi	H	Choline-phosphate cytidylyltransferase	PCT1	GO:0003674,GO:0003824,GO:0004105,GO:0005575,GO:0005622,GO:0005623,GO:0005634,GO:0005635,GO:0005737,GO:0005794,GO:0006629,GO:0006644,GO:0006650,GO:0006656,GO:0006657,GO:0006793,GO:0006796,GO:0006807,GO:0008150,GO:0008152,GO:0008610,GO:0008654,GO:0009058,GO:0009987,GO:0012505,GO:0016740,GO:0016772,GO:0016779,GO:0019637,GO:0031967,GO:0031975,GO:0043226,GO:0043227,GO:0043229,GO:0043231,GO:0044237,GO:…	2.7.7.15	ko:K00968	ko00440,ko00564,ko01100,ko05231,map00440,map00564,map01100,map05231	M00090	R01890,R02590	RC00002	ko00000,ko00001,ko00002,ko01000	-	-	-	CTP_transf_like
AWENTII_000624-T1	5062.CADAORAP00003396	3.09e-184	521	2D3UU@1|root,2SSV2@2759|Eukaryota,3AC28@33154|Opisthokonta,3P8TU@4751|Fungi,3R057@4890|Ascomycota,20JFA@147545|Eurotiomycetes,3S4KG@5042|Eurotiales	4751|Fungi	-	-	-	-	-	-	-	-	-	-	-	-	-	-	-
AWENTII_000625-T1	5062.CADAORAP00003395	7.06e-145	430	COG0697@1|root,KOG4510@2759|Eukaryota,39VTD@33154|Opisthokonta,3Q3AM@4751|Fungi,3QKN6@4890|Ascomycota,20CPJ@147545|Eurotiomycetes,3S7UZ@5042|Eurotiales	4751|Fungi	EG	DUF6 domain protein	-	GO:0005575,GO:0016020,GO:0016021,GO:0031224,GO:0044425	-	-	-	-	-	-	-	-	-	-	EamA
AWENTII_000626-T1	36630.CADNFIAP00001000	0	974	KOG2340@1|root,KOG2340@2759|Eukaryota,38FJP@33154|Opisthokonta,3NWH6@4751|Fungi,3QQ9V@4890|Ascomycota,20B28@147545|Eurotiomycetes,3S63X@5042|Eurotiales	4751|Fungi	A	DEAD-box RNA helicase-like protein required for pre-18S rRNA processing, specifically at sites A0, A1, and A2	UTP25	GO:0000462,GO:0003674,GO:0003676,GO:0003723,GO:0005488,GO:0005575,GO:0005622,GO:0005623,GO:0005634,GO:0005730,GO:0006139,GO:0006364,GO:0006396,GO:0006725,GO:0006807,GO:0008150,GO:0008152,GO:0009987,GO:0010467,GO:0016070,GO:0016072,GO:0019843,GO:0022613,GO:0030490,GO:0030515,GO:0030684,GO:0031974,GO:0031981,GO:0032040,GO:0032991,GO:0034470,GO:0034511,GO:0034641,GO:0034660,GO:0042254,GO:0042274,GO:…	-	ko:K14774	-	-	-	-	ko00000,ko03009	-	-	-	UTP25
AWENTII_000627-T1	5062.CADAORAP00003393	3.46e-210	585	COG1310@1|root,KOG2975@2759|Eukaryota,39TCT@33154|Opisthokonta,3NYNR@4751|Fungi,3QSFE@4890|Ascomycota,20DT6@147545|Eurotiomycetes,3S2UA@5042|Eurotiales	4751|Fungi	J	component of the eukaryotic translation initiation factor 3 (eIF-3) complex, which is involved in protein synthesis of a specialized repertoire of mRNAs and, together with other initiation factors, stimulates binding of mRNA and methionyl-tRNAi to the 40S ribosome. The eIF-3 complex specifically targets and initiates translation of a subset of mRNAs involved in cell proliferation	-	GO:0001732,GO:0002181,GO:0002183,GO:0003674,GO:0003824,GO:0004843,GO:0005488,GO:0005515,GO:0005575,GO:0005622,GO:0005623,GO:0005737,GO:0005852,GO:0006412,GO:0006413,GO:0006464,GO:0006508,GO:0006518,GO:0006807,GO:0008150,GO:0008152,GO:0008233,GO:0008234,GO:0009058,GO:0009059,GO:0009987,GO:0010467,GO:0016043,GO:0016282,GO:0016787,GO:0019538,GO:0019783,GO:0022607,GO:0022613,GO:0022618,GO:0031369,GO:…	-	ko:K03249	ko03013,map03013	-	-	-	ko00000,ko00001,ko03012,ko04147	-	-	-	JAB,MitMem_reg
AWENTII_000628-T1	5059.CADAFLAP00001603	7.59e-114	337	COG5248@1|root,KOG3901@2759|Eukaryota,3A4J5@33154|Opisthokonta,3P4ZH@4751|Fungi,3QXDH@4890|Ascomycota,20H75@147545|Eurotiomycetes,3S7CJ@5042|Eurotiales	4751|Fungi	J	Transcription initiation factor TFIID subunit	-	-	-	ko:K03127	ko03022,ko05168,map03022,map05168	-	-	-	ko00000,ko00001,ko03021	-	-	-	TFIID-18kDa
AWENTII_000629-T1	5059.CADAFLAP00001602	4.86e-45	145	KOG3808@1|root,KOG3808@2759|Eukaryota,3A879@33154|Opisthokonta,3P75A@4751|Fungi,3QYVS@4890|Ascomycota,20J7I@147545|Eurotiomycetes	4751|Fungi	S	Involved in the early part of the secretory pathway	-	GO:0000139,GO:0002790,GO:0005575,GO:0005622,GO:0005623,GO:0005737,GO:0005794,GO:0006810,GO:0008104,GO:0008150,GO:0009306,GO:0009987,GO:0012505,GO:0015031,GO:0015833,GO:0016020,GO:0016192,GO:0031090,GO:0031984,GO:0032940,GO:0033036,GO:0042886,GO:0043226,GO:0043227,GO:0043229,GO:0043231,GO:0044422,GO:0044424,GO:0044431,GO:0044444,GO:0044446,GO:0044464,GO:0045184,GO:0046903,GO:0046907,GO:0051179,GO:…	-	-	-	-	-	-	-	-	-	-	DUF1242
AWENTII_000630-T1	33178.CADATEAP00009951	1.54e-290	827	2D4H2@1|root,2SV49@2759|Eukaryota,39JWS@33154|Opisthokonta,3Q48X@4751|Fungi,3RMF2@4890|Ascomycota,20TV4@147545|Eurotiomycetes,3S4YV@5042|Eurotiales	4751|Fungi	S	Pentatricopeptide repeat protein	-	-	-	-	-	-	-	-	-	-	-	-	PPR,PPR_2,PPR_3
AWENTII_000631-T1	5062.CADAORAP00003391	7.81e-97	286	KOG3407@1|root,KOG3407@2759|Eukaryota,3A2NE@33154|Opisthokonta,3P3SN@4751|Fungi,3QVRR@4890|Ascomycota,20GX0@147545|Eurotiomycetes,3S8GS@5042|Eurotiales	4751|Fungi	S	cwf18 pre-mRNA splicing factor	-	GO:0000375,GO:0000377,GO:0000398,GO:0005575,GO:0005622,GO:0005623,GO:0005634,GO:0005681,GO:0005684,GO:0006139,GO:0006396,GO:0006397,GO:0006725,GO:0006807,GO:0008150,GO:0008152,GO:0008380,GO:0009987,GO:0010467,GO:0016070,GO:0016071,GO:0032991,GO:0034641,GO:0043170,GO:0043226,GO:0043227,GO:0043229,GO:0043231,GO:0044237,GO:0044238,GO:0044422,GO:0044424,GO:0044428,GO:0044446,GO:0044464,GO:0045292,GO:…	-	ko:K12871	ko03040,map03040	M00355	-	-	ko00000,ko00001,ko00002,ko03041	-	-	-	cwf18
AWENTII_000632-T1	5061.CADANGAP00006289	3.66e-66	216	KOG3116@1|root,KOG3116@2759|Eukaryota,39QZ6@33154|Opisthokonta,3Q6YB@4751|Fungi,3RPRQ@4890|Ascomycota	4751|Fungi	S	Zinc knuckle	-	-	-	-	-	-	-	-	-	-	-	-	zf-CCHC_3
AWENTII_000633-T1	5062.CADAORAP00003389	0	949	KOG2953@1|root,KOG2953@2759|Eukaryota,38CA1@33154|Opisthokonta,3NW1R@4751|Fungi,3QQYQ@4890|Ascomycota,20BKZ@147545|Eurotiomycetes,3S4VT@5042|Eurotiales	4751|Fungi	A	R3H domain protein	-	-	-	-	-	-	-	-	-	-	-	-	R3H,SUZ
AWENTII_000634-T1	746128.CADAFUBP00000867	7.9e-111	321	COG0203@1|root,KOG3280@2759|Eukaryota,3A5T5@33154|Opisthokonta,3P1YY@4751|Fungi,3QUMN@4890|Ascomycota,20EV4@147545|Eurotiomycetes,3S7UV@5042|Eurotiales	4751|Fungi	J	Belongs to the bacterial ribosomal protein bL17 family	mrpl8	GO:0000002,GO:0000313,GO:0000315,GO:0003674,GO:0003735,GO:0005198,GO:0005575,GO:0005622,GO:0005623,GO:0005737,GO:0005739,GO:0005759,GO:0005761,GO:0005762,GO:0005840,GO:0006412,GO:0006518,GO:0006807,GO:0006996,GO:0007005,GO:0008150,GO:0008152,GO:0009058,GO:0009059,GO:0009987,GO:0010467,GO:0015934,GO:0016043,GO:0019538,GO:0031974,GO:0032543,GO:0032991,GO:0034641,GO:0034645,GO:0043043,GO:0043170,GO:…	-	ko:K02879	ko03010,map03010	M00178	-	-	br01610,ko00000,ko00001,ko00002,ko03011	-	-	-	Ribosomal_L17
AWENTII_000635-T1	5059.CADAFLAP00004060	1.65e-50	163	2BXF1@1|root,2SC1K@2759|Eukaryota,3AAY3@33154|Opisthokonta,3P7QY@4751|Fungi,3R03D@4890|Ascomycota,20IQV@147545|Eurotiomycetes,3S9P7@5042|Eurotiales	4751|Fungi	S	Component of the MICOS complex, a large protein complex of the mitochondrial inner membrane that plays crucial roles in the maintenance of crista junctions, inner membrane architecture, and formation of contact sites to the outer membrane	-	-	-	ko:K17787	-	-	-	-	ko00000,ko03029	-	-	-	AIM5
AWENTII_000636-T1	746128.CADAFUBP00000869	9.79e-96	288	2E3T9@1|root,2SATJ@2759|Eukaryota,3A1T6@33154|Opisthokonta,3P4S8@4751|Fungi,3QW15@4890|Ascomycota,20HN8@147545|Eurotiomycetes,3S53I@5042|Eurotiales	4751|Fungi	S	Disordered region of unknown function (DUF5315)	-	-	-	-	-	-	-	-	-	-	-	-	DUF5315
AWENTII_000637-T1	162425.CADANIAP00001267	2.11e-98	286	COG0048@1|root,KOG1749@2759|Eukaryota,39ZWD@33154|Opisthokonta,3P20Z@4751|Fungi,3QUH6@4890|Ascomycota,20GSR@147545|Eurotiomycetes,3S8R2@5042|Eurotiales	4751|Fungi	J	Belongs to the universal ribosomal protein uS12 family	rps23	GO:0000462,GO:0001666,GO:0002181,GO:0003674,GO:0003735,GO:0005198,GO:0005575,GO:0005622,GO:0005623,GO:0005737,GO:0005829,GO:0005840,GO:0006139,GO:0006355,GO:0006357,GO:0006364,GO:0006396,GO:0006412,GO:0006450,GO:0006518,GO:0006606,GO:0006725,GO:0006807,GO:0006810,GO:0006886,GO:0006913,GO:0006950,GO:0008104,GO:0008150,GO:0008152,GO:0009058,GO:0009059,GO:0009628,GO:0009889,GO:0009891,GO:0009893,GO:…	-	ko:K02973	ko03010,map03010	M00177	-	-	br01610,ko00000,ko00001,ko00002,ko03011	-	-	-	Ribosom_S12_S23
AWENTII_000638-T1	5059.CADAFLAP00004057	4.09e-254	703	COG1184@1|root,KOG1465@2759|Eukaryota,38D76@33154|Opisthokonta,3NUHV@4751|Fungi,3QNMK@4890|Ascomycota,20C5C@147545|Eurotiomycetes,3S3H3@5042|Eurotiales	4751|Fungi	J	Belongs to the eIF-2B alpha beta delta subunits family	GCD7	GO:0002181,GO:0002183,GO:0003674,GO:0003676,GO:0003723,GO:0003743,GO:0005085,GO:0005488,GO:0005515,GO:0005575,GO:0005622,GO:0005623,GO:0005737,GO:0005739,GO:0005829,GO:0005851,GO:0006412,GO:0006413,GO:0006417,GO:0006446,GO:0006518,GO:0006807,GO:0008135,GO:0008150,GO:0008152,GO:0009058,GO:0009059,GO:0009889,GO:0009987,GO:0010467,GO:0010468,GO:0010556,GO:0010608,GO:0019222,GO:0019538,GO:0019899,GO:…	-	ko:K03754	ko03013,map03013	-	-	-	ko00000,ko00001,ko03012	-	-	-	IF-2B
AWENTII_000639-T1	33178.CADATEAP00010233	1.92e-259	724	COG5190@1|root,KOG1605@2759|Eukaryota,38BBB@33154|Opisthokonta,3NV8A@4751|Fungi,3QKVS@4890|Ascomycota,20B5K@147545|Eurotiomycetes,3S36R@5042|Eurotiales	4751|Fungi	K	NIF domain protein	NEM1	GO:0000003,GO:0003006,GO:0003674,GO:0003824,GO:0004721,GO:0005575,GO:0005622,GO:0005623,GO:0005737,GO:0005739,GO:0005811,GO:0006464,GO:0006470,GO:0006793,GO:0006796,GO:0006807,GO:0006996,GO:0006997,GO:0006998,GO:0007049,GO:0008150,GO:0008152,GO:0008287,GO:0009653,GO:0009889,GO:0009890,GO:0009891,GO:0009892,GO:0009893,GO:0009987,GO:0010256,GO:0010562,GO:0010563,GO:0010866,GO:0010867,GO:0010921,GO:…	3.1.3.16	ko:K17617	-	-	-	-	ko00000,ko01000,ko01009	-	-	-	NIF
AWENTII_000640-T1	5057.CADACLAP00002859	3.61e-251	692	COG0075@1|root,KOG2862@2759|Eukaryota,38BJD@33154|Opisthokonta,3NW05@4751|Fungi,3QKBN@4890|Ascomycota,20BPC@147545|Eurotiomycetes,3S82C@5042|Eurotiales	4751|Fungi	E	Aminotransferase class V	-	GO:0001505,GO:0003674,GO:0003824,GO:0004760,GO:0005575,GO:0005622,GO:0005623,GO:0005737,GO:0005739,GO:0005777,GO:0005829,GO:0006082,GO:0006520,GO:0006544,GO:0006545,GO:0006807,GO:0008150,GO:0008152,GO:0008453,GO:0008483,GO:0008652,GO:0009058,GO:0009069,GO:0009070,GO:0009987,GO:0016053,GO:0016740,GO:0016769,GO:0017144,GO:0019265,GO:0019752,GO:0042133,GO:0042136,GO:0042579,GO:0043226,GO:0043227,GO:…	2.6.1.44,2.6.1.45,2.6.1.51	ko:K00830	ko00250,ko00260,ko00630,ko00680,ko01100,ko01110,ko01120,ko01130,ko01200,ko04146,map00250,map00260,map00630,map00680,map01100,map01110,map01120,map01130,map01200,map04146	M00346,M00532	R00369,R00372,R00585,R00588	RC00006,RC00008,RC00018	ko00000,ko00001,ko00002,ko01000,ko01007	-	-	-	Aminotran_5
AWENTII_000641-T1	40384.G7XKM0	1.49e-130	382	COG0622@1|root,KOG3325@2759|Eukaryota,38G09@33154|Opisthokonta,3NXQX@4751|Fungi,3QNB2@4890|Ascomycota,20DJ2@147545|Eurotiomycetes,3S3G0@5042|Eurotiales	4751|Fungi	U	Belongs to the VPS29 family	vps29	GO:0003674,GO:0003824,GO:0005488,GO:0005575,GO:0005622,GO:0005623,GO:0005737,GO:0005768,GO:0006810,GO:0006886,GO:0008104,GO:0008150,GO:0008270,GO:0012505,GO:0015031,GO:0015833,GO:0016020,GO:0016192,GO:0016197,GO:0016482,GO:0016787,GO:0030904,GO:0030906,GO:0031410,GO:0031982,GO:0032991,GO:0033036,GO:0034613,GO:0042147,GO:0042886,GO:0043167,GO:0043169,GO:0043226,GO:0043227,GO:0043229,GO:0044424,GO:…	-	ko:K07095,ko:K18467	ko04144,map04144	-	-	-	ko00000,ko00001,ko04131	-	-	-	Metallophos_2
AWENTII_000642-T1	264951.V5FTD5	1.35e-66	227	COG5021@1|root,KOG4209@1|root,KOG0940@2759|Eukaryota,KOG4209@2759|Eukaryota,38CB4@33154|Opisthokonta,3NWRW@4751|Fungi,3QKXA@4890|Ascomycota,20BQG@147545|Eurotiomycetes,3S4KA@5042|Eurotiales	4751|Fungi	O	E3 ubiquitin-protein ligase which accepts ubiquitin from an E2 ubiquitin-conjugating enzyme in the form of a thioester and then directly transfers the ubiquitin to targeted substrates. Probably involved in the regulatory network controlling carbon source utilization	hulA	GO:0000151,GO:0000209,GO:0003674,GO:0003824,GO:0004842,GO:0005488,GO:0005515,GO:0005543,GO:0005575,GO:0005622,GO:0005623,GO:0005634,GO:0005737,GO:0005739,GO:0005768,GO:0005794,GO:0005886,GO:0005933,GO:0005934,GO:0005938,GO:0006325,GO:0006333,GO:0006355,GO:0006357,GO:0006403,GO:0006405,GO:0006406,GO:0006464,GO:0006508,GO:0006511,GO:0006513,GO:0006611,GO:0006807,GO:0006808,GO:0006810,GO:0006873,GO:…	2.3.2.26	ko:K10591	ko04011,ko04120,ko04144,ko04530,ko05169,map04011,map04120,map04144,map04530,map05169	-	-	-	ko00000,ko00001,ko01000,ko03029,ko04121,ko04131	-	-	-	C2,HECT,WW
AWENTII_000643-T1	33178.CADATEAP00010237	0	1505	COG5021@1|root,KOG0940@2759|Eukaryota,38CB4@33154|Opisthokonta,3NWRW@4751|Fungi,3QKXA@4890|Ascomycota,20BQG@147545|Eurotiomycetes,3S4KA@5042|Eurotiales	4751|Fungi	O	E3 ubiquitin-protein ligase which accepts ubiquitin from an E2 ubiquitin-conjugating enzyme in the form of a thioester and then directly transfers the ubiquitin to targeted substrates. Probably involved in the regulatory network controlling carbon source utilization	hulA	GO:0000151,GO:0000209,GO:0003674,GO:0003824,GO:0004842,GO:0005488,GO:0005515,GO:0005543,GO:0005575,GO:0005622,GO:0005623,GO:0005634,GO:0005737,GO:0005739,GO:0005768,GO:0005794,GO:0005886,GO:0005933,GO:0005934,GO:0005938,GO:0006325,GO:0006333,GO:0006355,GO:0006357,GO:0006403,GO:0006405,GO:0006406,GO:0006464,GO:0006508,GO:0006511,GO:0006513,GO:0006611,GO:0006807,GO:0006808,GO:0006810,GO:0006873,GO:…	2.3.2.26	ko:K10591	ko04011,ko04120,ko04144,ko04530,ko05169,map04011,map04120,map04144,map04530,map05169	-	-	-	ko00000,ko00001,ko01000,ko03029,ko04121,ko04131	-	-	-	C2,HECT,WW
AWENTII_000645-T1	5057.CADACLAP00002334	1.16e-23	100	2E8CG@1|root,2SEV8@2759|Eukaryota,3A873@33154|Opisthokonta,3P6Q8@4751|Fungi,3QZ8F@4890|Ascomycota,20IPH@147545|Eurotiomycetes,3S9IH@5042|Eurotiales	4751|Fungi	S	GPI anchored serine-threonine rich protein	-	-	-	-	-	-	-	-	-	-	-	-	-
AWENTII_000646-T1	5061.CADANGAP00006303	7.43e-273	764	2CE4Q@1|root,2QPU9@2759|Eukaryota,39V8P@33154|Opisthokonta,3NZJG@4751|Fungi,3QKI2@4890|Ascomycota,20FP5@147545|Eurotiomycetes,3SCFY@5042|Eurotiales	4751|Fungi	G	Arylsulfotransferase (ASST)	-	-	-	-	-	-	-	-	-	-	-	-	Arylsulfotran_2
AWENTII_000647-T1	5062.CADAORAP00006311	8.81e-64	214	28ITR@1|root,2QR55@2759|Eukaryota,39PFD@33154|Opisthokonta,3Q3GS@4751|Fungi,3RKHX@4890|Ascomycota,20TQ6@147545|Eurotiomycetes,3S90X@5042|Eurotiales	4751|Fungi	-	-	-	-	-	-	-	-	-	-	-	-	-	-	AT_hook
AWENTII_000648-T1	5059.CADAFLAP00004048	6.88e-280	792	2DIDY@1|root,2S5YH@2759|Eukaryota,39T64@33154|Opisthokonta,3NXRZ@4751|Fungi,3QPBJ@4890|Ascomycota,20CR6@147545|Eurotiomycetes,3S4RT@5042|Eurotiales	4751|Fungi	S	ADA HAT complex component 1	-	-	-	ko:K11370	-	-	-	-	ko00000,ko03036	-	-	-	-
AWENTII_000649-T1	5062.CADAORAP00006308	9.45e-203	570	COG2730@1|root,2RW7W@2759|Eukaryota,38CAG@33154|Opisthokonta,3NU4C@4751|Fungi,3QQH9@4890|Ascomycota,20KRY@147545|Eurotiomycetes,3SB33@5042|Eurotiales	4751|Fungi	G	Belongs to the glycosyl hydrolase 5 (cellulase A) family	-	-	-	-	-	-	-	-	-	-	-	-	Cellulase
AWENTII_000650-T1	5057.CADACLAP00002323	6.75e-78	232	COG5264@1|root,KOG4580@2759|Eukaryota,3A1SA@33154|Opisthokonta,3P2Q0@4751|Fungi,3QV4U@4890|Ascomycota,20HAI@147545|Eurotiomycetes,3S90J@5042|Eurotiales	4751|Fungi	OU	vacuolar transporter	nrf1	GO:0000322,GO:0000323,GO:0000324,GO:0000329,GO:0003674,GO:0003676,GO:0003723,GO:0003729,GO:0005488,GO:0005575,GO:0005622,GO:0005623,GO:0005737,GO:0005773,GO:0005774,GO:0005783,GO:0006082,GO:0006793,GO:0006797,GO:0006799,GO:0006810,GO:0006914,GO:0006996,GO:0007033,GO:0007034,GO:0007154,GO:0007165,GO:0007264,GO:0008150,GO:0008152,GO:0008360,GO:0009056,GO:0009058,GO:0009987,GO:0012505,GO:0016020,GO:…	-	-	-	-	-	-	-	-	-	-	DUF202
AWENTII_000651-T1	5062.CADAORAP00006306	3.63e-76	232	2EKMC@1|root,2SQGV@2759|Eukaryota,3A20H@33154|Opisthokonta,3P3DX@4751|Fungi,3QXQN@4890|Ascomycota,20HY6@147545|Eurotiomycetes,3S9CD@5042|Eurotiales	4751|Fungi	N	dynein light chain	-	-	-	-	-	-	-	-	-	-	-	-	Tctex-1
AWENTII_000652-T1	40384.G7XKK6	5.35e-253	697	KOG0315@1|root,KOG0315@2759|Eukaryota,38BGK@33154|Opisthokonta,3NTXM@4751|Fungi,3QMWX@4890|Ascomycota,20B2I@147545|Eurotiomycetes,3S6VC@5042|Eurotiales	4751|Fungi	S	Protein transport protein (LST8)	LST8	GO:0000139,GO:0001558,GO:0001932,GO:0001934,GO:0003674,GO:0005488,GO:0005515,GO:0005575,GO:0005622,GO:0005623,GO:0005634,GO:0005737,GO:0005768,GO:0005794,GO:0005829,GO:0005886,GO:0006996,GO:0007010,GO:0007154,GO:0007163,GO:0007165,GO:0008047,GO:0008150,GO:0009893,GO:0009898,GO:0009987,GO:0010008,GO:0010562,GO:0010604,GO:0012505,GO:0016020,GO:0016043,GO:0019207,GO:0019209,GO:0019220,GO:0019222,GO:…	-	ko:K08266	ko04136,ko04138,ko04140,ko04150,ko04151,ko04714,map04136,map04138,map04140,map04150,map04151,map04714	-	-	-	ko00000,ko00001,ko04131	-	-	-	WD40
AWENTII_000653-T1	5057.CADACLAP00001587	2.47e-128	402	2CJ8I@1|root,2RNWY@2759|Eukaryota,38SKP@33154|Opisthokonta,3PUBI@4751|Fungi,3R3RP@4890|Ascomycota,20HSH@147545|Eurotiomycetes	4751|Fungi	-	-	-	-	-	-	-	-	-	-	-	-	-	-	-
AWENTII_000654-T1	5062.CADAORAP00006302	9.62e-164	466	28IZC@1|root,2QRB5@2759|Eukaryota,39V1U@33154|Opisthokonta,3NWP4@4751|Fungi,3QST3@4890|Ascomycota,20DBV@147545|Eurotiomycetes,3S7KU@5042|Eurotiales	4751|Fungi	S	SUR7/PalI family	-	-	-	-	-	-	-	-	-	-	-	-	SUR7
AWENTII_000655-T1	36630.CADNFIAP00001702	1.93e-182	524	29MJ0@1|root,2RUV2@2759|Eukaryota,39W7H@33154|Opisthokonta,3NV1P@4751|Fungi,3QKSG@4890|Ascomycota,20EXX@147545|Eurotiomycetes,3S3ZM@5042|Eurotiales	4751|Fungi	S	Tat pathway signal sequence	-	-	-	-	-	-	-	-	-	-	-	-	-
AWENTII_000656-T1	1108849.XP_002564065.1	7.02e-86	257	2EIJU@1|root,2SNZ2@2759|Eukaryota,3A41K@33154|Opisthokonta,3P438@4751|Fungi,3QVT4@4890|Ascomycota,20HNM@147545|Eurotiomycetes,3SAX5@5042|Eurotiales	4751|Fungi	S	cell wall protein	-	GO:0000003,GO:0000905,GO:0003006,GO:0005575,GO:0005576,GO:0007049,GO:0007275,GO:0008150,GO:0009653,GO:0009987,GO:0019953,GO:0019954,GO:0022402,GO:0022414,GO:0030154,GO:0030435,GO:0030582,GO:0030584,GO:0032501,GO:0032502,GO:0034293,GO:0043934,GO:0043935,GO:0044703,GO:0048468,GO:0048608,GO:0048646,GO:0048731,GO:0048856,GO:0048869,GO:0051321,GO:0051704,GO:0061458,GO:0070787,GO:0070790,GO:0075259,GO:…	-	-	-	-	-	-	-	-	-	-	-
AWENTII_000657-T1	264951.V5F9R8	2.28e-93	315	COG0654@1|root,KOG2614@2759|Eukaryota,39S0S@33154|Opisthokonta,3NUGQ@4751|Fungi,3QKUW@4890|Ascomycota,20G1H@147545|Eurotiomycetes,3S5Y6@5042|Eurotiales	4751|Fungi	C	monooxygenase	-	-	-	-	-	-	-	-	-	-	-	-	FAD_binding_3
AWENTII_000658-T1	5059.CADAFLAP00001107	1.11e-234	658	COG0531@1|root,KOG1289@2759|Eukaryota,39RWR@33154|Opisthokonta,3P12H@4751|Fungi,3QSHW@4890|Ascomycota,20CWM@147545|Eurotiomycetes,3S52V@5042|Eurotiales	4751|Fungi	E	amino acid	-	-	-	-	-	-	-	-	-	-	-	-	AA_permease_2
AWENTII_000659-T1	223192.XP_007916787.1	4.1e-204	572	COG1063@1|root,KOG0024@2759|Eukaryota,3AFRY@33154|Opisthokonta,3PARZ@4751|Fungi,3R1T0@4890|Ascomycota,21DW5@147550|Sordariomycetes	4751|Fungi	Q	Alcohol dehydrogenase GroES-like domain	-	-	1.1.1.14	ko:K00008	ko00040,ko00051,ko01100,map00040,map00051,map01100	M00014	R00875,R01896	RC00085,RC00102	ko00000,ko00001,ko00002,ko01000	-	-	-	ADH_N,ADH_zinc_N
AWENTII_000660-T1	162425.CADANIAP00000411	3.25e-204	597	28UM2@1|root,2RYJI@2759|Eukaryota,39SPN@33154|Opisthokonta,3NZ79@4751|Fungi,3QUC2@4890|Ascomycota,20U55@147545|Eurotiomycetes,3S8I9@5042|Eurotiales	4751|Fungi	E	tyrosinase	-	-	1.14.18.1	ko:K00505	ko00350,ko00950,ko00965,ko01100,ko01110,ko04916,map00350,map00950,map00965,map01100,map01110,map04916	M00042	R00731,R02078,R02363,R02383,R04693,R04884	RC00046,RC00150,RC00180	ko00000,ko00001,ko00002,ko01000	-	-	-	Tyrosinase
AWENTII_000661-T1	5062.CADAORAP00010448	3.21e-195	547	COG2513@1|root,KOG1260@2759|Eukaryota,39Y56@33154|Opisthokonta,3NYDH@4751|Fungi,3QRM1@4890|Ascomycota,20AVX@147545|Eurotiomycetes,3S6N8@5042|Eurotiales	4751|Fungi	C	Carboxyphosphonoenolpyruvate phosphonomutase	-	-	4.1.3.30	ko:K03417	ko00640,map00640	-	R00409	RC00286,RC00287	ko00000,ko00001,ko01000	-	-	-	PEP_mutase
AWENTII_000662-T1	36651.K9GKI3	6.83e-106	314	2BXNX@1|root,2S0ZW@2759|Eukaryota,3A00D@33154|Opisthokonta,3P28T@4751|Fungi,3QU4A@4890|Ascomycota,20FC1@147545|Eurotiomycetes,3S32S@5042|Eurotiales	4751|Fungi	S	Protein of unknown function (DUF1275)	-	-	-	-	-	-	-	-	-	-	-	-	DUF1275
AWENTII_000663-T1	655981.L8GAC9	5.07e-19	94	2EI3S@1|root,2SNM5@2759|Eukaryota,3ADJ9@33154|Opisthokonta,3P5UJ@4751|Fungi,3RDAQ@4890|Ascomycota,2109S@147548|Leotiomycetes	4751|Fungi	-	-	-	-	-	-	-	-	-	-	-	-	-	-	-
AWENTII_000665-T1	470704.XP_007759652.1	1.22e-09	65.9	COG0141@1|root,KOG4439@2759|Eukaryota,39KTY@33154|Opisthokonta,3Q577@4751|Fungi	4751|Fungi	A	SNF2 family N-terminal domain	-	-	2.3.2.27	ko:K15711	-	-	-	-	ko00000,ko01000,ko03400,ko04121	-	-	-	Helicase_C,SNF2_N
AWENTII_000666-T1	1108849.XP_002568997.1	0	925	2EDY3@1|root,2SJFZ@2759|Eukaryota,39TCF@33154|Opisthokonta,3NXW5@4751|Fungi,3QRM9@4890|Ascomycota,20MP6@147545|Eurotiomycetes,3S7V8@5042|Eurotiales	4751|Fungi	S	Sulfatase domain protein	-	-	-	-	-	-	-	-	-	-	-	-	Sulfatase
AWENTII_000667-T1	1108849.XP_002557134.1	1.79e-228	649	KOG0254@1|root,KOG0254@2759|Eukaryota,3970G@33154|Opisthokonta,3NW5M@4751|Fungi,3QQGD@4890|Ascomycota,20CIM@147545|Eurotiomycetes,3S2R7@5042|Eurotiales	4751|Fungi	U	Transporter	-	-	-	-	-	-	-	-	-	-	-	-	MFS_1
AWENTII_000668-T1	37727.XP_002143659.1	8.59e-22	97.4	2CUD7@1|root,2RKTC@2759|Eukaryota,38QG3@33154|Opisthokonta,3PS9V@4751|Fungi,3RQD6@4890|Ascomycota,20Q0U@147545|Eurotiomycetes,3SCT4@5042|Eurotiales	4751|Fungi	-	-	-	-	-	-	-	-	-	-	-	-	-	-	-
AWENTII_000669-T1	176275.XP_008598267.1	5.4e-30	118	2CZB2@1|root,2S9FN@2759|Eukaryota,3A6QM@33154|Opisthokonta,3P5WC@4751|Fungi,3QY6Q@4890|Ascomycota,21PT6@147550|Sordariomycetes,3TTKP@5125|Hypocreales	4751|Fungi	I	Belongs to the class VI-like SAM-binding methyltransferase superfamily. Isoprenylcysteine carboxyl methyltransferase family	-	-	-	-	-	-	-	-	-	-	-	-	ICMT,PEMT
AWENTII_000670-T1	5180.EDN99728	3.14e-147	430	COG3491@1|root,KOG0143@2759|Eukaryota,39UA2@33154|Opisthokonta,3NX6R@4751|Fungi,3QM2D@4890|Ascomycota	4751|Fungi	Q	non-haem dioxygenase in morphine synthesis N-terminal	-	-	-	-	-	-	-	-	-	-	-	-	2OG-FeII_Oxy,DIOX_N
AWENTII_000671-T1	63418.F2PUL1	1.2e-40	150	2CZ5I@1|root,2S8IX@2759|Eukaryota,3A5XR@33154|Opisthokonta,3P640@4751|Fungi,3QY7H@4890|Ascomycota,20IVJ@147545|Eurotiomycetes,3B5WG@33183|Onygenales,3FYSK@34384|Arthrodermataceae	4751|Fungi	-	-	-	-	-	-	-	-	-	-	-	-	-	-	-
AWENTII_000671-T2	63418.F2PUL1	3.16e-41	153	2CZ5I@1|root,2S8IX@2759|Eukaryota,3A5XR@33154|Opisthokonta,3P640@4751|Fungi,3QY7H@4890|Ascomycota,20IVJ@147545|Eurotiomycetes,3B5WG@33183|Onygenales,3FYSK@34384|Arthrodermataceae	4751|Fungi	-	-	-	-	-	-	-	-	-	-	-	-	-	-	-
AWENTII_000673-T1	36630.CADNFIAP00000354	3.48e-117	348	28PTT@1|root,2QWGE@2759|Eukaryota,3A3P3@33154|Opisthokonta,3P458@4751|Fungi,3R2EP@4890|Ascomycota,20DTM@147545|Eurotiomycetes,3S841@5042|Eurotiales	4751|Fungi	I	Alpha beta hydrolase	-	-	-	-	-	-	-	-	-	-	-	-	Abhydrolase_1,Abhydrolase_6
AWENTII_000674-T1	162425.CADANIAP00004571	6.81e-278	774	COG0477@1|root,KOG2533@2759|Eukaryota,38D65@33154|Opisthokonta,3NVM3@4751|Fungi,3QJKB@4890|Ascomycota,20BAZ@147545|Eurotiomycetes	4751|Fungi	G	Major Facilitator Superfamily	-	-	-	-	-	-	-	-	-	-	-	-	MFS_1
AWENTII_000675-T1	5059.CADAFLAP00000943	2.26e-235	665	COG2272@1|root,KOG1516@2759|Eukaryota,39AEW@33154|Opisthokonta,3P236@4751|Fungi,3QS22@4890|Ascomycota,20G1K@147545|Eurotiomycetes,3SAC8@5042|Eurotiales	4751|Fungi	I	Carboxylesterase family	-	-	-	-	-	-	-	-	-	-	-	-	COesterase
AWENTII_000676-T1	40384.G7XJB6	0	1722	COG1804@1|root,KOG3957@2759|Eukaryota,39K31@33154|Opisthokonta,3Q4FZ@4751|Fungi,3RMNX@4890|Ascomycota	4751|Fungi	I	Caib baif family enzyme	-	-	-	-	-	-	-	-	-	-	-	-	AtuA,CoA_transf_3,DUF4387
AWENTII_000677-T1	5062.CADAORAP00010721	1.86e-214	596	29IXK@1|root,2RS5J@2759|Eukaryota,39213@33154|Opisthokonta,3Q16W@4751|Fungi,3RHSR@4890|Ascomycota,20MPT@147545|Eurotiomycetes,3SCEF@5042|Eurotiales	4751|Fungi	S	Putative cyclase	-	-	-	-	-	-	-	-	-	-	-	-	Cyclase
AWENTII_000678-T1	5062.CADAORAP00010720	2.4e-302	830	COG0477@1|root,KOG2533@2759|Eukaryota,38HSW@33154|Opisthokonta,3NXBD@4751|Fungi,3R7T7@4890|Ascomycota,20JT6@147545|Eurotiomycetes,3SESC@5042|Eurotiales	4751|Fungi	G	Major Facilitator Superfamily	-	-	-	-	-	-	-	-	-	-	-	-	MFS_1
AWENTII_000679-T1	29875.EHK26213	1.33e-190	600	COG0666@1|root,KOG0504@2759|Eukaryota,39YNX@33154|Opisthokonta,3P0DM@4751|Fungi,3QV70@4890|Ascomycota	4751|Fungi	S	ankyrin repeat	-	-	-	-	-	-	-	-	-	-	-	-	Ank,Ank_2,Ank_4,Ank_5,HET,NACHT,PNP_UDP_1
AWENTII_000680-T1	5062.CADAORAP00000210	0	1561	COG0503@1|root,KOG1712@2759|Eukaryota,38QDP@33154|Opisthokonta,3NXQ7@4751|Fungi,3R0XM@4890|Ascomycota,20FV0@147545|Eurotiomycetes,3S8AU@5042|Eurotiales	4751|Fungi	F	Phosphomevalonate kinase	-	-	-	-	-	-	-	-	-	-	-	-	FAD_binding_4,P-mevalo_kinase,Pribosyltran
AWENTII_000681-T1	5057.CADACLAP00004185	8.44e-95	295	COG5634@1|root,2SMSB@2759|Eukaryota,3A45V@33154|Opisthokonta,3P6A6@4751|Fungi,3QV8N@4890|Ascomycota,20HRF@147545|Eurotiomycetes,3S8DX@5042|Eurotiales	4751|Fungi	S	Uncharacterized conserved protein (DUF2278)	-	-	-	-	-	-	-	-	-	-	-	-	DUF2278,LTD
AWENTII_000682-T1	61459.XP_007781926.1	2.91e-75	249	KOG0590@1|root,KOG0590@2759|Eukaryota,38GAY@33154|Opisthokonta,3NV7I@4751|Fungi,3QNA2@4890|Ascomycota,20ENZ@147545|Eurotiomycetes,3MSJX@451870|Chaetothyriomycetidae	4751|Fungi	D	HAL protein kinase	SAT4	GO:0000082,GO:0000166,GO:0000278,GO:0003674,GO:0003824,GO:0004672,GO:0004674,GO:0005488,GO:0005524,GO:0005575,GO:0005622,GO:0005623,GO:0005634,GO:0005737,GO:0005739,GO:0006464,GO:0006468,GO:0006470,GO:0006793,GO:0006796,GO:0006807,GO:0006873,GO:0006875,GO:0007049,GO:0007154,GO:0007165,GO:0008104,GO:0008144,GO:0008150,GO:0008152,GO:0009249,GO:0009987,GO:0010467,GO:0016301,GO:0016310,GO:0016311,GO:…	-	ko:K08286	-	-	-	-	ko00000,ko01000	-	-	-	Pkinase
AWENTII_000684-T1	80884.CCF41113	1.56e-18	96.7	29N31@1|root,2RVDG@2759|Eukaryota,3AH74@33154|Opisthokonta,3PCMV@4751|Fungi,3R375@4890|Ascomycota,21EFQ@147550|Sordariomycetes,1F2KD@1028384|Glomerellales	4751|Fungi	S	Heterokaryon incompatibility protein	-	-	-	-	-	-	-	-	-	-	-	-	HET
AWENTII_000686-T1	57918.XP_004299009.1	3.12e-06	52.8	KOG1721@1|root,KOG1721@2759|Eukaryota,37JY1@33090|Viridiplantae,3GDFH@35493|Streptophyta,4JHPY@91835|fabids	35493|Streptophyta	GM	Zinc finger protein	-	GO:0000182,GO:0003674,GO:0003676,GO:0003677,GO:0003690,GO:0003700,GO:0003723,GO:0005488,GO:0005575,GO:0005622,GO:0005623,GO:0005634,GO:0005730,GO:0006355,GO:0008097,GO:0008150,GO:0009889,GO:0010468,GO:0010556,GO:0019219,GO:0019222,GO:0019843,GO:0022613,GO:0031323,GO:0031326,GO:0031974,GO:0031981,GO:0042254,GO:0042273,GO:0043226,GO:0043227,GO:0043228,GO:0043229,GO:0043231,GO:0043232,GO:0043233,GO:…	-	ko:K09191	-	-	-	-	ko00000,ko03000,ko03021	-	-	-	PPR,zf-C2H2
AWENTII_000687-T1	63577.G9NKK0	6.62e-149	427	COG0702@1|root,2SKBT@2759|Eukaryota,39Y3U@33154|Opisthokonta,3P03W@4751|Fungi,3RBVW@4890|Ascomycota,21EN2@147550|Sordariomycetes,3TM31@5125|Hypocreales,3U47I@5129|Hypocreaceae	4751|Fungi	GM	NAD(P)H-binding	-	-	-	-	-	-	-	-	-	-	-	-	NmrA
AWENTII_000687-T2	63577.G9NKK0	9.4e-186	523	COG0702@1|root,2SKBT@2759|Eukaryota,39Y3U@33154|Opisthokonta,3P03W@4751|Fungi,3RBVW@4890|Ascomycota,21EN2@147550|Sordariomycetes,3TM31@5125|Hypocreales,3U47I@5129|Hypocreaceae	4751|Fungi	GM	NAD(P)H-binding	-	-	-	-	-	-	-	-	-	-	-	-	NmrA
AWENTII_000688-T1	63418.F2PJM1	5.2e-09	64.3	2EKHE@1|root,2SQDU@2759|Eukaryota,3A565@33154|Opisthokonta,3P7DP@4751|Fungi,3R3NS@4890|Ascomycota,20ICT@147545|Eurotiomycetes,3B45A@33183|Onygenales,3FW7P@34384|Arthrodermataceae	4751|Fungi	S	btb poz domain protein	-	-	-	-	-	-	-	-	-	-	-	-	-
AWENTII_000689-T1	5061.CADANGAP00008394	3.8e-41	147	KOG4179@1|root,KOG4179@2759|Eukaryota,38BZB@33154|Opisthokonta,3P4YS@4751|Fungi,3QX3Z@4890|Ascomycota,20SE7@147545|Eurotiomycetes,3SCQ4@5042|Eurotiales	4751|Fungi	I	glycosyltransferase family 25 protein	-	-	-	-	-	-	-	-	-	-	-	-	Glyco_transf_25
AWENTII_000690-T1	1108849.XP_002565680.1	1.92e-83	261	KOG4179@1|root,KOG4179@2759|Eukaryota,38BZB@33154|Opisthokonta,3P4YS@4751|Fungi,3QX3Z@4890|Ascomycota,20SE7@147545|Eurotiomycetes,3SCQ4@5042|Eurotiales	4751|Fungi	I	glycosyltransferase family 25 protein	-	-	-	-	-	-	-	-	-	-	-	-	Glyco_transf_25
AWENTII_000691-T1	162425.CADANIAP00010400	3.09e-118	351	COG1028@1|root,KOG1208@2759|Eukaryota,3A1E3@33154|Opisthokonta,3P1WA@4751|Fungi,3QQTT@4890|Ascomycota,20E5R@147545|Eurotiomycetes,3S87P@5042|Eurotiales	4751|Fungi	Q	short chain dehydrogenase	-	-	-	-	-	-	-	-	-	-	-	-	adh_short
AWENTII_000693-T1	5057.CADACLAP00005632	8.04e-124	380	2D1FB@1|root,2SHX6@2759|Eukaryota,3AHQM@33154|Opisthokonta,3PCNW@4751|Fungi,3R26B@4890|Ascomycota,20H2A@147545|Eurotiomycetes,3SB2M@5042|Eurotiales	4751|Fungi	S	Fungal specific transcription factor domain	-	-	-	-	-	-	-	-	-	-	-	-	Fungal_trans_2,Zn_clus
AWENTII_000694-T1	5551.XP_003232322.1	2.91e-69	226	KOG0255@1|root,KOG0255@2759|Eukaryota,39TVP@33154|Opisthokonta,3NX5Z@4751|Fungi,3QM88@4890|Ascomycota,20C9H@147545|Eurotiomycetes,3B1HC@33183|Onygenales,3FU02@34384|Arthrodermataceae	4751|Fungi	S	Major Facilitator Superfamily	-	-	-	-	-	-	-	-	-	-	-	-	MFS_1
AWENTII_000695-T1	5551.XP_003232322.1	4.24e-96	296	KOG0255@1|root,KOG0255@2759|Eukaryota,39TVP@33154|Opisthokonta,3NX5Z@4751|Fungi,3QM88@4890|Ascomycota,20C9H@147545|Eurotiomycetes,3B1HC@33183|Onygenales,3FU02@34384|Arthrodermataceae	4751|Fungi	S	Major Facilitator Superfamily	-	-	-	-	-	-	-	-	-	-	-	-	MFS_1
AWENTII_000701-T1	63405.XP_002845280.1	2.98e-17	82.8	2ESHQ@1|root,2SV2P@2759|Eukaryota,3APZI@33154|Opisthokonta,3PFXB@4751|Fungi,3R3UR@4890|Ascomycota,20IZJ@147545|Eurotiomycetes,3B5YI@33183|Onygenales	4751|Fungi	S	Protein of unknown function (DUF3632)	-	-	-	-	-	-	-	-	-	-	-	-	DUF3632
AWENTII_000702-T1	36630.CADNFIAP00005715	2.01e-16	82	2CVJD@1|root,2RS56@2759|Eukaryota,39K4R@33154|Opisthokonta,3Q4HK@4751|Fungi,3RMR1@4890|Ascomycota,20NIS@147545|Eurotiomycetes,3S9PD@5042|Eurotiales	4751|Fungi	-	-	-	-	-	-	-	-	-	-	-	-	-	-	-
AWENTII_000703-T1	1343740.M271_36355	6.62e-10	65.1	COG2968@1|root,COG2968@2|Bacteria,2GM1U@201174|Actinobacteria	201174|Actinobacteria	S	Protein of unknown function (DUF541)	-	-	-	ko:K09807	-	-	-	-	ko00000	-	-	-	SIMPL
AWENTII_000704-T1	474922.ELA31246	1.71e-81	270	2D7FT@1|root,2T60A@2759|Eukaryota,38ZYH@33154|Opisthokonta,3PZIT@4751|Fungi,3R35K@4890|Ascomycota	4751|Fungi	S	Heterokaryon incompatibility protein (HET)	-	-	-	-	-	-	-	-	-	-	-	-	HET
AWENTII_000705-T1	43228.XP_007738161.1	1.04e-62	205	2ENG2@1|root,2SRWX@2759|Eukaryota,3A0T1@33154|Opisthokonta,3P282@4751|Fungi,3QUNK@4890|Ascomycota,20JBQ@147545|Eurotiomycetes,3MXV4@451870|Chaetothyriomycetidae	4751|Fungi	-	-	-	-	-	-	-	-	-	-	-	-	-	-	-
AWENTII_000706-T1	382464.ABSI01000013_gene1839	3.69e-09	70.1	COG1404@1|root,COG1520@1|root,COG1404@2|Bacteria,COG1520@2|Bacteria,46UMW@74201|Verrucomicrobia,2IUFG@203494|Verrucomicrobiae	203494|Verrucomicrobiae	O	Subtilase family	-	-	-	-	-	-	-	-	-	-	-	-	PQQ_2,Peptidase_S8
AWENTII_000707-T1	1108849.XP_002569162.1	1.87e-29	132	COG0457@1|root,KOG1840@2759|Eukaryota,39PQ3@33154|Opisthokonta,3Q5YX@4751|Fungi,3RP0Z@4890|Ascomycota	4751|Fungi	Z	Tetratricopeptide repeat	-	-	-	-	-	-	-	-	-	-	-	-	TPR_10
AWENTII_000708-T1	5207.AAW43567	1.51e-41	147	COG0572@1|root,KOG4203@2759|Eukaryota,38HIZ@33154|Opisthokonta,3NUU8@4751|Fungi,3UZC4@5204|Basidiomycota,3VF66@5234|Tremellales	4751|Fungi	TZ	Uracil phosphoribosyltransferase	-	GO:0003674,GO:0003824,GO:0004845,GO:0004849,GO:0006139,GO:0006206,GO:0006213,GO:0006220,GO:0006221,GO:0006222,GO:0006223,GO:0006725,GO:0006753,GO:0006793,GO:0006796,GO:0006807,GO:0008150,GO:0008152,GO:0008655,GO:0009058,GO:0009112,GO:0009116,GO:0009117,GO:0009119,GO:0009123,GO:0009124,GO:0009129,GO:0009130,GO:0009156,GO:0009161,GO:0009163,GO:0009165,GO:0009173,GO:0009174,GO:0009218,GO:0009220,GO:…	2.4.2.9	ko:K00761	ko00240,ko01100,map00240,map01100	-	R00966	RC00063	ko00000,ko00001,ko01000	-	-	-	UPRTase
AWENTII_000709-T1	5059.CADAFLAP00000540	2.79e-168	481	KOG2029@1|root,KOG2029@2759|Eukaryota,38KCW@33154|Opisthokonta,3PN87@4751|Fungi,3RQ1Z@4890|Ascomycota,20PTS@147545|Eurotiomycetes,3SDEB@5042|Eurotiales	4751|Fungi	S	Putative serine esterase (DUF676)	-	-	-	-	-	-	-	-	-	-	-	-	-
AWENTII_000710-T1	61273.S3BVJ2	4.7e-14	84.7	COG0666@1|root,KOG4177@2759|Eukaryota,39VF6@33154|Opisthokonta,3P2E2@4751|Fungi,3QTGU@4890|Ascomycota,217P0@147550|Sordariomycetes	4751|Fungi	S	HET domain-containing protein	-	-	-	-	-	-	-	-	-	-	-	-	Ank,Ank_2,HET
AWENTII_000711-T1	162425.CADANIAP00008782	4.71e-91	279	2EBRB@1|root,2SHS7@2759|Eukaryota,3A5K7@33154|Opisthokonta,3P5XG@4751|Fungi,3QR32@4890|Ascomycota,20HXK@147545|Eurotiomycetes	4751|Fungi	S	integral membrane protein	-	-	-	-	-	-	-	-	-	-	-	-	-
AWENTII_000712-T1	264951.V5FW93	9.77e-226	629	2EHHH@1|root,2SN5N@2759|Eukaryota,39Y7A@33154|Opisthokonta,3P0ZE@4751|Fungi,3QSX1@4890|Ascomycota,20KI7@147545|Eurotiomycetes,3SBI4@5042|Eurotiales	4751|Fungi	S	NAD/NADP octopine/nopaline dehydrogenase, alpha-helical domain	-	-	-	-	-	-	-	-	-	-	-	-	F420_oxidored,NAD_Gly3P_dh_N,Octopine_DH
AWENTII_000713-T1	1108849.XP_002564684.1	8.63e-254	712	KOG0255@1|root,KOG0255@2759|Eukaryota,38CM4@33154|Opisthokonta,3NU52@4751|Fungi,3QJQ5@4890|Ascomycota,20JMK@147545|Eurotiomycetes,3SBTB@5042|Eurotiales	4751|Fungi	S	Sugar-tranasporters, 12 TM	-	-	-	-	-	-	-	-	-	-	-	-	MFS_1
AWENTII_000715-T1	40384.G7XYN7	9.75e-146	419	COG2084@1|root,KOG0409@2759|Eukaryota,38BFD@33154|Opisthokonta,3NV5P@4751|Fungi,3QQ0T@4890|Ascomycota,20AS7@147545|Eurotiomycetes,3S6A8@5042|Eurotiales	4751|Fungi	I	6-phosphogluconate dehydrogenase family protein	-	-	-	ko:K21848	-	-	-	-	ko00000,ko04131	9.A.19.1	-	-	NAD_binding_11,NAD_binding_2
AWENTII_000716-T1	36630.CADNFIAP00001774	3.1e-141	403	COG0456@1|root,KOG3235@2759|Eukaryota,38C5J@33154|Opisthokonta,3NU74@4751|Fungi,3QP7Y@4890|Ascomycota,20C6K@147545|Eurotiomycetes,3S3IY@5042|Eurotiales	4751|Fungi	S	N-acetyltransferase complex ARD1 subunit	ARD1	GO:0003674,GO:0003824,GO:0004596,GO:0005575,GO:0005622,GO:0005623,GO:0005737,GO:0005829,GO:0005840,GO:0006325,GO:0006464,GO:0006473,GO:0006474,GO:0006475,GO:0006807,GO:0006996,GO:0008080,GO:0008150,GO:0008152,GO:0009987,GO:0010467,GO:0016043,GO:0016407,GO:0016410,GO:0016569,GO:0016570,GO:0016573,GO:0016740,GO:0016746,GO:0016747,GO:0017196,GO:0017198,GO:0018002,GO:0018193,GO:0018200,GO:0018205,GO:…	2.3.1.255	ko:K20791	-	-	-	-	ko00000,ko01000,ko03036	-	-	-	Acetyltransf_1
AWENTII_000717-T1	36630.CADNFIAP00001195	7.42e-138	429	2CM8S@1|root,2QPMX@2759|Eukaryota,3A32W@33154|Opisthokonta,3P3QR@4751|Fungi,3QSVJ@4890|Ascomycota,20DA0@147545|Eurotiomycetes,3S5Z4@5042|Eurotiales	4751|Fungi	-	-	-	-	-	-	-	-	-	-	-	-	-	-	-
AWENTII_000718-T1	36630.CADNFIAP00001167	0	1194	KOG1243@1|root,KOG1243@2759|Eukaryota,38BPK@33154|Opisthokonta,3NV55@4751|Fungi,3QPU9@4890|Ascomycota,20APT@147545|Eurotiomycetes,3S5FA@5042|Eurotiales	4751|Fungi	T	kinase family	CEX1	GO:0000049,GO:0003674,GO:0003676,GO:0003723,GO:0005488,GO:0005575,GO:0005622,GO:0005623,GO:0005737,GO:0006403,GO:0006405,GO:0006409,GO:0006611,GO:0006810,GO:0006886,GO:0006913,GO:0008104,GO:0008150,GO:0015031,GO:0015833,GO:0015931,GO:0031503,GO:0033036,GO:0034613,GO:0042886,GO:0044424,GO:0044464,GO:0045184,GO:0046907,GO:0050657,GO:0050658,GO:0051031,GO:0051168,GO:0051169,GO:0051179,GO:0051234,GO:…	-	ko:K08876	-	-	-	-	ko00000,ko01001,ko03016	-	-	-	Cnd1,Pkinase,Pkinase_Tyr
AWENTII_000720-T1	5059.CADAFLAP00004034	0	1361	COG5180@1|root,KOG2375@2759|Eukaryota,39USB@33154|Opisthokonta,3NVG9@4751|Fungi,3QJU4@4890|Ascomycota,20G7Z@147545|Eurotiomycetes,3S7EU@5042|Eurotiales	4751|Fungi	A	PAB1 binding protein (Pbp1)	PBP1	GO:0003674,GO:0003676,GO:0003723,GO:0003729,GO:0005488,GO:0005575,GO:0005622,GO:0005623,GO:0005634,GO:0005737,GO:0005739,GO:0005844,GO:0006139,GO:0006259,GO:0006417,GO:0006725,GO:0006807,GO:0006996,GO:0008150,GO:0008152,GO:0009889,GO:0009891,GO:0009892,GO:0009893,GO:0009987,GO:0010468,GO:0010494,GO:0010556,GO:0010557,GO:0010603,GO:0010604,GO:0010605,GO:0010608,GO:0010628,GO:0010629,GO:0016043,GO:…	-	-	-	-	-	-	-	-	-	-	LsmAD,SM-ATX
AWENTII_000721-T1	40384.G7XKJ9	0	1279	28JV3@1|root,2QS95@2759|Eukaryota,38CQS@33154|Opisthokonta,3NVUH@4751|Fungi,3QN3N@4890|Ascomycota,20F47@147545|Eurotiomycetes,3S492@5042|Eurotiales	4751|Fungi	S	Actin-interacting protein (Bud6 Aip3)	BUD6	GO:0000003,GO:0000131,GO:0000133,GO:0000226,GO:0000278,GO:0000281,GO:0000282,GO:0000910,GO:0001301,GO:0003674,GO:0003779,GO:0005488,GO:0005515,GO:0005519,GO:0005575,GO:0005622,GO:0005623,GO:0005628,GO:0005737,GO:0005815,GO:0005816,GO:0005856,GO:0005933,GO:0005934,GO:0005935,GO:0005937,GO:0005938,GO:0006325,GO:0006996,GO:0007010,GO:0007015,GO:0007017,GO:0007049,GO:0007051,GO:0007114,GO:0007117,GO:…	-	-	-	-	-	-	-	-	-	-	AIP3
AWENTII_000722-T1	746128.CADAFUBP00000891	3.8e-129	384	2DEMG@1|root,2S5QM@2759|Eukaryota,3A0Q4@33154|Opisthokonta,3P2J9@4751|Fungi,3QUPF@4890|Ascomycota,20GVU@147545|Eurotiomycetes,3S8TS@5042|Eurotiales	4751|Fungi	S	GPI anchored protein	-	-	-	-	-	-	-	-	-	-	-	-	-
AWENTII_000722-T2	746128.CADAFUBP00000891	1.44e-129	384	2DEMG@1|root,2S5QM@2759|Eukaryota,3A0Q4@33154|Opisthokonta,3P2J9@4751|Fungi,3QUPF@4890|Ascomycota,20GVU@147545|Eurotiomycetes,3S8TS@5042|Eurotiales	4751|Fungi	S	GPI anchored protein	-	-	-	-	-	-	-	-	-	-	-	-	-
AWENTII_000723-T1	746128.CADAFUBP00000892	1.41e-195	545	KOG0754@1|root,KOG0754@2759|Eukaryota,38CTW@33154|Opisthokonta,3NUWJ@4751|Fungi,3QKEN@4890|Ascomycota,20EQY@147545|Eurotiomycetes,3S8C7@5042|Eurotiales	4751|Fungi	C	Belongs to the mitochondrial carrier (TC 2.A.29) family	-	GO:0003674,GO:0005215,GO:0005310,GO:0005342,GO:0005575,GO:0005622,GO:0005623,GO:0005737,GO:0005739,GO:0005740,GO:0005743,GO:0006810,GO:0006811,GO:0006820,GO:0006835,GO:0006839,GO:0008150,GO:0008509,GO:0008514,GO:0015075,GO:0015139,GO:0015318,GO:0015711,GO:0015742,GO:0015849,GO:0016020,GO:0016021,GO:0019866,GO:0022857,GO:0031090,GO:0031224,GO:0031966,GO:0031967,GO:0031975,GO:0034220,GO:0043226,GO:…	-	ko:K15110	-	-	-	-	ko00000,ko02000	2.A.29.2.4,2.A.29.2.5,2.A.29.2.8	-	iMM904.YPL134C,iND750.YPL134C	Mito_carr
AWENTII_000724-T1	36630.CADNFIAP00000599	2.95e-288	797	KOG1318@1|root,KOG1318@2759|Eukaryota,38KP9@33154|Opisthokonta,3P00W@4751|Fungi,3QK1G@4890|Ascomycota,20BD7@147545|Eurotiomycetes,3S7A6@5042|Eurotiales	4751|Fungi	K	HLH transcription factor (GlcD gamma)	-	-	-	-	-	-	-	-	-	-	-	-	HLH
AWENTII_000725-T1	36630.CADNFIAP00001566	1.46e-94	281	COG5102@1|root,KOG2887@2759|Eukaryota,39T0F@33154|Opisthokonta,3NXSF@4751|Fungi,3QKT6@4890|Ascomycota,20EC8@147545|Eurotiomycetes,3S68P@5042|Eurotiales	4751|Fungi	U	Nonessential protein required for the fusion of transport vesicles derived from the endocytic pathway with the Golgi complex	SFT2	GO:0000138,GO:0000139,GO:0005575,GO:0005622,GO:0005623,GO:0005737,GO:0005794,GO:0005795,GO:0006810,GO:0006886,GO:0006892,GO:0006895,GO:0008104,GO:0008150,GO:0012505,GO:0015031,GO:0015833,GO:0016020,GO:0016021,GO:0016192,GO:0016197,GO:0016482,GO:0031090,GO:0031224,GO:0031984,GO:0031985,GO:0033036,GO:0034613,GO:0042147,GO:0042886,GO:0043226,GO:0043227,GO:0043229,GO:0043231,GO:0044422,GO:0044424,GO:…	-	-	-	-	-	-	-	-	-	-	Got1
AWENTII_000726-T1	36630.CADNFIAP00002132	0	1277	COG5324@1|root,2QQB9@2759|Eukaryota,38NQS@33154|Opisthokonta,3NUZY@4751|Fungi,3QNAM@4890|Ascomycota,20C9U@147545|Eurotiomycetes,3S6Q0@5042|Eurotiales	4751|Fungi	J	TRNA ligase	trl1	GO:0000394,GO:0003674,GO:0003824,GO:0003972,GO:0004112,GO:0004113,GO:0005575,GO:0005622,GO:0005623,GO:0005634,GO:0005635,GO:0005637,GO:0006139,GO:0006388,GO:0006396,GO:0006399,GO:0006417,GO:0006725,GO:0006793,GO:0006796,GO:0006807,GO:0006950,GO:0008033,GO:0008081,GO:0008150,GO:0008152,GO:0008380,GO:0008452,GO:0009889,GO:0009891,GO:0009893,GO:0009987,GO:0010467,GO:0010468,GO:0010556,GO:0010557,GO:…	6.5.1.3	ko:K14679	-	-	-	-	ko00000,ko01000,ko03016	-	-	-	RNA_lig_T4_1,tRNA_lig_CPD,tRNA_lig_kinase
AWENTII_000727-T1	5061.CADANGAP00006346	1.11e-120	350	COG0666@1|root,KOG0504@2759|Eukaryota,3A1Y4@33154|Opisthokonta,3P39E@4751|Fungi,3RKB6@4890|Ascomycota,20GJI@147545|Eurotiomycetes,3S5GW@5042|Eurotiales	4751|Fungi	S	Ankyrin repeat protein	-	-	-	ko:K06867	-	-	-	-	ko00000	-	-	-	Ank_5
AWENTII_000728-T1	5501.XP_001245647.1	2.17e-265	735	COG0180@1|root,KOG2145@2759|Eukaryota,38F6E@33154|Opisthokonta,3NTXH@4751|Fungi,3QMF3@4890|Ascomycota,20AT5@147545|Eurotiomycetes,3B0ZD@33183|Onygenales,3FJCT@34383|Onygenales incertae sedis	4751|Fungi	J	Belongs to the class-I aminoacyl-tRNA synthetase family	WRS1	GO:0002181,GO:0003674,GO:0003824,GO:0004812,GO:0004830,GO:0005575,GO:0005622,GO:0005623,GO:0005737,GO:0006082,GO:0006139,GO:0006399,GO:0006412,GO:0006418,GO:0006436,GO:0006518,GO:0006520,GO:0006725,GO:0006807,GO:0008150,GO:0008152,GO:0009058,GO:0009059,GO:0009987,GO:0010467,GO:0016070,GO:0016874,GO:0016875,GO:0019538,GO:0019752,GO:0034641,GO:0034645,GO:0034660,GO:0043038,GO:0043039,GO:0043043,GO:…	6.1.1.2	ko:K01867	ko00970,map00970	M00359,M00360	R03664	RC00055,RC00523	ko00000,ko00001,ko00002,ko01000,ko01007,ko03016	-	-	-	tRNA-synt_1b
AWENTII_000729-T1	63405.XP_002844283.1	1.75e-19	97.1	2ENCQ@1|root,2SRUB@2759|Eukaryota,3APFQ@33154|Opisthokonta,3PF3G@4751|Fungi,3R3X6@4890|Ascomycota,20P0U@147545|Eurotiomycetes,3B69D@33183|Onygenales,3FTHM@34384|Arthrodermataceae	4751|Fungi	-	-	-	-	-	-	-	-	-	-	-	-	-	-	-
AWENTII_000731-T1	43228.XP_007734449.1	5.95e-32	119	2ERZ1@1|root,2SUN6@2759|Eukaryota,3A6PT@33154|Opisthokonta,3P5VH@4751|Fungi,3QWXM@4890|Ascomycota,20JFC@147545|Eurotiomycetes	4751|Fungi	-	-	-	-	-	-	-	-	-	-	-	-	-	-	-
AWENTII_000732-T1	5061.CADANGAP00003895	3.17e-20	100	COG0477@1|root,KOG4686@2759|Eukaryota,38NCS@33154|Opisthokonta,3NUAU@4751|Fungi,3QQJ2@4890|Ascomycota,20FTH@147545|Eurotiomycetes,3S87I@5042|Eurotiales	4751|Fungi	G	MFS transporter	-	-	-	-	-	-	-	-	-	-	-	-	MFS_1
AWENTII_000733-T1	33178.CADATEAP00001495	1.33e-117	340	COG4312@1|root,2S6FI@2759|Eukaryota,3A37N@33154|Opisthokonta,3P37N@4751|Fungi,3QWD2@4890|Ascomycota	4751|Fungi	S	Bacterial protein of unknown function (DUF899)	-	-	-	-	-	-	-	-	-	-	-	-	DUF899
AWENTII_000734-T1	5062.CADAORAP00002282	6.57e-317	875	COG0513@1|root,KOG0342@2759|Eukaryota,38E1A@33154|Opisthokonta,3NYNU@4751|Fungi,3QQQS@4890|Ascomycota,20GNJ@147545|Eurotiomycetes,3SBXW@5042|Eurotiales	4751|Fungi	A	helicase superfamily c-terminal domain	MSS116	GO:0000166,GO:0000372,GO:0000373,GO:0000375,GO:0000376,GO:0000377,GO:0000959,GO:0000963,GO:0003674,GO:0003676,GO:0003723,GO:0003724,GO:0003725,GO:0003727,GO:0003729,GO:0003824,GO:0004004,GO:0004386,GO:0005488,GO:0005524,GO:0005575,GO:0005622,GO:0005623,GO:0005634,GO:0005730,GO:0005737,GO:0005739,GO:0005759,GO:0006139,GO:0006351,GO:0006354,GO:0006390,GO:0006392,GO:0006396,GO:0006397,GO:0006725,GO:…	3.6.4.13	ko:K17679	-	-	-	-	ko00000,ko01000,ko03029	-	-	-	DEAD,Helicase_C
AWENTII_000735-T1	5127.CCT69452	1.96e-15	84.3	COG0318@1|root,KOG1176@2759|Eukaryota,3AHFD@33154|Opisthokonta,3PB2R@4751|Fungi,3R2QF@4890|Ascomycota,21D0Q@147550|Sordariomycetes,3TKV2@5125|Hypocreales,1FW32@110618|Nectriaceae	4751|Fungi	I	AMP-binding enzyme	-	-	-	ko:K18660	ko00280,map00280	-	R03383	RC00004,RC00137	ko00000,ko00001,ko01000	-	-	-	AMP-binding
AWENTII_000736-T1	148304.MAPG_10925T0	1.95e-233	673	COG1223@1|root,KOG0742@2759|Eukaryota,39Q6I@33154|Opisthokonta,3Q6CK@4751|Fungi,3RPCH@4890|Ascomycota	4751|Fungi	O	ATPase family associated with various cellular activities (AAA)	-	-	-	-	-	-	-	-	-	-	-	-	AAA
AWENTII_000737-T1	310453.XP_007582407.1	3.07e-113	352	COG2124@1|root,KOG0157@2759|Eukaryota,39U71@33154|Opisthokonta,3NWBF@4751|Fungi,3QKIK@4890|Ascomycota,20062@147541|Dothideomycetes	4751|Fungi	Q	Belongs to the cytochrome P450 family	-	-	-	-	-	-	-	-	-	-	-	-	p450
AWENTII_000738-T1	36651.K9G8R3	9.14e-87	277	COG3320@1|root,KOG1221@2759|Eukaryota,38GG2@33154|Opisthokonta,3P6GQ@4751|Fungi,3RDVE@4890|Ascomycota,20Q8Z@147545|Eurotiomycetes,3SBG0@5042|Eurotiales	4751|Fungi	I	Catalyzes the reduction of fatty acyl-CoA to fatty alcohols	-	-	-	-	-	-	-	-	-	-	-	-	NAD_binding_4
AWENTII_000740-T1	140110.NechaP88045	1.09e-147	421	COG5285@1|root,2RUKM@2759|Eukaryota,39XCI@33154|Opisthokonta,3P03N@4751|Fungi,3R2F0@4890|Ascomycota,21CXV@147550|Sordariomycetes,3TS0S@5125|Hypocreales,1FUPS@110618|Nectriaceae	4751|Fungi	E	Phytanoyl-CoA dioxygenase (PhyH)	-	-	-	-	-	-	-	-	-	-	-	-	PhyH
AWENTII_000741-T1	140110.NechaP54493	3.9e-199	554	COG5285@1|root,2RUKM@2759|Eukaryota,39XCI@33154|Opisthokonta,3P03N@4751|Fungi,3R2ZU@4890|Ascomycota,21DYG@147550|Sordariomycetes,3TW01@5125|Hypocreales,1FRXR@110618|Nectriaceae	4751|Fungi	E	Phytanoyl-CoA dioxygenase (PhyH)	-	-	-	-	-	-	-	-	-	-	-	-	PhyH
AWENTII_000742-T1	140110.NechaP102190	5.61e-143	436	COG2124@1|root,KOG0158@2759|Eukaryota,38WVP@33154|Opisthokonta,3PN60@4751|Fungi,3R0X5@4890|Ascomycota,21DBX@147550|Sordariomycetes,3TPG2@5125|Hypocreales,1FW6W@110618|Nectriaceae	4751|Fungi	C	GAL4-like Zn(II)2Cys6 (or C6 zinc) binuclear cluster DNA-binding domain	-	-	1.14.13.12	ko:K07824	ko00362,ko00627,ko01100,ko01120,ko01220,map00362,map00627,map01100,map01120,map01220	-	R01295	RC00490	ko00000,ko00001,ko01000	-	-	-	Zn_clus
AWENTII_000743-T1	474922.ELA31366	1.03e-238	672	COG0531@1|root,KOG1289@2759|Eukaryota,3AG5T@33154|Opisthokonta,3PCM4@4751|Fungi,3QUMI@4890|Ascomycota	4751|Fungi	E	Amino acid permease	-	-	-	ko:K19564	-	-	-	-	ko00000,ko02000	2.A.3.4.1	-	-	AA_permease_2
AWENTII_000744-T1	140110.NechaP54479	5.93e-111	336	KOG0254@1|root,KOG0254@2759|Eukaryota,39RHU@33154|Opisthokonta,3P131@4751|Fungi,3QN35@4890|Ascomycota,212T8@147550|Sordariomycetes,3TW3E@5125|Hypocreales,1FM8T@110618|Nectriaceae	4751|Fungi	U	Major Facilitator Superfamily	-	-	-	-	-	-	-	-	-	-	-	-	MFS_1
AWENTII_000746-T1	5059.CADAFLAP00002335	5.44e-18	86.7	COG0656@1|root,KOG1577@2759|Eukaryota,38HH0@33154|Opisthokonta,3NV0A@4751|Fungi,3QMT9@4890|Ascomycota,20FG1@147545|Eurotiomycetes,3S3RH@5042|Eurotiales	4751|Fungi	C	Catalyzes the initial reaction in the xylose utilization pathway by reducing D-xylose into xylitol. Xylose is a major component of hemicelluloses such as xylan. Most fungi utilize D- xylose via three enzymatic reactions, xylose reductase (XR), xylitol dehydrogenase (XDH), and xylulokinase, to form xylulose 5- phosphate, which enters pentose phosphate pathway (By similarity)	xyl1	GO:0003674,GO:0003824,GO:0004032,GO:0004033,GO:0005575,GO:0005576,GO:0005622,GO:0005623,GO:0005975,GO:0005996,GO:0008106,GO:0008150,GO:0008152,GO:0009056,GO:0016052,GO:0016491,GO:0016614,GO:0016616,GO:0019321,GO:0019323,GO:0019566,GO:0019568,GO:0032866,GO:0042732,GO:0042843,GO:0044238,GO:0044281,GO:0044282,GO:0044464,GO:0046365,GO:0055114,GO:0071704,GO:1901575	1.1.1.307	ko:K17743	ko00040,ko01100,map00040,map01100	-	R01431,R09477	RC00133	ko00000,ko00001,ko01000	-	-	-	Aldo_ket_red
AWENTII_000747-T1	5057.CADACLAP00008251	1.2e-312	859	COG2124@1|root,KOG0156@2759|Eukaryota,38BSU@33154|Opisthokonta,3NUFV@4751|Fungi,3QPRH@4890|Ascomycota,20D00@147545|Eurotiomycetes,3SEYD@5042|Eurotiales	4751|Fungi	Q	Cytochrome P450	-	-	-	ko:K21293	-	-	-	-	ko00000,ko00199	-	-	-	p450
AWENTII_000748-T1	36651.K9F685	2.8e-157	449	COG2159@1|root,2S3X1@2759|Eukaryota,39KGI@33154|Opisthokonta,3NZYS@4751|Fungi,3RN6A@4890|Ascomycota	4751|Fungi	G	Amidohydrolase	-	-	4.1.1.52	ko:K22213	-	-	-	-	ko00000,ko01000	-	-	-	Amidohydro_2
AWENTII_000749-T1	5057.CADACLAP00008320	1.5e-285	791	COG2124@1|root,KOG0156@2759|Eukaryota,38BSU@33154|Opisthokonta,3NUFV@4751|Fungi,3QM4E@4890|Ascomycota,20RU9@147545|Eurotiomycetes,3S5BS@5042|Eurotiales	4751|Fungi	Q	cytochrome P450	-	-	-	ko:K21293	-	-	-	-	ko00000,ko00199	-	-	-	p450
AWENTII_000750-T1	5057.CADACLAP00008285	4.58e-188	529	291I5@1|root,2R8E2@2759|Eukaryota,3AGTF@33154|Opisthokonta,3PA2Q@4751|Fungi,3RIK1@4890|Ascomycota,20QKI@147545|Eurotiomycetes,3SD3X@5042|Eurotiales	4751|Fungi	-	-	-	-	-	-	-	-	-	-	-	-	-	-	-
AWENTII_000751-T1	5057.CADACLAP00008433	0	2430	COG3321@1|root,KOG1202@2759|Eukaryota,38D6P@33154|Opisthokonta,3P087@4751|Fungi,3QQV1@4890|Ascomycota,20JMU@147545|Eurotiomycetes	4751|Fungi	I	synthase	-	-	2.3.1.165	ko:K15320	ko01059,ko01130,map01059,map01130	M00829	R07253	RC00004	ko00000,ko00001,ko00002,ko01000,ko01008	-	-	-	Acyl_transf_1,KAsynt_C_assoc,KR,Ketoacyl-synt_C,PP-binding,PS-DH,ketoacyl-synt
AWENTII_000752-T1	5057.CADACLAP00008519	3.72e-251	725	2C3A5@1|root,2SIGA@2759|Eukaryota,39R1U@33154|Opisthokonta,3NZVC@4751|Fungi,3QRR3@4890|Ascomycota,20KK0@147545|Eurotiomycetes,3S6P4@5042|Eurotiales	4751|Fungi	K	Fungal specific transcription factor domain	-	-	-	-	-	-	-	-	-	-	-	-	Fungal_trans,Zn_clus
AWENTII_000754-T1	5057.CADACLAP00008502	0	1842	COG1131@1|root,KOG0065@2759|Eukaryota,38V29@33154|Opisthokonta,3Q0XH@4751|Fungi,3RHBK@4890|Ascomycota,20KR5@147545|Eurotiomycetes,3SBCJ@5042|Eurotiales	4751|Fungi	Q	ABC transporter	-	-	-	-	-	-	-	-	-	-	-	-	ABC2_membrane,ABC_tran,PDR_CDR
AWENTII_000755-T1	5057.CADACLAP00008600	1.02e-161	455	COG1028@1|root,KOG0725@2759|Eukaryota,3A089@33154|Opisthokonta,3P1S4@4751|Fungi,3RBA7@4890|Ascomycota,20IN2@147545|Eurotiomycetes,3S9NZ@5042|Eurotiales	4751|Fungi	Q	Enoyl-(Acyl carrier protein) reductase	-	-	-	-	-	-	-	-	-	-	-	-	adh_short_C2
AWENTII_000756-T1	5057.CADACLAP00008669	1.73e-255	718	COG0277@1|root,2R8I5@2759|Eukaryota,39TN4@33154|Opisthokonta,3NXN6@4751|Fungi,3QPPU@4890|Ascomycota,20AH8@147545|Eurotiomycetes	4751|Fungi	C	Belongs to the oxygen-dependent FAD-linked oxidoreductase family	-	-	-	-	-	-	-	-	-	-	-	-	BBE,FAD_binding_4
AWENTII_000757-T1	63402.XP_003177023.1	5.26e-149	430	COG0451@1|root,KOG1502@2759|Eukaryota,38GV9@33154|Opisthokonta,3NVWR@4751|Fungi,3QKQS@4890|Ascomycota,20CZ1@147545|Eurotiomycetes,3B1G7@33183|Onygenales,3FT0H@34384|Arthrodermataceae	4751|Fungi	V	GDP-mannose 4,6 dehydratase	GRP2	GO:0003674,GO:0003824,GO:0004029,GO:0004090,GO:0005575,GO:0005576,GO:0005622,GO:0005623,GO:0005634,GO:0005737,GO:0006066,GO:0006081,GO:0006082,GO:0006090,GO:0006629,GO:0006725,GO:0008150,GO:0008152,GO:0008202,GO:0008204,GO:0009438,GO:0009987,GO:0010033,GO:0014070,GO:0016125,GO:0016128,GO:0016491,GO:0016614,GO:0016616,GO:0016620,GO:0016903,GO:0018455,GO:0019752,GO:0030447,GO:0031012,GO:0032787,GO:…	1.1.1.283	ko:K17741	ko00620,ko00640,ko04011,map00620,map00640,map04011	-	R02260	RC00670	ko00000,ko00001,ko01000	-	-	-	Epimerase
AWENTII_000759-T1	40559.M7UBS3	1.15e-05	50.4	KOG0272@1|root,KOG0272@2759|Eukaryota,3AFR9@33154|Opisthokonta,3Q43U@4751|Fungi,3RM91@4890|Ascomycota	4751|Fungi	A	WD domain, G-beta repeat	-	-	-	-	-	-	-	-	-	-	-	-	HET,NACHT,NACHT_N,WD40
AWENTII_000760-T1	5059.CADAFLAP00002358	2.89e-33	134	COG0666@1|root,KOG0504@2759|Eukaryota,39WKH@33154|Opisthokonta,3Q4EQ@4751|Fungi,3QU56@4890|Ascomycota,20U32@147545|Eurotiomycetes	4751|Fungi	S	Heterokaryon incompatibility protein (HET)	-	-	-	-	-	-	-	-	-	-	-	-	Ank_2,HET
AWENTII_000761-T1	5141.EFNCRP00000005543	5.72e-05	48.1	2D7VH@1|root,2S59V@2759|Eukaryota,3A71C@33154|Opisthokonta,3P55X@4751|Fungi,3R0KF@4890|Ascomycota,21CDA@147550|Sordariomycetes,3UCAX@5139|Sordariales,3UNT9@5148|Sordariaceae	4751|Fungi	S	Fungal fruit body lectin	-	-	-	-	-	-	-	-	-	-	-	-	FB_lectin
AWENTII_000762-T1	78579.XP_003662737.1	2.94e-12	75.5	2CE3S@1|root,2S75S@2759|Eukaryota,3A9C7@33154|Opisthokonta,3P7HH@4751|Fungi,3QXIR@4890|Ascomycota,21C0X@147550|Sordariomycetes,3UCTZ@5139|Sordariales,3HFRN@35718|Chaetomiaceae	4751|Fungi	-	-	-	-	-	-	-	-	-	-	-	-	-	-	-
AWENTII_000763-T1	93612.XP_008022475.1	1.17e-110	341	KOG2504@1|root,KOG2504@2759|Eukaryota,38DIR@33154|Opisthokonta,3NZKN@4751|Fungi,3QQCW@4890|Ascomycota,200AE@147541|Dothideomycetes	4751|Fungi	G	Major Facilitator Superfamily	-	-	-	-	-	-	-	-	-	-	-	-	MFS_1
AWENTII_000764-T1	5062.CADAORAP00008819	1.8e-208	593	COG2124@1|root,KOG0158@2759|Eukaryota,39YVM@33154|Opisthokonta,3Q4B3@4751|Fungi,3QSSE@4890|Ascomycota,20G3Y@147545|Eurotiomycetes,3S6MN@5042|Eurotiales	4751|Fungi	Q	cytochrome P450	-	-	-	-	-	-	-	-	-	-	-	-	p450
AWENTII_000766-T1	33178.CADATEAP00009873	2.62e-234	655	KOG2504@1|root,KOG2504@2759|Eukaryota,39N4D@33154|Opisthokonta,3NXJD@4751|Fungi,3QSDZ@4890|Ascomycota,20AQK@147545|Eurotiomycetes,3S5SD@5042|Eurotiales	4751|Fungi	G	Major Facilitator Superfamily	-	-	-	-	-	-	-	-	-	-	-	-	MFS_1
AWENTII_000767-T1	29850.GGTG_07831T0	9.28e-97	294	COG0175@1|root,KOG2644@2759|Eukaryota,39U3G@33154|Opisthokonta,3NXB1@4751|Fungi,3QQBV@4890|Ascomycota,21529@147550|Sordariomycetes,41JK7@639021|Magnaporthales	4751|Fungi	EH	Molybdopterin binding domain-containing protein	-	GO:0005575,GO:0005622,GO:0005623,GO:0005634,GO:0005737,GO:0008150,GO:0008152,GO:0043226,GO:0043227,GO:0043229,GO:0043231,GO:0044424,GO:0044464,GO:0055114	-	-	-	-	-	-	-	-	-	-	MoCF_biosynth
AWENTII_000768-T1	61459.XP_007782421.1	3.13e-05	47	2AZ2Z@1|root,2S04V@2759|Eukaryota,39JJZ@33154|Opisthokonta,3Q3X4@4751|Fungi,3RM0D@4890|Ascomycota	4751|Fungi	S	Prolyl 4-hydroxylase alpha subunit homologues.	-	-	-	-	-	-	-	-	-	-	-	-	2OG-FeII_Oxy_3
AWENTII_000769-T1	364733.XP_007803387.1	2.57e-202	578	KOG0255@1|root,KOG0255@2759|Eukaryota,38C4U@33154|Opisthokonta,3NYEZ@4751|Fungi,3QN9P@4890|Ascomycota,20C00@147545|Eurotiomycetes,3MRSX@451870|Chaetothyriomycetidae	4751|Fungi	S	Major Facilitator Superfamily	-	-	-	-	-	-	-	-	-	-	-	-	MFS_1
AWENTII_000770-T1	33178.CADATEAP00002777	5.33e-64	229	2F465@1|root,2T55Y@2759|Eukaryota,38Z05@33154|Opisthokonta,3PYKW@4751|Fungi,3RHQC@4890|Ascomycota,20NKE@147545|Eurotiomycetes,3SDDR@5042|Eurotiales	4751|Fungi	-	-	-	-	-	-	-	-	-	-	-	-	-	-	-
AWENTII_000771-T1	73501.XP_006672306.1	2.92e-42	154	2CXM7@1|root,2RYCS@2759|Eukaryota,39M19@33154|Opisthokonta,3NZXA@4751|Fungi,3QK26@4890|Ascomycota,212EM@147550|Sordariomycetes,3TDUK@5125|Hypocreales	4751|Fungi	-	-	-	-	-	-	-	-	-	-	-	-	-	-	-
AWENTII_000772-T1	5059.CADAFLAP00013114	0.000881	49.3	2EJDM@1|root,2SPK6@2759|Eukaryota,38VGK@33154|Opisthokonta,3P299@4751|Fungi,3QQAF@4890|Ascomycota,20NK9@147545|Eurotiomycetes	4751|Fungi	S	Heterokaryon incompatibility protein (HET)	-	-	-	-	-	-	-	-	-	-	-	-	HET
AWENTII_000773-T1	5061.CADANGAP00003076	1.09e-144	424	291KZ@1|root,2R8GX@2759|Eukaryota,39SGP@33154|Opisthokonta,3NXAP@4751|Fungi,3QR04@4890|Ascomycota,20HGU@147545|Eurotiomycetes	4751|Fungi	S	integral membrane protein	-	-	-	-	-	-	-	-	-	-	-	-	-
AWENTII_000774-T1	162425.CADANIAP00006489	9.09e-19	82.8	2C9M2@1|root,2ST40@2759|Eukaryota,39IT8@33154|Opisthokonta,3PYPN@4751|Fungi,3R4MZ@4890|Ascomycota	4751|Fungi	-	-	-	-	-	-	-	-	-	-	-	-	-	-	-
AWENTII_000775-T1	97096.XP_007794620.1	9.17e-236	701	COG0464@1|root,KOG0730@2759|Eukaryota,3AGWQ@33154|Opisthokonta,3PAWR@4751|Fungi,3RJE2@4890|Ascomycota,213J2@147550|Sordariomycetes	4751|Fungi	O	ATPase family associated with various cellular activities (AAA)	-	-	-	-	-	-	-	-	-	-	-	-	AAA
AWENTII_000776-T1	63577.G9P4U4	2.13e-126	370	COG0464@1|root,KOG0737@2759|Eukaryota,3980I@33154|Opisthokonta,3NWYM@4751|Fungi,3QN7U@4890|Ascomycota,213BP@147550|Sordariomycetes,3TEBI@5125|Hypocreales,3TZFR@5129|Hypocreaceae	4751|Fungi	O	ATPase family associated with various cellular activities (AAA)	-	-	-	-	-	-	-	-	-	-	-	-	AAA
AWENTII_000777-T1	1048829.XP_002790955.1	2.12e-67	226	COG3158@1|root,2QPSA@2759|Eukaryota,39UPB@33154|Opisthokonta,3NW81@4751|Fungi,3QK4G@4890|Ascomycota,20CBZ@147545|Eurotiomycetes,3B2MQ@33183|Onygenales,3FR05@34383|Onygenales incertae sedis	4751|Fungi	P	K+ potassium transporter	-	-	-	ko:K03549	-	-	-	-	ko00000,ko02000	2.A.72	-	-	K_trans
AWENTII_000778-T1	5062.CADAORAP00008154	9.28e-299	839	COG3158@1|root,2QPSA@2759|Eukaryota,39UPB@33154|Opisthokonta,3NW81@4751|Fungi,3QK4G@4890|Ascomycota,20CBZ@147545|Eurotiomycetes,3S90Q@5042|Eurotiales	4751|Fungi	P	K+ potassium transporter	-	-	-	ko:K03549	-	-	-	-	ko00000,ko02000	2.A.72	-	-	K_trans
AWENTII_000779-T1	28564.XP_002486114.1	5.14e-94	281	2D41E@1|root,2STH4@2759|Eukaryota,3A0WR@33154|Opisthokonta,3P294@4751|Fungi,3QYUC@4890|Ascomycota,20SDR@147545|Eurotiomycetes,3SF60@5042|Eurotiales	4751|Fungi	S	BTB/POZ domain	-	-	-	-	-	-	-	-	-	-	-	-	BTB
AWENTII_000779-T2	28564.XP_002486114.1	4.39e-75	231	2D41E@1|root,2STH4@2759|Eukaryota,3A0WR@33154|Opisthokonta,3P294@4751|Fungi,3QYUC@4890|Ascomycota,20SDR@147545|Eurotiomycetes,3SF60@5042|Eurotiales	4751|Fungi	S	BTB/POZ domain	-	-	-	-	-	-	-	-	-	-	-	-	BTB
AWENTII_000779-T3	28564.XP_002486114.1	2.88e-89	268	2D41E@1|root,2STH4@2759|Eukaryota,3A0WR@33154|Opisthokonta,3P294@4751|Fungi,3QYUC@4890|Ascomycota,20SDR@147545|Eurotiomycetes,3SF60@5042|Eurotiales	4751|Fungi	S	BTB/POZ domain	-	-	-	-	-	-	-	-	-	-	-	-	BTB
AWENTII_000780-T1	28564.XP_002486652.1	2.27e-135	409	2CXXE@1|root,2S0G3@2759|Eukaryota,39Y0V@33154|Opisthokonta,3NYEG@4751|Fungi,3QUYI@4890|Ascomycota,20B71@147545|Eurotiomycetes,3S37G@5042|Eurotiales	4751|Fungi	-	-	-	-	-	-	-	-	-	-	-	-	-	-	Erf4
AWENTII_000781-T1	40384.G7XQD6	1.59e-301	839	KOG1325@1|root,KOG1325@2759|Eukaryota,38GBY@33154|Opisthokonta,3NUWK@4751|Fungi,3QJFV@4890|Ascomycota,20EF4@147545|Eurotiomycetes,3S5E2@5042|Eurotiales	4751|Fungi	G	Lysophospholipase	PLB1	GO:0000003,GO:0000322,GO:0000323,GO:0000324,GO:0000746,GO:0000747,GO:0003674,GO:0003824,GO:0004620,GO:0004622,GO:0005575,GO:0005576,GO:0005618,GO:0005622,GO:0005623,GO:0005737,GO:0005773,GO:0005783,GO:0005886,GO:0006575,GO:0006629,GO:0006644,GO:0006650,GO:0006658,GO:0006660,GO:0006793,GO:0006796,GO:0006807,GO:0006950,GO:0006970,GO:0008150,GO:0008152,GO:0009056,GO:0009277,GO:0009395,GO:0009405,GO:…	3.1.1.5	ko:K13333	ko00564,map00564	-	-	-	ko00000,ko00001,ko01000	-	-	iMM904.YMR006C	PLA2_B
AWENTII_000782-T1	5061.CADANGAP00004759	1.66e-141	420	2EI3F@1|root,2SNKW@2759|Eukaryota,3A0SD@33154|Opisthokonta,3P2MV@4751|Fungi,3QNYF@4890|Ascomycota,20GTV@147545|Eurotiomycetes,3S589@5042|Eurotiales	4751|Fungi	S	finger domain protein	-	-	-	-	-	-	-	-	-	-	-	-	Fungal_trans_2,Zn_clus
AWENTII_000782-T2	5061.CADANGAP00004759	4.59e-110	336	2EI3F@1|root,2SNKW@2759|Eukaryota,3A0SD@33154|Opisthokonta,3P2MV@4751|Fungi,3QNYF@4890|Ascomycota,20GTV@147545|Eurotiomycetes,3S589@5042|Eurotiales	4751|Fungi	S	finger domain protein	-	-	-	-	-	-	-	-	-	-	-	-	Fungal_trans_2,Zn_clus
AWENTII_000783-T1	474922.ELA36727	3.02e-37	143	KOG1812@1|root,KOG1812@2759|Eukaryota,39TSR@33154|Opisthokonta,3NVJG@4751|Fungi,3QM6B@4890|Ascomycota,213KS@147550|Sordariomycetes,1F0TX@1028384|Glomerellales	4751|Fungi	O	IBR finger	-	-	-	-	-	-	-	-	-	-	-	-	IBR
AWENTII_000784-T1	63577.G9NE82	1.09e-254	709	COG3119@1|root,KOG3867@2759|Eukaryota,38I60@33154|Opisthokonta,3P0W3@4751|Fungi,3QP3Z@4890|Ascomycota,2162V@147550|Sordariomycetes,3TKM8@5125|Hypocreales,3U3AQ@5129|Hypocreaceae	4751|Fungi	P	Sulfatase	-	-	3.10.1.1	ko:K01565	ko00531,ko01100,ko04142,map00531,map01100,map04142	M00078	R07814	-	ko00000,ko00001,ko00002,ko01000	-	-	-	DUF4976,Sulfatase
AWENTII_000785-T1	37727.XP_002147675.1	7.68e-260	725	KOG0254@1|root,KOG0254@2759|Eukaryota,38D68@33154|Opisthokonta,3NU67@4751|Fungi,3QS7R@4890|Ascomycota,20DR3@147545|Eurotiomycetes,3SEPB@5042|Eurotiales	4751|Fungi	U	Sugar (and other) transporter	-	-	-	-	-	-	-	-	-	-	-	-	Sugar_tr
AWENTII_000786-T1	5059.CADAFLAP00005567	0	2034	COG0318@1|root,KOG1177@2759|Eukaryota,39K2P@33154|Opisthokonta,3NZBC@4751|Fungi,3QT2P@4890|Ascomycota,20KTH@147545|Eurotiomycetes,3SBFK@5042|Eurotiales	4751|Fungi	I	AMP-binding enzyme C-terminal domain	-	-	-	-	-	-	-	-	-	-	-	-	AMP-binding,AMP-binding_C,Condensation,PP-binding
AWENTII_000787-T1	73501.XP_006671072.1	2.28e-05	52	2EARS@1|root,2SGYQ@2759|Eukaryota,3A8PJ@33154|Opisthokonta,3P9EZ@4751|Fungi,3QYZT@4890|Ascomycota,21C0V@147550|Sordariomycetes,3TJHM@5125|Hypocreales	4751|Fungi	S	Acetyltransferase (GNAT) family	-	-	-	-	-	-	-	-	-	-	-	-	Acetyltransf_1,Acetyltransf_7
AWENTII_000788-T1	5059.CADAFLAP00005571	2.67e-223	632	KOG0254@1|root,KOG0254@2759|Eukaryota,39UIC@33154|Opisthokonta,3NY96@4751|Fungi,3QKIH@4890|Ascomycota,20B56@147545|Eurotiomycetes,3S74M@5042|Eurotiales	4751|Fungi	U	Major Facilitator Superfamily	-	-	-	-	-	-	-	-	-	-	-	-	MFS_1
AWENTII_000789-T1	264951.V5I4M6	0	1560	COG0179@1|root,COG0596@1|root,KOG1535@2759|Eukaryota,KOG4178@2759|Eukaryota,39K2Z@33154|Opisthokonta,3Q4FU@4751|Fungi,3RJIY@4890|Ascomycota,20G67@147545|Eurotiomycetes,3S3B9@5042|Eurotiales	4751|Fungi	Q	Fumarylacetoacetate (FAA) hydrolase family	-	-	-	-	-	-	-	-	-	-	-	-	Abhydrolase_1,Amidohydro_1,FAA_hydrolase
AWENTII_000790-T1	1108849.XP_002560371.1	0	921	COG2132@1|root,KOG1263@2759|Eukaryota,39Y4Z@33154|Opisthokonta,3NWJB@4751|Fungi,3QQTY@4890|Ascomycota,20F7K@147545|Eurotiomycetes	4751|Fungi	Q	Belongs to the multicopper oxidase family	-	-	-	-	-	-	-	-	-	-	-	-	Cu-oxidase,Cu-oxidase_2,Cu-oxidase_3
AWENTII_000791-T1	5059.CADAFLAP00008636	0	1334	COG0474@1|root,KOG0204@2759|Eukaryota,38BS0@33154|Opisthokonta,3NX5D@4751|Fungi,3QJD1@4890|Ascomycota,20EDR@147545|Eurotiomycetes,3SAUW@5042|Eurotiales	4751|Fungi	P	This magnesium-dependent enzyme catalyzes the hydrolysis of ATP coupled with the transport of calcium	PMC1	GO:0000166,GO:0000322,GO:0000323,GO:0000324,GO:0000329,GO:0003674,GO:0003824,GO:0005215,GO:0005388,GO:0005488,GO:0005509,GO:0005524,GO:0005575,GO:0005622,GO:0005623,GO:0005737,GO:0005773,GO:0005774,GO:0005886,GO:0005887,GO:0006810,GO:0006811,GO:0006812,GO:0006816,GO:0006873,GO:0006874,GO:0006875,GO:0008144,GO:0008150,GO:0008324,GO:0009987,GO:0015075,GO:0015085,GO:0015318,GO:0015399,GO:0015405,GO:…	3.6.3.8	ko:K01537	-	-	-	-	ko00000,ko01000	3.A.3.2	-	-	Cation_ATPase,Cation_ATPase_C,Cation_ATPase_N,E1-E2_ATPase,Hydrolase,Hydrolase_3
AWENTII_000792-T1	5062.CADAORAP00009072	2.54e-15	86.7	COG0457@1|root,KOG1840@2759|Eukaryota,38CFM@33154|Opisthokonta,3NYQ3@4751|Fungi,3QJXH@4890|Ascomycota,20DUT@147545|Eurotiomycetes	4751|Fungi	Z	Encoded by	-	-	-	-	-	-	-	-	-	-	-	-	HET,NB-ARC,TPR_10,TPR_12,TPR_7
AWENTII_000793-T1	5270.UM05825P0	7.76e-41	157	COG0387@1|root,KOG1397@2759|Eukaryota,38BPC@33154|Opisthokonta,3NU56@4751|Fungi,3UYRI@5204|Basidiomycota,3MZ5Z@452284|Ustilaginomycotina	4751|Fungi	P	Belongs to the Ca(2 ) cation antiporter (CaCA) (TC 2.A.19) family	-	-	-	ko:K07300	-	-	-	-	ko00000,ko02000	2.A.19	-	-	Na_Ca_ex
AWENTII_000794-T1	1047171.Mycgr3P37699	5.3e-63	214	COG0387@1|root,KOG1397@2759|Eukaryota,38BPC@33154|Opisthokonta,3NU56@4751|Fungi,3QMW2@4890|Ascomycota,1ZYMY@147541|Dothideomycetes,3MHFB@451867|Dothideomycetidae	4751|Fungi	P	Belongs to the Ca(2 ) cation antiporter (CaCA) (TC 2.A.19) family	VCX1	GO:0000322,GO:0000323,GO:0000324,GO:0000329,GO:0003674,GO:0005215,GO:0005451,GO:0005575,GO:0005622,GO:0005623,GO:0005737,GO:0005773,GO:0005774,GO:0006810,GO:0006811,GO:0006812,GO:0006813,GO:0006816,GO:0006873,GO:0006874,GO:0006875,GO:0007034,GO:0008150,GO:0008324,GO:0009987,GO:0015075,GO:0015077,GO:0015078,GO:0015079,GO:0015085,GO:0015291,GO:0015297,GO:0015298,GO:0015299,GO:0015318,GO:0015368,GO:…	-	ko:K07300	-	-	-	-	ko00000,ko02000	2.A.19	-	-	Na_Ca_ex
AWENTII_000795-T1	1108849.XP_002567340.1	3.5e-166	479	COG0387@1|root,KOG1397@2759|Eukaryota,38BPC@33154|Opisthokonta,3NU56@4751|Fungi,3QMW2@4890|Ascomycota,20DFM@147545|Eurotiomycetes,3SBQM@5042|Eurotiales	4751|Fungi	P	Belongs to the Ca(2 ) cation antiporter (CaCA) (TC 2.A.19) family	VCX1	GO:0000322,GO:0000323,GO:0000324,GO:0000329,GO:0003674,GO:0005215,GO:0005451,GO:0005575,GO:0005622,GO:0005623,GO:0005737,GO:0005773,GO:0005774,GO:0006810,GO:0006811,GO:0006812,GO:0006813,GO:0006816,GO:0006873,GO:0006874,GO:0006875,GO:0007034,GO:0008150,GO:0008324,GO:0009987,GO:0015075,GO:0015077,GO:0015078,GO:0015079,GO:0015085,GO:0015291,GO:0015297,GO:0015298,GO:0015299,GO:0015318,GO:0015368,GO:…	-	ko:K07300	-	-	-	-	ko00000,ko02000	2.A.19	-	-	Na_Ca_ex
AWENTII_000796-T1	162425.CADANIAP00008891	2.1e-67	217	COG4122@1|root,KOG1663@2759|Eukaryota,38EZG@33154|Opisthokonta,3NVX0@4751|Fungi,3QSWB@4890|Ascomycota,20EXV@147545|Eurotiomycetes,3S8F6@5042|Eurotiales	4751|Fungi	Q	O-methyltransferase	-	GO:0003674,GO:0003824,GO:0005575,GO:0005622,GO:0005623,GO:0005737,GO:0005739,GO:0008150,GO:0008152,GO:0008168,GO:0008171,GO:0016740,GO:0016741,GO:0032259,GO:0043226,GO:0043227,GO:0043229,GO:0043231,GO:0044424,GO:0044444,GO:0044464	2.1.1.6	ko:K00545	ko00140,ko00350,ko00965,ko01100,ko04728,map00140,map00350,map00965,map01100,map04728	-	R02534,R02920,R03304,R04301,R04762,R04764,R04881,R04887	RC00003,RC00392	ko00000,ko00001,ko01000,ko04147	-	-	-	Methyltransf_24,Methyltransf_3
AWENTII_000797-T1	5059.CADAFLAP00012326	1.21e-63	207	2C1NC@1|root,2T518@2759|Eukaryota,38YUV@33154|Opisthokonta,3PYFM@4751|Fungi,3R485@4890|Ascomycota,20ND8@147545|Eurotiomycetes,3SDUH@5042|Eurotiales	4751|Fungi	-	-	-	-	-	-	-	-	-	-	-	-	-	-	-
AWENTII_000798-T1	568076.XP_007823796.1	7.99e-105	313	2D7DE@1|root,2T5JD@2759|Eukaryota,3AMH2@33154|Opisthokonta,3PE2A@4751|Fungi,3R3Q0@4890|Ascomycota,21CSE@147550|Sordariomycetes,3TJIY@5125|Hypocreales	4751|Fungi	-	-	-	-	-	-	-	-	-	-	-	-	-	-	-
AWENTII_000799-T1	5061.CADANGAP00005188	1.23e-29	135	2EBJB@1|root,2SHMP@2759|Eukaryota,3A5DC@33154|Opisthokonta,3P52P@4751|Fungi,3QSE0@4890|Ascomycota,20NH3@147545|Eurotiomycetes,3SDJA@5042|Eurotiales	4751|Fungi	-	-	-	-	-	-	-	-	-	-	-	-	-	-	-
AWENTII_000800-T1	5057.CADACLAP00005351	5.04e-79	251	29XPR@1|root,2RXSB@2759|Eukaryota,39UP1@33154|Opisthokonta,3NVC9@4751|Fungi,3QS2T@4890|Ascomycota,20BWJ@147545|Eurotiomycetes,3S2QK@5042|Eurotiales	4751|Fungi	L	C6 finger domain protein	-	-	-	-	-	-	-	-	-	-	-	-	Fungal_trans,Zn_clus
AWENTII_000801-T1	36630.CADNFIAP00009092	0	889	KOG0254@1|root,KOG0254@2759|Eukaryota,38CBN@33154|Opisthokonta,3NUVA@4751|Fungi,3QJZJ@4890|Ascomycota,20QY7@147545|Eurotiomycetes,3S351@5042|Eurotiales	4751|Fungi	P	Belongs to the major facilitator superfamily. Sugar transporter (TC 2.A.1.1) family	-	-	-	ko:K08141	-	-	-	-	ko00000,ko02000	2.A.1.1	-	-	Sugar_tr
AWENTII_000802-T1	36630.CADNFIAP00009150	0	1031	COG0366@1|root,KOG0471@2759|Eukaryota,38GYD@33154|Opisthokonta,3NU69@4751|Fungi,3QJMM@4890|Ascomycota,20FMN@147545|Eurotiomycetes,3S877@5042|Eurotiales	4751|Fungi	G	Maltase MalT	-	-	3.2.1.10	ko:K01182	ko00052,ko00500,ko01100,map00052,map00500,map01100	-	R00801,R01718,R01791,R06199	RC00028,RC00059,RC00077,RC00451	ko00000,ko00001,ko01000	-	GH13	-	Alpha-amylase
AWENTII_000803-T1	5059.CADAFLAP00005433	3.37e-158	476	2CWZE@1|root,2RVU1@2759|Eukaryota,3ADTB@33154|Opisthokonta,3PDH4@4751|Fungi,3R3BH@4890|Ascomycota	4751|Fungi	S	Cell wall associated protein	-	-	-	-	-	-	-	-	-	-	-	-	M60-like_N,Peptidase_M60
AWENTII_000804-T1	140110.NechaP50615	1.24e-240	680	2EG9P@1|root,2SM9E@2759|Eukaryota,38FNE@33154|Opisthokonta,3NZ9X@4751|Fungi,3QTXY@4890|Ascomycota,21PJW@147550|Sordariomycetes,3TTH2@5125|Hypocreales	4751|Fungi	S	Regulator of G protein signaling domain	-	-	-	-	-	-	-	-	-	-	-	-	RGS
AWENTII_000807-T1	5057.CADACLAP00003022	1.62e-22	102	2ESRI@1|root,2SV8X@2759|Eukaryota,3A9XR@33154|Opisthokonta,3P7XP@4751|Fungi,3QYVZ@4890|Ascomycota,20SEZ@147545|Eurotiomycetes	4751|Fungi	-	-	-	-	-	-	-	-	-	-	-	-	-	-	-
AWENTII_000808-T1	36630.CADNFIAP00001096	7.26e-144	414	COG1028@1|root,KOG0725@2759|Eukaryota,39W2U@33154|Opisthokonta,3P0G5@4751|Fungi,3RJMD@4890|Ascomycota,20S45@147545|Eurotiomycetes,3SBNW@5042|Eurotiales	4751|Fungi	Q	Belongs to the short-chain dehydrogenases reductases (SDR) family	-	-	-	-	-	-	-	-	-	-	-	-	adh_short,adh_short_C2
AWENTII_000809-T1	7176.CPIJ017380-PA	1.98e-33	121	COG5126@1|root,KOG0027@2759|Eukaryota,38ETU@33154|Opisthokonta,3BAEQ@33208|Metazoa,3CUJJ@33213|Bilateria,41U0S@6656|Arthropoda,3SFXI@50557|Insecta,456QW@7147|Diptera,45J0B@7148|Nematocera	33208|Metazoa	T	Cytoskeletal-regulatory complex EF hand	-	GO:0003674,GO:0005488,GO:0005509,GO:0005515,GO:0005575,GO:0005622,GO:0005623,GO:0005634,GO:0005737,GO:0005856,GO:0006928,GO:0008092,GO:0008150,GO:0009987,GO:0015629,GO:0016459,GO:0016461,GO:0017022,GO:0030029,GO:0030048,GO:0031476,GO:0032028,GO:0032036,GO:0032991,GO:0043167,GO:0043169,GO:0043226,GO:0043227,GO:0043228,GO:0043229,GO:0043231,GO:0043232,GO:0044422,GO:0044424,GO:0044430,GO:0044446,GO:…	-	ko:K02183	ko04014,ko04015,ko04016,ko04020,ko04022,ko04024,ko04070,ko04114,ko04218,ko04261,ko04270,ko04371,ko04626,ko04713,ko04720,ko04722,ko04728,ko04740,ko04744,ko04745,ko04750,ko04910,ko04912,ko04915,ko04916,ko04921,ko04922,ko04924,ko04925,ko04970,ko04971,ko05010,ko05031,ko05034,ko05133,ko05152,ko05167,ko05200,ko05214,ko05418,map04014,map04015,map04016,map04020,map04022,map04024,map04070,map04114,map0421…	-	-	-	ko00000,ko00001,ko01009,ko03036,ko04131,ko04147	-	-	-	EF-hand_1,EF-hand_7
AWENTII_000809-T2	27337.EGY18414	3.44e-23	94.7	COG5126@1|root,KOG0027@2759|Eukaryota,3AN3R@33154|Opisthokonta,3PF1R@4751|Fungi,3R4AD@4890|Ascomycota,21F7N@147550|Sordariomycetes,1EZSA@1028384|Glomerellales	4751|Fungi	T	EF-hand domain	-	-	-	ko:K02183	ko04014,ko04015,ko04016,ko04020,ko04022,ko04024,ko04070,ko04114,ko04218,ko04261,ko04270,ko04371,ko04626,ko04713,ko04720,ko04722,ko04728,ko04740,ko04744,ko04745,ko04750,ko04910,ko04912,ko04915,ko04916,ko04921,ko04922,ko04924,ko04925,ko04970,ko04971,ko05010,ko05031,ko05034,ko05133,ko05152,ko05167,ko05200,ko05214,ko05418,map04014,map04015,map04016,map04020,map04022,map04024,map04070,map04114,map0421…	-	-	-	ko00000,ko00001,ko01009,ko03036,ko04131,ko04147	-	-	-	EF-hand_1
AWENTII_000810-T1	264951.V5G665	8.84e-08	55.1	29FNJ@1|root,2RNUA@2759|Eukaryota,38SI6@33154|Opisthokonta,3PU94@4751|Fungi,3RDJV@4890|Ascomycota,20IUR@147545|Eurotiomycetes,3S9TS@5042|Eurotiales	4751|Fungi	-	-	-	-	-	-	-	-	-	-	-	-	-	-	-
AWENTII_000811-T1	393283.XP_007836773.1	1.09e-81	259	291CK@1|root,2SJBH@2759|Eukaryota,3AF89@33154|Opisthokonta,3PA30@4751|Fungi,3QNJS@4890|Ascomycota,214EW@147550|Sordariomycetes	4751|Fungi	S	Haem-containing dehydratase	-	-	-	-	-	-	-	-	-	-	-	-	Dehydratase_hem
AWENTII_000812-T1	5062.CADAORAP00010506	7.87e-18	85.1	2FIMI@1|root,2TK2A@2759|Eukaryota,3AE5E@33154|Opisthokonta,3P9MD@4751|Fungi,3RI03@4890|Ascomycota,20NZG@147545|Eurotiomycetes	4751|Fungi	-	-	-	-	-	-	-	-	-	-	-	-	-	-	-
AWENTII_000814-T1	36630.CADNFIAP00008845	2.22e-14	77.4	2CUVV@1|root,2RPDE@2759|Eukaryota,38T3U@33154|Opisthokonta,3PUTH@4751|Fungi,3RE1W@4890|Ascomycota,20QIC@147545|Eurotiomycetes,3SCVD@5042|Eurotiales	4751|Fungi	-	-	-	-	-	-	-	-	-	-	-	-	-	-	-
AWENTII_000815-T1	5061.CADANGAP00006347	1.16e-113	335	2BVE6@1|root,2S268@2759|Eukaryota,3A1D1@33154|Opisthokonta,3P1E6@4751|Fungi,3QQ2I@4890|Ascomycota,20E60@147545|Eurotiomycetes,3S8A7@5042|Eurotiales	4751|Fungi	U	Modifier of rudimentary (Mod(r)) protein	-	-	-	-	-	-	-	-	-	-	-	-	Mod_r
AWENTII_000816-T1	5062.CADAORAP00006269	1.86e-140	409	COG0671@1|root,KOG3030@2759|Eukaryota,39X1S@33154|Opisthokonta,3NVQ3@4751|Fungi,3QJQ2@4890|Ascomycota,20AMU@147545|Eurotiomycetes,3SAV0@5042|Eurotiales	4751|Fungi	I	Acid phosphatase homologues	-	-	-	-	-	-	-	-	-	-	-	-	PAP2
AWENTII_000817-T1	746128.CADAFUBP00000900	1.58e-181	509	COG0656@1|root,KOG1577@2759|Eukaryota,38HH0@33154|Opisthokonta,3NU9F@4751|Fungi,3QMTS@4890|Ascomycota,20C15@147545|Eurotiomycetes,3S6MX@5042|Eurotiales	4751|Fungi	S	Aldehyde reductase (AKR1)	-	-	1.1.1.2	ko:K00002	ko00010,ko00040,ko00561,ko00930,ko01100,ko01110,ko01120,ko01130,ko01220,map00010,map00040,map00561,map00930,map01100,map01110,map01120,map01130,map01220	M00014	R00746,R01041,R01481,R05231	RC00087,RC00088,RC00099,RC00108	ko00000,ko00001,ko00002,ko01000,ko04147	-	-	-	Aldo_ket_red
AWENTII_000818-T1	101852.XP_008084597.1	3.8e-21	95.9	2EXE6@1|root,2SZ3F@2759|Eukaryota,3ACA5@33154|Opisthokonta,3PC1B@4751|Fungi,3QTUQ@4890|Ascomycota	4751|Fungi	S	F-box domain containing protein	-	-	-	-	-	-	-	-	-	-	-	-	F-box
AWENTII_000820-T1	1108849.XP_002560968.1	2.57e-104	304	COG3791@1|root,2RZUZ@2759|Eukaryota,3A37A@33154|Opisthokonta,3P5BI@4751|Fungi,3QXDE@4890|Ascomycota,20GPX@147545|Eurotiomycetes,3S89K@5042|Eurotiales	4751|Fungi	S	DUF636 domain-containing protein	-	-	-	-	-	-	-	-	-	-	-	-	GFA
AWENTII_000821-T1	746128.CADAFUBP00000902	7.98e-53	167	KOG3477@1|root,KOG3477@2759|Eukaryota,3A8SG@33154|Opisthokonta,3P5KE@4751|Fungi,3QX8U@4890|Ascomycota,20IAS@147545|Eurotiomycetes,3S9NU@5042|Eurotiales	4751|Fungi	C	Cytochrome c oxidase assembly protein Cox19	COX19	GO:0003674,GO:0005488,GO:0005507,GO:0005575,GO:0005622,GO:0005623,GO:0005737,GO:0005739,GO:0005740,GO:0005758,GO:0005829,GO:0006091,GO:0006810,GO:0006811,GO:0006812,GO:0006996,GO:0007005,GO:0008150,GO:0008152,GO:0008535,GO:0009060,GO:0009987,GO:0015980,GO:0016043,GO:0017004,GO:0022607,GO:0030001,GO:0031967,GO:0031970,GO:0031974,GO:0031975,GO:0033108,GO:0033617,GO:0034622,GO:0043167,GO:0043169,GO:…	-	ko:K18183	ko04714,map04714	-	-	-	ko00000,ko00001,ko03029	-	-	-	CHCH
AWENTII_000822-T1	36630.CADNFIAP00001554	0	1073	KOG3830@1|root,KOG3830@2759|Eukaryota,39W05@33154|Opisthokonta,3NVP5@4751|Fungi,3QKAW@4890|Ascomycota,20ECG@147545|Eurotiomycetes,3S3CR@5042|Eurotiales	4751|Fungi	S	Mediates inactivation of the TORC1 complex in response to amino acid starvation. Required for meiotic nuclear division (By similarity)	npr3	GO:0000306,GO:0000322,GO:0000323,GO:0000324,GO:0000329,GO:0005575,GO:0005622,GO:0005623,GO:0005737,GO:0005773,GO:0005774,GO:0006950,GO:0006995,GO:0007154,GO:0007165,GO:0008150,GO:0009267,GO:0009605,GO:0009894,GO:0009966,GO:0009968,GO:0009987,GO:0009991,GO:0010506,GO:0010646,GO:0010648,GO:0016020,GO:0016241,GO:0019222,GO:0019898,GO:0023051,GO:0023052,GO:0023057,GO:0031090,GO:0031312,GO:0031323,GO:…	-	ko:K20406	ko04150,map04150	-	-	-	ko00000,ko00001	-	-	-	NPR3
AWENTII_000823-T1	5062.CADAORAP00006265	1.94e-209	615	COG5193@1|root,KOG2590@2759|Eukaryota,38EPU@33154|Opisthokonta,3NZRJ@4751|Fungi,3QPKS@4890|Ascomycota,20AEM@147545|Eurotiomycetes,3S891@5042|Eurotiales	4751|Fungi	J	La domain family	-	GO:0002181,GO:0003674,GO:0003676,GO:0003723,GO:0003729,GO:0005488,GO:0005575,GO:0005622,GO:0005623,GO:0005737,GO:0005844,GO:0006412,GO:0006417,GO:0006518,GO:0006807,GO:0006873,GO:0006875,GO:0006878,GO:0008150,GO:0008152,GO:0009058,GO:0009059,GO:0009889,GO:0009987,GO:0010467,GO:0010468,GO:0010494,GO:0010556,GO:0010608,GO:0019222,GO:0019538,GO:0019725,GO:0030003,GO:0031323,GO:0031326,GO:0032268,GO:…	-	ko:K18757	-	-	-	-	ko00000,ko03019	-	-	-	La
AWENTII_000824-T1	5037.XP_001544408.1	1.07e-44	164	COG5193@1|root,KOG2590@2759|Eukaryota,38EPU@33154|Opisthokonta,3NZRJ@4751|Fungi,3QPKS@4890|Ascomycota,20AEM@147545|Eurotiomycetes,3B2RB@33183|Onygenales	4751|Fungi	JO	La domain family	-	GO:0002181,GO:0003674,GO:0003676,GO:0003723,GO:0003729,GO:0005488,GO:0005575,GO:0005622,GO:0005623,GO:0005737,GO:0005844,GO:0006412,GO:0006417,GO:0006518,GO:0006807,GO:0006873,GO:0006875,GO:0006878,GO:0008150,GO:0008152,GO:0009058,GO:0009059,GO:0009889,GO:0009987,GO:0010467,GO:0010468,GO:0010494,GO:0010556,GO:0010608,GO:0019222,GO:0019538,GO:0019725,GO:0030003,GO:0031323,GO:0031326,GO:0032268,GO:…	-	ko:K18757	-	-	-	-	ko00000,ko03019	-	-	-	La
AWENTII_000825-T1	36630.CADNFIAP00000640	9.43e-171	491	COG0330@1|root,KOG2620@2759|Eukaryota,38B65@33154|Opisthokonta,3NX7K@4751|Fungi,3QMYM@4890|Ascomycota,20DG1@147545|Eurotiomycetes,3S6M3@5042|Eurotiales	4751|Fungi	C	C-terminal region of band_7	SLP2	GO:0006996,GO:0007005,GO:0007006,GO:0008150,GO:0009987,GO:0016043,GO:0061024,GO:0071840	-	-	-	-	-	-	-	-	-	-	Band_7,Band_7_C
AWENTII_000826-T1	5057.CADACLAP00002890	0	1894	KOG0973@1|root,KOG0973@2759|Eukaryota,38DG9@33154|Opisthokonta,3NUB8@4751|Fungi,3QPXJ@4890|Ascomycota,20BU0@147545|Eurotiomycetes,3S311@5042|Eurotiales	4751|Fungi	B	Required for replication-independent chromatin assembly and for the periodic repression of histone gene transcription during the cell cycle	HIR1	GO:0000070,GO:0000122,GO:0000228,GO:0000278,GO:0000280,GO:0000417,GO:0000775,GO:0000785,GO:0000790,GO:0000819,GO:0003674,GO:0003682,GO:0003712,GO:0003714,GO:0005488,GO:0005575,GO:0005622,GO:0005623,GO:0005634,GO:0005694,GO:0005737,GO:0006139,GO:0006323,GO:0006325,GO:0006333,GO:0006334,GO:0006336,GO:0006342,GO:0006351,GO:0006354,GO:0006355,GO:0006357,GO:0006366,GO:0006368,GO:0006725,GO:0006807,GO:…	-	ko:K11293	-	-	-	-	ko00000,ko03036	-	-	-	HIRA_B,Hira,WD40
AWENTII_000827-T1	5062.CADAORAP00009782	3.84e-94	300	2C6YE@1|root,2T0A1@2759|Eukaryota,3A9GY@33154|Opisthokonta,3P889@4751|Fungi,3QZMU@4890|Ascomycota	4751|Fungi	-	-	-	-	-	-	-	-	-	-	-	-	-	-	-
AWENTII_000828-T1	69781.S8BB70	1.25e-250	691	COG0012@1|root,KOG1491@2759|Eukaryota,38BC0@33154|Opisthokonta,3NW69@4751|Fungi,3QMS2@4890|Ascomycota,20FAN@147545|Eurotiomycetes,3S4Q8@5042|Eurotiales	4751|Fungi	J	Hydrolyzes ATP, and can also hydrolyze GTP with lower efficiency. Has lower affinity for GTP	OLA1	GO:0000166,GO:0001882,GO:0001883,GO:0003674,GO:0003824,GO:0005488,GO:0005525,GO:0005575,GO:0005622,GO:0005623,GO:0005737,GO:0005739,GO:0016462,GO:0016787,GO:0016817,GO:0016818,GO:0016887,GO:0017076,GO:0017111,GO:0019001,GO:0032549,GO:0032550,GO:0032553,GO:0032555,GO:0032561,GO:0035639,GO:0036094,GO:0043167,GO:0043168,GO:0043226,GO:0043227,GO:0043229,GO:0043231,GO:0044424,GO:0044444,GO:0044464,GO:…	-	ko:K06942,ko:K19788	-	-	-	-	ko00000,ko03009,ko03036	-	-	-	MMR_HSR1,YchF-GTPase_C
AWENTII_000829-T1	5062.CADAORAP00009035	7.3e-112	323	COG2016@1|root,KOG2523@2759|Eukaryota,38F8J@33154|Opisthokonta,3P146@4751|Fungi,3QUG0@4890|Ascomycota,20DYI@147545|Eurotiomycetes,3S7U3@5042|Eurotiales	4751|Fungi	J	Translation machinery-associated protein 20	TMA20	GO:0001731,GO:0002181,GO:0002183,GO:0002188,GO:0003674,GO:0003676,GO:0003723,GO:0005488,GO:0005575,GO:0005622,GO:0005623,GO:0005737,GO:0005829,GO:0005840,GO:0006412,GO:0006413,GO:0006518,GO:0006807,GO:0008150,GO:0008152,GO:0009058,GO:0009059,GO:0009987,GO:0010467,GO:0015935,GO:0016043,GO:0019538,GO:0022607,GO:0022613,GO:0022618,GO:0022626,GO:0022627,GO:0032991,GO:0034622,GO:0034641,GO:0034645,GO:…	-	ko:K07575	-	-	-	-	ko00000	-	-	-	PUA
AWENTII_000830-T1	5059.CADAFLAP00008418	0	1695	KOG2006@1|root,KOG2006@2759|Eukaryota,38CMQ@33154|Opisthokonta,3NWUQ@4751|Fungi,3QN8Y@4890|Ascomycota,20E21@147545|Eurotiomycetes,3S78Z@5042|Eurotiales	4751|Fungi	S	DUF1339 domain protein	RIC1	GO:0000139,GO:0003674,GO:0005085,GO:0005088,GO:0005488,GO:0005515,GO:0005575,GO:0005622,GO:0005623,GO:0005737,GO:0005794,GO:0006810,GO:0006886,GO:0007154,GO:0007165,GO:0007264,GO:0008104,GO:0008150,GO:0009966,GO:0009967,GO:0009987,GO:0010646,GO:0010647,GO:0012505,GO:0015031,GO:0015833,GO:0016020,GO:0016192,GO:0016197,GO:0016482,GO:0017016,GO:0017112,GO:0017137,GO:0019899,GO:0023051,GO:0023052,GO:…	-	ko:K20476	-	-	-	-	ko00000,ko04131	-	-	-	RIC1
AWENTII_000831-T1	5059.CADAFLAP00008419	4.39e-152	440	COG0457@1|root,KOG0553@2759|Eukaryota,394I4@33154|Opisthokonta,3NWJA@4751|Fungi,3QJME@4890|Ascomycota,20DX3@147545|Eurotiomycetes,3S71W@5042|Eurotiales	4751|Fungi	S	Hsc70 cochaperone (SGT)	sgt2	GO:0003674,GO:0005198,GO:0005488,GO:0005515,GO:0005575,GO:0005622,GO:0005623,GO:0005737,GO:0005829,GO:0006605,GO:0006612,GO:0006620,GO:0006810,GO:0006886,GO:0006950,GO:0008104,GO:0008150,GO:0009266,GO:0009408,GO:0009628,GO:0015031,GO:0015833,GO:0016192,GO:0032947,GO:0032991,GO:0033036,GO:0033365,GO:0034613,GO:0042886,GO:0044424,GO:0044444,GO:0044445,GO:0044464,GO:0045047,GO:0045184,GO:0046907,GO:…	-	ko:K16365	-	-	-	-	ko00000,ko04147,ko04516	-	-	-	SGTA_dimer,TPR_1,TPR_11,TPR_16,TPR_2,TPR_8
AWENTII_000832-T1	40384.G7XR72	1.41e-271	755	KOG2580@1|root,KOG2580@2759|Eukaryota,38HHZ@33154|Opisthokonta,3NVA0@4751|Fungi,3QPKN@4890|Ascomycota,20CTK@147545|Eurotiomycetes,3S480@5042|Eurotiales	4751|Fungi	U	Essential component of the PAM complex, a complex required for the translocation of transit peptide-containing proteins from the inner membrane into the mitochondrial matrix in an ATP-dependent manner	TIM44	GO:0001405,GO:0003674,GO:0005488,GO:0005515,GO:0005575,GO:0005622,GO:0005623,GO:0005737,GO:0005739,GO:0005740,GO:0005743,GO:0005744,GO:0005759,GO:0006605,GO:0006626,GO:0006810,GO:0006839,GO:0006886,GO:0006996,GO:0007005,GO:0008104,GO:0008150,GO:0009987,GO:0015031,GO:0015833,GO:0016020,GO:0016021,GO:0016043,GO:0017038,GO:0019866,GO:0030150,GO:0030674,GO:0031090,GO:0031224,GO:0031966,GO:0031967,GO:…	-	ko:K17804	-	-	-	-	ko00000,ko02000,ko03029	3.A.8.1	-	-	Tim44
AWENTII_000833-T1	33178.CADATEAP00009495	2.61e-122	353	COG0100@1|root,2S752@2759|Eukaryota,3A8HB@33154|Opisthokonta,3P6ZR@4751|Fungi,3QUBN@4890|Ascomycota,20HWJ@147545|Eurotiomycetes	4751|Fungi	J	ribosomal protein	-	GO:0000028,GO:0000313,GO:0000314,GO:0000462,GO:0003674,GO:0003676,GO:0003723,GO:0003729,GO:0003735,GO:0005198,GO:0005488,GO:0005575,GO:0005622,GO:0005623,GO:0005737,GO:0005739,GO:0005759,GO:0005761,GO:0005763,GO:0005840,GO:0006139,GO:0006364,GO:0006396,GO:0006412,GO:0006518,GO:0006725,GO:0006807,GO:0006996,GO:0008150,GO:0008152,GO:0009058,GO:0009059,GO:0009987,GO:0010467,GO:0015935,GO:0016043,GO:…	-	ko:K02948	ko03010,map03010	M00178,M00179	-	-	br01610,ko00000,ko00001,ko00002,ko03011	-	-	-	Ribosomal_S11
AWENTII_000834-T1	40384.G7XR70	0	2076	28X6Z@1|root,2R3ZQ@2759|Eukaryota,38DT0@33154|Opisthokonta,3NV1T@4751|Fungi,3QNKI@4890|Ascomycota,20EQP@147545|Eurotiomycetes,3S77P@5042|Eurotiales	4751|Fungi	U	VPS9 domain protein	-	-	-	ko:K02948	ko03010,map03010	M00178,M00179	-	-	br01610,ko00000,ko00001,ko00002,ko03011	-	-	-	Ank_2,Ank_5,PX,VPS9
AWENTII_000834-T2	40384.G7XR70	0	1783	28X6Z@1|root,2R3ZQ@2759|Eukaryota,38DT0@33154|Opisthokonta,3NV1T@4751|Fungi,3QNKI@4890|Ascomycota,20EQP@147545|Eurotiomycetes,3S77P@5042|Eurotiales	4751|Fungi	U	VPS9 domain protein	-	-	-	ko:K02948	ko03010,map03010	M00178,M00179	-	-	br01610,ko00000,ko00001,ko00002,ko03011	-	-	-	Ank_2,Ank_5,PX,VPS9
AWENTII_000835-T1	746128.CADAFUBP00000914	2.52e-11	73.2	2CUTG@1|root,2RP48@2759|Eukaryota,38SUB@33154|Opisthokonta,3PUIR@4751|Fungi,3RDTS@4890|Ascomycota,20Q78@147545|Eurotiomycetes,3SB5S@5042|Eurotiales	4751|Fungi	-	-	-	-	-	-	-	-	-	-	-	-	-	-	-
AWENTII_000836-T1	746128.CADAFUBP00000915	2.26e-36	124	2CZTT@1|root,2SBMP@2759|Eukaryota,3A9VE@33154|Opisthokonta,3P7GG@4751|Fungi,3QYWN@4890|Ascomycota,20IZ3@147545|Eurotiomycetes,3S9IM@5042|Eurotiales	4751|Fungi	S	Peptidase inhibitor I78 family	-	-	-	-	-	-	-	-	-	-	-	-	Inhibitor_I78
AWENTII_000837-T1	5061.CADANGAP00006368	0	963	COG3534@1|root,2QRW4@2759|Eukaryota,38E4X@33154|Opisthokonta,3NYST@4751|Fungi,3QQW5@4890|Ascomycota,20DPG@147545|Eurotiomycetes,3S4WV@5042|Eurotiales	4751|Fungi	G	Alpha-L-arabinofuranosidase involved in the degradation of arabinoxylan, a major component of plant hemicellulose. Acts only on small linear 1,5-alpha-linked L-arabinofuranosyl oligosaccharides	abfC	GO:0000272,GO:0003674,GO:0003824,GO:0004553,GO:0005975,GO:0005976,GO:0005996,GO:0008150,GO:0008152,GO:0009056,GO:0009057,GO:0009987,GO:0010393,GO:0016052,GO:0016787,GO:0016798,GO:0017144,GO:0019321,GO:0019566,GO:0042737,GO:0043170,GO:0044237,GO:0044238,GO:0044248,GO:0044281,GO:0045488,GO:0045490,GO:0046556,GO:0071704,GO:1901575	3.2.1.55	ko:K01209	ko00520,map00520	-	R01762	-	ko00000,ko00001,ko01000	-	GH51	-	Alpha-L-AF_C
AWENTII_000838-T1	5062.CADAORAP00009043	1.44e-307	844	KOG0254@1|root,KOG0254@2759|Eukaryota,38ZG4@33154|Opisthokonta,3NWTZ@4751|Fungi,3QS8K@4890|Ascomycota,20G5R@147545|Eurotiomycetes	4751|Fungi	P	Belongs to the major facilitator superfamily. Sugar transporter (TC 2.A.1.1) family	-	-	-	-	-	-	-	-	-	-	-	-	Sugar_tr
AWENTII_000839-T1	5057.CADACLAP00003087	3.63e-83	256	2EA1A@1|root,2SGAY@2759|Eukaryota,39JVR@33154|Opisthokonta,3P4JK@4751|Fungi,3RMDW@4890|Ascomycota,20HEW@147545|Eurotiomycetes,3S8J5@5042|Eurotiales	4751|Fungi	S	N-terminal domain of NEFA-interacting nuclear protein NIP30	-	-	-	-	-	-	-	-	-	-	-	-	Nefa_Nip30_N
AWENTII_000840-T1	5062.CADAORAP00009027	2.39e-200	556	COG0656@1|root,KOG1577@2759|Eukaryota,38HH0@33154|Opisthokonta,3NU9F@4751|Fungi,3QJT4@4890|Ascomycota,20G7M@147545|Eurotiomycetes,3S57G@5042|Eurotiales	4751|Fungi	S	glycerol dehydrogenase	-	-	1.1.1.156	ko:K18097	ko00561,ko01100,map00561,map01100	-	R01039	RC00029	ko00000,ko00001,ko01000	-	-	-	Aldo_ket_red
AWENTII_000841-T1	5062.CADAORAP00009026	1.49e-240	671	2C2RZ@1|root,2S2SB@2759|Eukaryota,39RQH@33154|Opisthokonta,3NXKR@4751|Fungi,3QJWI@4890|Ascomycota,20BA0@147545|Eurotiomycetes,3S4XJ@5042|Eurotiales	4751|Fungi	S	Casein kinase II beta 2 subunit	-	-	-	-	-	-	-	-	-	-	-	-	-
AWENTII_000842-T1	36630.CADNFIAP00002179	6.27e-09	62	2ETU8@1|root,2SW3I@2759|Eukaryota,3ARM5@33154|Opisthokonta,3PGD3@4751|Fungi,3QSQA@4890|Ascomycota,20P77@147545|Eurotiomycetes,3SAU4@5042|Eurotiales	4751|Fungi	S	Conserved hypothetical protein	-	-	-	-	-	-	-	-	-	-	-	-	-
AWENTII_000843-T1	5062.CADAORAP00009024	1.38e-221	622	COG5297@1|root,2QWHE@2759|Eukaryota,39RNX@33154|Opisthokonta,3NXS8@4751|Fungi,3QMEP@4890|Ascomycota	4751|Fungi	G	Belongs to the glycosyl hydrolase family 6	-	-	3.2.1.91	ko:K19668	ko00500,ko01100,ko02020,map00500,map01100,map02020	-	R02886,R11308	RC00799	ko00000,ko00001,ko01000	-	GH6	-	CBM_1,Glyco_hydro_6
AWENTII_000844-T1	33178.CADATEAP00007167	4.32e-167	469	COG5041@1|root,KOG3092@2759|Eukaryota,38PKB@33154|Opisthokonta,3NWRA@4751|Fungi,3QM9S@4890|Ascomycota,20DXJ@147545|Eurotiomycetes,3S7H6@5042|Eurotiales	4751|Fungi	G	Plays a complex role in regulating the basal catalytic activity of the alpha subunit	CKB2	GO:0000122,GO:0000139,GO:0001932,GO:0001933,GO:0001934,GO:0003674,GO:0004857,GO:0004860,GO:0005085,GO:0005088,GO:0005488,GO:0005515,GO:0005575,GO:0005622,GO:0005623,GO:0005634,GO:0005730,GO:0005737,GO:0005794,GO:0005829,GO:0005956,GO:0006355,GO:0006356,GO:0006357,GO:0006359,GO:0006464,GO:0006468,GO:0006469,GO:0006793,GO:0006796,GO:0006807,GO:0006810,GO:0006886,GO:0006950,GO:0006974,GO:0007154,GO:…	-	ko:K03115	ko03008,ko04064,ko04137,ko04139,ko04310,ko04520,ko04712,ko05162,ko05168,ko05169,map03008,map04064,map04137,map04139,map04310,map04520,map04712,map05162,map05168,map05169	-	-	-	ko00000,ko00001,ko03009	-	-	-	CK_II_beta
AWENTII_000845-T1	36630.CADNFIAP00002155	4.73e-115	340	2BVGS@1|root,2SAGV@2759|Eukaryota,3A2N7@33154|Opisthokonta,3P5W6@4751|Fungi,3RMHI@4890|Ascomycota,20TYH@147545|Eurotiomycetes,3SDZM@5042|Eurotiales	4751|Fungi	H	Catalyzes the hydrolysis of N-formyl-L-kynurenine to L- kynurenine, the second step in the kynurenine pathway of tryptophan degradation. Kynurenine may be further oxidized to nicotinic acid, NAD(H) and NADP(H). Required for elimination of toxic metabolites	-	-	-	-	-	-	-	-	-	-	-	-	Abhydrolase_6
AWENTII_000846-T1	5057.CADACLAP00003045	1.09e-227	633	KOG1560@1|root,KOG1560@2759|Eukaryota,3906S@33154|Opisthokonta,3NW8Q@4751|Fungi,3QMTE@4890|Ascomycota,20CNT@147545|Eurotiomycetes,3S64U@5042|Eurotiales	4751|Fungi	J	component of the eukaryotic translation initiation factor 3 (eIF-3) complex, which is involved in protein synthesis of a specialized repertoire of mRNAs and, together with other initiation factors, stimulates binding of mRNA and methionyl-tRNAi to the 40S ribosome. The eIF-3 complex specifically targets and initiates translation of a subset of mRNAs involved in cell proliferation	-	GO:0002181,GO:0002183,GO:0003674,GO:0003824,GO:0004843,GO:0005575,GO:0005622,GO:0005623,GO:0005634,GO:0005737,GO:0005852,GO:0006412,GO:0006413,GO:0006464,GO:0006508,GO:0006518,GO:0006807,GO:0008150,GO:0008152,GO:0008180,GO:0008233,GO:0008234,GO:0009058,GO:0009059,GO:0009987,GO:0010467,GO:0016282,GO:0016787,GO:0019538,GO:0019783,GO:0032991,GO:0034641,GO:0034645,GO:0036211,GO:0036459,GO:0043043,GO:…	-	ko:K03247	ko03013,ko05162,map03013,map05162	-	-	-	ko00000,ko00001,ko03012,ko04147	-	-	-	JAB
AWENTII_000847-T1	746128.CADAFUBP00000924	4.39e-155	447	KOG0768@1|root,KOG0768@2759|Eukaryota,38HMF@33154|Opisthokonta,3NUS6@4751|Fungi,3QP6M@4890|Ascomycota,20CVM@147545|Eurotiomycetes,3S5RY@5042|Eurotiales	4751|Fungi	C	Belongs to the mitochondrial carrier (TC 2.A.29) family	-	-	-	ko:K15111	-	-	-	-	ko00000,ko02000	2.A.29.18	-	-	Mito_carr
AWENTII_000848-T1	264951.V5FX12	6.38e-94	349	2CUQQ@1|root,2RNQJ@2759|Eukaryota,39W23@33154|Opisthokonta,3NZ4E@4751|Fungi,3QPRI@4890|Ascomycota,20FND@147545|Eurotiomycetes,3S550@5042|Eurotiales	4751|Fungi	-	-	-	-	-	-	-	-	-	-	-	-	-	-	-
AWENTII_000849-T1	35725.K2SRM5	4.52e-26	114	2E30D@1|root,2SA5X@2759|Eukaryota,3A5PM@33154|Opisthokonta,3P4U3@4751|Fungi,3QX8E@4890|Ascomycota,202JE@147541|Dothideomycetes	4751|Fungi	K	high mobility group	-	-	-	-	-	-	-	-	-	-	-	-	HMG_box,HMG_box_2
AWENTII_000850-T1	5057.CADACLAP00002222	0	1610	COG0513@1|root,KOG0334@2759|Eukaryota,38VUQ@33154|Opisthokonta,3NV3J@4751|Fungi,3QKB3@4890|Ascomycota,20EBS@147545|Eurotiomycetes,3S489@5042|Eurotiales	4751|Fungi	A	ATP-dependent RNA helicase involved spliceosome assembly and in nuclear splicing. Catalyzes an ATP-dependent conformational change of U2 snRNP. Bridges U1 and U2 snRNPs and enables stable U2 snRNP association with intron RNA (By similarity)	PRP5	GO:0000245,GO:0000348,GO:0000375,GO:0000377,GO:0000398,GO:0003674,GO:0003724,GO:0003824,GO:0004004,GO:0004386,GO:0005488,GO:0005575,GO:0005622,GO:0005623,GO:0005634,GO:0005681,GO:0005684,GO:0005730,GO:0005737,GO:0006139,GO:0006364,GO:0006396,GO:0006397,GO:0006725,GO:0006807,GO:0008026,GO:0008150,GO:0008152,GO:0008186,GO:0008380,GO:0009987,GO:0010467,GO:0010468,GO:0010501,GO:0016043,GO:0016070,GO:…	3.6.4.13	ko:K12811	ko03040,map03040	-	-	-	ko00000,ko00001,ko01000,ko03041	-	-	-	DEAD,Helicase_C
AWENTII_000850-T2	5059.CADAFLAP00008396	0	1405	COG0513@1|root,KOG0334@2759|Eukaryota,38VUQ@33154|Opisthokonta,3NV3J@4751|Fungi,3QKB3@4890|Ascomycota,20EBS@147545|Eurotiomycetes,3S489@5042|Eurotiales	4751|Fungi	A	ATP-dependent RNA helicase involved spliceosome assembly and in nuclear splicing. Catalyzes an ATP-dependent conformational change of U2 snRNP. Bridges U1 and U2 snRNPs and enables stable U2 snRNP association with intron RNA (By similarity)	PRP5	GO:0000245,GO:0000348,GO:0000375,GO:0000377,GO:0000398,GO:0003674,GO:0003724,GO:0003824,GO:0004004,GO:0004386,GO:0005488,GO:0005575,GO:0005622,GO:0005623,GO:0005634,GO:0005681,GO:0005684,GO:0005730,GO:0005737,GO:0006139,GO:0006364,GO:0006396,GO:0006397,GO:0006725,GO:0006807,GO:0008026,GO:0008150,GO:0008152,GO:0008186,GO:0008380,GO:0009987,GO:0010467,GO:0010468,GO:0010501,GO:0016043,GO:0016070,GO:…	3.6.4.13	ko:K12811	ko03040,map03040	-	-	-	ko00000,ko00001,ko01000,ko03041	-	-	-	DEAD,Helicase_C
AWENTII_000851-T1	33178.CADATEAP00006849	1.01e-37	131	2BWXG@1|root,2ST5U@2759|Eukaryota,3A72J@33154|Opisthokonta,3P5KY@4751|Fungi,3QZV5@4890|Ascomycota,20IAC@147545|Eurotiomycetes,3S9QN@5042|Eurotiales	4751|Fungi	-	-	-	-	-	-	-	-	-	-	-	-	-	-	-
AWENTII_000852-T1	5057.CADACLAP00003009	1.96e-178	523	KOG1721@1|root,KOG1721@2759|Eukaryota,38HHR@33154|Opisthokonta,3NUXF@4751|Fungi,3QRIT@4890|Ascomycota,20CXP@147545|Eurotiomycetes,3S56Q@5042|Eurotiales	4751|Fungi	S	C2H2 transcription factor	SUR1	GO:0000976,GO:0000977,GO:0000981,GO:0001012,GO:0001067,GO:0003674,GO:0003676,GO:0003677,GO:0003690,GO:0003700,GO:0005488,GO:0005575,GO:0005622,GO:0005623,GO:0005634,GO:0006355,GO:0006357,GO:0006950,GO:0007154,GO:0008150,GO:0008270,GO:0009267,GO:0009605,GO:0009889,GO:0009891,GO:0009893,GO:0009987,GO:0009991,GO:0010468,GO:0010556,GO:0010557,GO:0010604,GO:0010628,GO:0019219,GO:0019222,GO:0031323,GO:…	-	-	-	-	-	-	-	-	-	-	zf-C2H2
AWENTII_000853-T1	36630.CADNFIAP00000732	3.13e-40	142	2E1PG@1|root,2S8ZR@2759|Eukaryota,3AAP3@33154|Opisthokonta,3P7MT@4751|Fungi,3QYHS@4890|Ascomycota,20IID@147545|Eurotiomycetes,3S9KC@5042|Eurotiales	4751|Fungi	-	-	-	-	-	-	-	-	-	-	-	-	-	-	-
AWENTII_000854-T1	36630.CADNFIAP00001007	2.83e-174	490	COG1028@1|root,KOG0725@2759|Eukaryota,39UA1@33154|Opisthokonta,3NV63@4751|Fungi,3QJNS@4890|Ascomycota,20EBT@147545|Eurotiomycetes,3S75Z@5042|Eurotiales	4751|Fungi	Q	Belongs to the short-chain dehydrogenases reductases (SDR) family	-	-	-	-	-	-	-	-	-	-	-	-	adh_short,adh_short_C2
[truncated: 11,823 more rows]
